# Supplementary material for: Differential transcriptome response of blood brain barrier spheroids to neuroinvasive Neisseria and Borrelia
Source: Front Cell Infect Microbiol. 2023 Dec 19;13:1326578. doi: 10.3389/fcimb.2023.1326578 (PMC10766361; doi:10.3389/fcimb.2023.1326578)
Supplement: Supplementary file 1 [file DataSheet_1.xlsx]

## Sheet: All mapped genes_Neisseria
Ensembl ID	log2FoldChange	padj	gene_name	gene_biotype
ENSG00000116132	2.01808	5.28294e-92	PRRX1	protein_coding
ENSG00000157514	-2.46008	5.87765e-67	TSC22D3	protein_coding
ENSG00000112902	1.85921	3.28123e-56	SEMA5A	protein_coding
ENSG00000129009	3.24123	2.92129e-55	ISLR	protein_coding
ENSG00000176165	5.5112	6.14333e-54	FOXG1	protein_coding
ENSG00000165507	-1.74909	9.62484e-49	C10orf10	protein_coding
ENSG00000038427	1.14117	2.87833e-48	VCAN	protein_coding
ENSG00000156103	2.07588	5.49118e-45	MMP16	protein_coding
ENSG00000153234	2.58217	1.84556e-42	NR4A2	protein_coding
ENSG00000070961	1.2148	2.36791e-42	ATP2B1	protein_coding
ENSG00000163735	-1.50597	6.89078e-42	CXCL5	protein_coding
ENSG00000196628	1.30884	2.4973e-41	TCF4	protein_coding
ENSG00000154864	1.53381	2.24173e-40	PIEZO2	protein_coding
ENSG00000162433	-1.5234	5.53095e-39	AK4	protein_coding
ENSG00000125148	-1.40819	3.03766e-38	MT2A	protein_coding
ENSG00000102802	-1.7612	2.24552e-37	MEDAG	protein_coding
ENSG00000119699	2.13968	2.26924e-37	TGFB3	protein_coding
ENSG00000136859	1.21252	3.08079e-36	ANGPTL2	protein_coding
ENSG00000211448	2.11713	1.03601e-35	DIO2	protein_coding
ENSG00000137959	1.95965	1.57702e-35	IFI44L	protein_coding
ENSG00000116285	-1.62286	1.30107e-34	ERRFI1	protein_coding
ENSG00000204103	2.07958	1.79633e-34	MAFB	protein_coding
ENSG00000135245	-1.61274	2.84652e-34	HILPDA	protein_coding
ENSG00000164161	1.74638	2.84652e-34	HHIP	protein_coding
ENSG00000185559	1.97519	2.8658e-34	DLK1	protein_coding
ENSG00000260549	-2.18415	1.02619e-33	MT1L	transcribed_unitary_pseudogene
ENSG00000099139	3.45605	1.44587e-33	PCSK5	protein_coding
ENSG00000115963	1.34469	7.43351e-33	RND3	protein_coding
ENSG00000095303	-1.69731	1.74656e-32	PTGS1	protein_coding
ENSG00000162849	2.29881	2.38881e-32	KIF26B	protein_coding
ENSG00000186642	-3.18871	4.18005e-32	PDE2A	protein_coding
ENSG00000114023	-0.953015	4.63356e-32	FAM162A	protein_coding
ENSG00000157502	2.21095	5.81001e-32	MUM1L1	protein_coding
ENSG00000187955	2.4822	1.90446e-31	COL14A1	protein_coding
ENSG00000143995	1.24307	2.29202e-30	MEIS1	protein_coding
ENSG00000071282	-1.32128	6.16391e-30	LMCD1	protein_coding
ENSG00000169715	-1.66274	8.47725e-30	MT1E	protein_coding
ENSG00000158290	-0.894423	8.80123e-30	CUL4B	protein_coding
ENSG00000100234	-0.862266	2.74055e-29	TIMP3	protein_coding
ENSG00000167772	-1.66343	6.44216e-29	ANGPTL4	protein_coding
ENSG00000115415	1.1172	7.5316e-29	STAT1	protein_coding
ENSG00000109472	1.06877	9.28462e-29	CPE	protein_coding
ENSG00000157601	1.79735	1.43813e-28	MX1	protein_coding
ENSG00000198743	1.23455	4.75316e-28	SLC5A3	protein_coding
ENSG00000161653	-2.11003	6.47712e-28	NAGS	protein_coding
ENSG00000145632	1.83426	7.72519e-28	PLK2	protein_coding
ENSG00000187608	1.73731	9.98764e-28	ISG15	protein_coding
ENSG00000143469	2.50269	1.67718e-27	SYT14	protein_coding
ENSG00000136235	1.25516	1.9651e-27	GPNMB	protein_coding
ENSG00000028277	1.52544	4.19384e-27	POU2F2	protein_coding
ENSG00000124191	-1.44975	5.03362e-27	TOX2	protein_coding
ENSG00000168209	-0.953956	1.71809e-26	DDIT4	protein_coding
ENSG00000280219	2.6292	3.78025e-26	AC093908.1	TEC
ENSG00000134107	-1.96257	6.86273e-26	BHLHE40	protein_coding
ENSG00000148926	-1.81894	7.97366e-26	ADM	protein_coding
ENSG00000096696	1.39775	1.31551e-25	DSP	protein_coding
ENSG00000106366	-1.82582	8.35202e-25	SERPINE1	protein_coding
ENSG00000147180	2.51735	8.68961e-25	ZNF711	protein_coding
ENSG00000072657	1.93964	1.05472e-24	TRHDE	protein_coding
ENSG00000138061	-1.03465	1.3419e-24	CYP1B1	protein_coding
ENSG00000116014	-5.73196	2.51484e-24	KISS1R	protein_coding
ENSG00000143333	2.6333	5.00845e-24	RGS16	protein_coding
ENSG00000133110	1.43328	5.79172e-24	POSTN	protein_coding
ENSG00000126458	-1.39722	9.90911e-24	RRAS	protein_coding
ENSG00000042062	2.77677	1.60384e-23	RIPOR3	protein_coding
ENSG00000104419	-1.29845	2.43048e-23	NDRG1	protein_coding
ENSG00000102804	1.15362	3.99143e-23	TSC22D1	protein_coding
ENSG00000218336	2.31961	5.95987e-23	TENM3	protein_coding
ENSG00000179094	-1.31057	6.15976e-23	PER1	protein_coding
ENSG00000122870	1.62594	1.56687e-22	BICC1	protein_coding
ENSG00000132932	2.11938	1.72717e-22	ATP8A2	protein_coding
ENSG00000127129	-2.54701	2.07305e-22	EDN2	protein_coding
ENSG00000087250	-5.42923	2.17988e-22	MT3	protein_coding
ENSG00000124225	1.04896	2.6062e-22	PMEPA1	protein_coding
ENSG00000166165	-1.99632	2.62906e-22	CKB	protein_coding
ENSG00000183160	2.42759	2.9779e-22	TMEM119	protein_coding
ENSG00000198682	-0.789459	4.34873e-22	PAPSS2	protein_coding
ENSG00000175040	-1.78995	5.00454e-22	CHST2	protein_coding
ENSG00000187479	1.00795	5.00454e-22	C11orf96	protein_coding
ENSG00000151692	1.64131	1.46126e-21	RNF144A	protein_coding
ENSG00000146072	1.3192	1.58671e-21	TNFRSF21	protein_coding
ENSG00000164171	0.590463	1.75986e-21	ITGA2	protein_coding
ENSG00000210082	0.665447	2.34787e-21	MT-RNR2	Mt_rRNA
ENSG00000185745	2.06123	2.51825e-21	IFIT1	protein_coding
ENSG00000158321	2.2249	2.67641e-21	AUTS2	protein_coding
ENSG00000198795	1.98225	3.84441e-21	ZNF521	protein_coding
ENSG00000176887	1.71242	4.11892e-21	SOX11	protein_coding
ENSG00000082497	1.9911	6.77735e-21	SERTAD4	protein_coding
ENSG00000250722	2.7545	8.34824e-21	SELENOP	protein_coding
ENSG00000150636	2.37785	9.57179e-21	CCDC102B	protein_coding
ENSG00000183578	-1.3486	1.68488e-20	TNFAIP8L3	protein_coding
ENSG00000137573	2.58592	2.50656e-20	SULF1	protein_coding
ENSG00000137462	-2.2649	2.89004e-20	TLR2	protein_coding
ENSG00000104447	0.959702	4.77696e-20	TRPS1	protein_coding
ENSG00000107201	1.76278	6.14592e-20	DDX58	protein_coding
ENSG00000106537	-1.12771	6.26573e-20	TSPAN13	protein_coding
ENSG00000196611	-1.58344	7.426e-20	MMP1	protein_coding
ENSG00000109906	-3.21386	7.57975e-20	ZBTB16	protein_coding
ENSG00000059804	-1.06861	9.77806e-20	SLC2A3	protein_coding
ENSG00000137745	3.94585	1.20265e-19	MMP13	protein_coding
ENSG00000078269	0.868235	1.38104e-19	SYNJ2	protein_coding
ENSG00000198938	0.885785	1.7428e-19	MT-CO3	protein_coding
ENSG00000149212	1.50466	1.95537e-19	SESN3	protein_coding
ENSG00000079102	2.11912	1.96556e-19	RUNX1T1	protein_coding
ENSG00000174705	0.814558	2.23711e-19	SH3PXD2B	protein_coding
ENSG00000151617	1.5184	2.6647e-19	EDNRA	protein_coding
ENSG00000189184	1.81501	3.22413e-19	PCDH18	protein_coding
ENSG00000176171	-1.16931	5.27201e-19	BNIP3	protein_coding
ENSG00000152661	0.847834	5.65602e-19	GJA1	protein_coding
ENSG00000197321	1.15713	5.81194e-19	SVIL	protein_coding
ENSG00000196562	1.30337	7.18397e-19	SULF2	protein_coding
ENSG00000113083	-2.23177	1.0044e-18	LOX	protein_coding
ENSG00000067141	1.30478	1.27465e-18	NEO1	protein_coding
ENSG00000099875	-0.98403	1.35932e-18	MKNK2	protein_coding
ENSG00000162496	-2.03879	1.47398e-18	DHRS3	protein_coding
ENSG00000162981	3.01949	1.70994e-18	FAM84A	protein_coding
ENSG00000117394	-0.925649	3.11499e-18	SLC2A1	protein_coding
ENSG00000041353	1.98169	6.20935e-18	RAB27B	protein_coding
ENSG00000165685	1.42321	7.34069e-18	TMEM52B	protein_coding
ENSG00000254726	1.24829	9.39733e-18	MEX3A	protein_coding
ENSG00000197594	1.50023	1.02083e-17	ENPP1	protein_coding
ENSG00000161638	-1.01138	1.04891e-17	ITGA5	protein_coding
ENSG00000158769	-1.21194	1.13577e-17	F11R	protein_coding
ENSG00000173193	0.968193	1.25775e-17	PARP14	protein_coding
ENSG00000115602	-2.60367	1.31119e-17	IL1RL1	protein_coding
ENSG00000105220	-0.885301	3.45441e-17	GPI	protein_coding
ENSG00000187193	-2.33377	3.96724e-17	MT1X	protein_coding
ENSG00000119917	1.44265	4.10021e-17	IFIT3	protein_coding
ENSG00000120658	2.44954	4.84087e-17	ENOX1	protein_coding
ENSG00000128039	-0.962459	4.84087e-17	SRD5A3	protein_coding
ENSG00000006453	-1.44383	6.5231e-17	BAIAP2L1	protein_coding
ENSG00000166342	1.63542	9.93723e-17	NETO1	protein_coding
ENSG00000169764	-0.844493	1.36223e-16	UGP2	protein_coding
ENSG00000118946	2.63004	1.712e-16	PCDH17	protein_coding
ENSG00000142949	-1.17894	2.95128e-16	PTPRF	protein_coding
ENSG00000164938	1.05338	3.2157e-16	TP53INP1	protein_coding
ENSG00000119922	1.91237	3.26392e-16	IFIT2	protein_coding
ENSG00000137809	2.69055	3.34763e-16	ITGA11	protein_coding
ENSG00000197930	-0.98434	3.78739e-16	ERO1A	protein_coding
ENSG00000135931	1.30516	4.2479e-16	ARMC9	protein_coding
ENSG00000160161	-1.72972	4.57442e-16	CILP2	protein_coding
ENSG00000147872	-0.944475	5.55493e-16	PLIN2	protein_coding
ENSG00000183486	1.78806	1.12004e-15	MX2	protein_coding
ENSG00000140807	2.3684	1.20972e-15	NKD1	protein_coding
ENSG00000111859	-1.40582	1.48216e-15	NEDD9	protein_coding
ENSG00000092969	1.81428	1.62635e-15	TGFB2	protein_coding
ENSG00000138316	2.5551	1.66602e-15	ADAMTS14	protein_coding
ENSG00000111674	-1.24039	1.75337e-15	ENO2	protein_coding
ENSG00000049540	3.73094	2.34816e-15	ELN	protein_coding
ENSG00000117525	-1.51153	2.37701e-15	F3	protein_coding
ENSG00000182636	2.29976	3.24322e-15	NDN	protein_coding
ENSG00000164116	4.51145	3.4074e-15	GUCY1A3	protein_coding
ENSG00000074211	-2.63209	3.41125e-15	PPP2R2C	protein_coding
ENSG00000100003	-1.23998	4.00909e-15	SEC14L2	protein_coding
ENSG00000070882	1.025	4.32133e-15	OSBPL3	protein_coding
ENSG00000189221	-1.41717	4.42528e-15	MAOA	protein_coding
ENSG00000142611	2.41627	5.4774e-15	PRDM16	protein_coding
ENSG00000089127	1.87264	7.31806e-15	OAS1	protein_coding
ENSG00000132530	1.35628	8.03032e-15	XAF1	protein_coding
ENSG00000165655	1.27962	9.17816e-15	ZNF503	protein_coding
ENSG00000072682	-0.926234	9.24361e-15	P4HA2	protein_coding
ENSG00000171988	0.83281	9.64887e-15	JMJD1C	protein_coding
ENSG00000197635	0.8321	1.12855e-14	DPP4	protein_coding
ENSG00000120594	1.81391	1.25887e-14	PLXDC2	protein_coding
ENSG00000161011	0.72076	1.76855e-14	SQSTM1	protein_coding
ENSG00000180875	3.45247	2.12938e-14	GREM2	protein_coding
ENSG00000067113	0.971889	2.18194e-14	PLPP1	protein_coding
ENSG00000107105	3.96469	2.18601e-14	ELAVL2	protein_coding
ENSG00000179029	-0.815591	2.72027e-14	TMEM107	protein_coding
ENSG00000134013	-1.24267	2.76026e-14	LOXL2	protein_coding
ENSG00000120694	0.744303	3.36586e-14	HSPH1	protein_coding
ENSG00000100504	-1.05382	4.27208e-14	PYGL	protein_coding
ENSG00000140937	1.18401	4.34398e-14	CDH11	protein_coding
ENSG00000087245	1.37299	5.73611e-14	MMP2	protein_coding
ENSG00000099250	0.57688	5.76126e-14	NRP1	protein_coding
ENSG00000172667	0.710641	7.95663e-14	ZMAT3	protein_coding
ENSG00000187957	-1.18401	9.25158e-14	DNER	protein_coding
ENSG00000168461	0.598956	1.09168e-13	RAB31	protein_coding
ENSG00000170365	1.14038	1.17508e-13	SMAD1	protein_coding
ENSG00000186960	5.5357	1.19761e-13	LINC01551	lincRNA
ENSG00000277443	0.592104	1.4936e-13	MARCKS	protein_coding
ENSG00000186352	-1.02777	1.67312e-13	ANKRD37	protein_coding
ENSG00000113739	-0.728487	2.13407e-13	STC2	protein_coding
ENSG00000101210	-3.28316	2.2925e-13	EEF1A2	protein_coding
ENSG00000090376	-0.870471	2.85049e-13	IRAK3	protein_coding
ENSG00000074410	-0.698401	3.16826e-13	CA12	protein_coding
ENSG00000121966	-1.46702	3.23578e-13	CXCR4	protein_coding
ENSG00000162616	-0.807142	3.73658e-13	DNAJB4	protein_coding
ENSG00000131016	-0.934906	4.09806e-13	AKAP12	protein_coding
ENSG00000102265	-0.603432	4.2951e-13	TIMP1	protein_coding
ENSG00000121858	1.68906	5.11752e-13	TNFSF10	protein_coding
ENSG00000122378	1.09277	5.37345e-13	FAM213A	protein_coding
ENSG00000134326	2.35287	5.58027e-13	CMPK2	protein_coding
ENSG00000188070	1.04535	6.0503e-13	C11orf95	protein_coding
ENSG00000148848	0.763448	6.12116e-13	ADAM12	protein_coding
ENSG00000096060	-0.906468	8.50118e-13	FKBP5	protein_coding
ENSG00000077942	1.05015	8.91775e-13	FBLN1	protein_coding
ENSG00000162692	1.82244	9.28457e-13	VCAM1	protein_coding
ENSG00000162595	-1.4705	9.40619e-13	DIRAS3	protein_coding
ENSG00000111331	1.09479	1.0545e-12	OAS3	protein_coding
ENSG00000162614	-0.82178	1.21139e-12	NEXN	protein_coding
ENSG00000074800	-0.704747	1.41828e-12	ENO1	protein_coding
ENSG00000150907	-0.984277	1.47054e-12	FOXO1	protein_coding
ENSG00000157657	0.937958	1.78646e-12	ZNF618	protein_coding
ENSG00000130309	-0.745968	2.17976e-12	COLGALT1	protein_coding
ENSG00000154122	0.960378	2.68911e-12	ANKH	protein_coding
ENSG00000153936	0.802324	2.7204e-12	HS2ST1	protein_coding
ENSG00000130731	-1.03268	3.45577e-12	METTL26	protein_coding
ENSG00000172020	1.38662	3.50927e-12	GAP43	protein_coding
ENSG00000140526	0.558027	3.72184e-12	ABHD2	protein_coding
ENSG00000175727	-0.532196	3.72726e-12	MLXIP	protein_coding
ENSG00000124440	-1.61448	3.90005e-12	HIF3A	protein_coding
ENSG00000124766	0.799725	4.26317e-12	SOX4	protein_coding
ENSG00000099860	-1.16023	4.56855e-12	GADD45B	protein_coding
ENSG00000214274	-2.34516	4.85233e-12	ANG	protein_coding
ENSG00000154175	-0.957878	7.32728e-12	ABI3BP	protein_coding
ENSG00000132294	0.631542	7.32728e-12	EFR3A	protein_coding
ENSG00000173210	-0.948826	7.64119e-12	ABLIM3	protein_coding
ENSG00000105894	2.22311	8.32797e-12	PTN	protein_coding
ENSG00000118785	-1.91685	8.95731e-12	SPP1	protein_coding
ENSG00000109846	-2.95073	9.87026e-12	CRYAB	protein_coding
ENSG00000131778	-0.801427	1.02221e-11	CHD1L	protein_coding
ENSG00000148082	0.980348	1.05174e-11	SHC3	protein_coding
ENSG00000184838	1.53047	1.18249e-11	PRR16	protein_coding
ENSG00000145349	0.814014	1.21229e-11	CAMK2D	protein_coding
ENSG00000078098	0.936268	1.28852e-11	FAP	protein_coding
ENSG00000176845	-0.920694	1.32379e-11	METRNL	protein_coding
ENSG00000129667	-1.06487	1.33903e-11	RHBDF2	protein_coding
ENSG00000129521	-1.89253	1.45833e-11	EGLN3	protein_coding
ENSG00000122691	0.87972	1.63056e-11	TWIST1	protein_coding
ENSG00000172201	3.87105	1.6967e-11	ID4	protein_coding
ENSG00000229807	1.1125	1.71433e-11	XIST	lincRNA
ENSG00000182916	1.00575	1.74182e-11	TCEAL7	protein_coding
ENSG00000130589	1.07477	1.75006e-11	HELZ2	protein_coding
ENSG00000163132	1.74688	1.98491e-11	MSX1	protein_coding
ENSG00000168077	0.950147	2.10775e-11	SCARA3	protein_coding
ENSG00000169851	1.02785	2.45146e-11	PCDH7	protein_coding
ENSG00000116001	0.73646	2.64306e-11	TIA1	protein_coding
ENSG00000173812	-0.37719	2.78744e-11	EIF1	protein_coding
ENSG00000197614	-1.96357	3.07379e-11	MFAP5	protein_coding
ENSG00000125538	1.92217	3.27243e-11	IL1B	protein_coding
ENSG00000227051	1.12054	3.61373e-11	C14orf132	protein_coding
ENSG00000175745	0.604858	3.61444e-11	NR2F1	protein_coding
ENSG00000139289	0.77273	3.61444e-11	PHLDA1	protein_coding
ENSG00000162407	1.42204	3.61444e-11	PLPP3	protein_coding
ENSG00000149925	-0.813984	4.49594e-11	ALDOA	protein_coding
ENSG00000152409	1.0437	4.82004e-11	JMY	protein_coding
ENSG00000090530	-0.826725	4.92911e-11	P3H2	protein_coding
ENSG00000163565	0.699417	5.67082e-11	IFI16	protein_coding
ENSG00000154736	1.03117	6.41163e-11	ADAMTS5	protein_coding
ENSG00000109107	-1.51103	6.41163e-11	ALDOC	protein_coding
ENSG00000067445	1.19394	6.66361e-11	TRO	protein_coding
ENSG00000145147	1.25834	7.4721e-11	SLIT2	protein_coding
ENSG00000105855	1.45764	9.38234e-11	ITGB8	protein_coding
ENSG00000104763	0.619968	9.46315e-11	ASAH1	protein_coding
ENSG00000124145	-0.763327	9.46315e-11	SDC4	protein_coding
ENSG00000153714	1.89247	9.93593e-11	LURAP1L	protein_coding
ENSG00000122778	1.73326	9.99788e-11	KIAA1549	protein_coding
ENSG00000205362	-1.06751	1.21621e-10	MT1A	protein_coding
ENSG00000196569	1.26866	1.28756e-10	LAMA2	protein_coding
ENSG00000104812	-1.3625	1.45514e-10	GYS1	protein_coding
ENSG00000139832	-1.18968	1.56035e-10	RAB20	protein_coding
ENSG00000143387	1.08823	1.56309e-10	CTSK	protein_coding
ENSG00000247095	-0.989718	1.70716e-10	MIR210HG	lincRNA
ENSG00000116017	0.84791	1.74769e-10	ARID3A	protein_coding
ENSG00000167077	-2.04424	1.79399e-10	MEI1	protein_coding
ENSG00000122884	-0.771593	1.8018e-10	P4HA1	protein_coding
ENSG00000205129	-1.94254	2.87773e-10	C4orf47	protein_coding
ENSG00000185565	1.28175	3.08691e-10	LSAMP	protein_coding
ENSG00000105376	-2.12817	3.39631e-10	ICAM5	protein_coding
ENSG00000123095	0.561556	3.55945e-10	BHLHE41	protein_coding
ENSG00000064886	-1.74778	3.94164e-10	CHI3L2	protein_coding
ENSG00000011347	1.0453	4.27861e-10	SYT7	protein_coding
ENSG00000102144	-0.770845	4.39645e-10	PGK1	protein_coding
ENSG00000143786	0.804749	4.46412e-10	CNIH3	protein_coding
ENSG00000122862	-0.562984	4.69364e-10	SRGN	protein_coding
ENSG00000230590	1.16371	4.776e-10	FTX	lincRNA
ENSG00000006016	-0.924719	5.09653e-10	CRLF1	protein_coding
ENSG00000152402	2.2917	5.09653e-10	GUCY1A2	protein_coding
ENSG00000119686	-1.35677	5.27713e-10	FLVCR2	protein_coding
ENSG00000132669	0.724442	5.42729e-10	RIN2	protein_coding
ENSG00000169744	1.60262	5.58706e-10	LDB2	protein_coding
ENSG00000125944	0.49293	5.69859e-10	HNRNPR	protein_coding
ENSG00000114861	0.489853	5.87333e-10	FOXP1	protein_coding
ENSG00000075213	0.800675	5.88292e-10	SEMA3A	protein_coding
ENSG00000138496	1.26446	6.90674e-10	PARP9	protein_coding
ENSG00000183454	1.76581	7.25982e-10	GRIN2A	protein_coding
ENSG00000114251	-0.523306	7.35042e-10	WNT5A	protein_coding
ENSG00000120129	-0.836685	8.20514e-10	DUSP1	protein_coding
ENSG00000109099	-0.673345	8.54769e-10	PMP22	protein_coding
ENSG00000099953	1.04102	8.54769e-10	MMP11	protein_coding
ENSG00000130164	1.02355	8.54769e-10	LDLR	protein_coding
ENSG00000115738	1.26944	8.87239e-10	ID2	protein_coding
ENSG00000168916	1.03388	9.00937e-10	ZNF608	protein_coding
ENSG00000111669	-0.617612	9.33359e-10	TPI1	protein_coding
ENSG00000099377	-1.09783	9.42542e-10	HSD3B7	protein_coding
ENSG00000144810	-0.5349	9.73186e-10	COL8A1	protein_coding
ENSG00000111341	0.761859	1.05605e-09	MGP	protein_coding
ENSG00000106333	0.865597	1.06234e-09	PCOLCE	protein_coding
ENSG00000099284	1.47564	1.06896e-09	H2AFY2	protein_coding
ENSG00000108688	1.9983	1.11515e-09	CCL7	protein_coding
ENSG00000131634	-0.853285	1.13067e-09	TMEM204	protein_coding
ENSG00000107863	0.830798	1.1704e-09	ARHGAP21	protein_coding
ENSG00000158270	0.965322	1.1704e-09	COLEC12	protein_coding
ENSG00000173744	-0.518759	1.25976e-09	AGFG1	protein_coding
ENSG00000183691	-2.02276	1.30959e-09	NOG	protein_coding
ENSG00000151474	0.682237	1.41849e-09	FRMD4A	protein_coding
ENSG00000158470	0.717881	1.62918e-09	B4GALT5	protein_coding
ENSG00000107104	-0.959766	1.66171e-09	KANK1	protein_coding
ENSG00000150347	0.496917	1.71482e-09	ARID5B	protein_coding
ENSG00000137507	1.12897	1.81407e-09	LRRC32	protein_coding
ENSG00000185633	-2.0219	1.92055e-09	NDUFA4L2	protein_coding
ENSG00000205413	1.11414	2.06636e-09	SAMD9	protein_coding
ENSG00000119950	-0.846449	2.09982e-09	MXI1	protein_coding
ENSG00000162645	0.998361	2.10087e-09	GBP2	protein_coding
ENSG00000067082	-0.679008	2.13191e-09	KLF6	protein_coding
ENSG00000236333	1.63426	2.34592e-09	TRHDE-AS1	processed_transcript
ENSG00000221978	0.619592	2.88661e-09	CCNL2	protein_coding
ENSG00000060718	1.07603	2.97271e-09	COL11A1	protein_coding
ENSG00000166750	0.73939	3.01443e-09	SLFN5	protein_coding
ENSG00000134247	1.33678	3.3595e-09	PTGFRN	protein_coding
ENSG00000153707	1.71097	3.37254e-09	PTPRD	protein_coding
ENSG00000013588	-0.834223	3.37966e-09	GPRC5A	protein_coding
ENSG00000173432	-2.4715	3.37966e-09	SAA1	protein_coding
ENSG00000092068	1.12008	3.98298e-09	SLC7A8	protein_coding
ENSG00000182287	0.677958	4.02595e-09	AP1S2	protein_coding
ENSG00000115267	1.52944	4.07245e-09	IFIH1	protein_coding
ENSG00000055332	0.683581	4.25761e-09	EIF2AK2	protein_coding
ENSG00000140285	1.0056	4.469e-09	FGF7	protein_coding
ENSG00000166825	-0.822801	4.66458e-09	ANPEP	protein_coding
ENSG00000143067	0.965085	5.00951e-09	ZNF697	protein_coding
ENSG00000181541	1.69192	5.00951e-09	MAB21L2	protein_coding
ENSG00000172137	-2.92588	5.00951e-09	CALB2	protein_coding
ENSG00000206538	-0.740718	5.00951e-09	VGLL3	protein_coding
ENSG00000112182	2.0336	5.31836e-09	BACH2	protein_coding
ENSG00000151651	-1.33338	5.56023e-09	ADAM8	protein_coding
ENSG00000145386	-0.590563	5.65549e-09	CCNA2	protein_coding
ENSG00000105327	0.859165	5.92114e-09	BBC3	protein_coding
ENSG00000125378	1.10207	6.04911e-09	BMP4	protein_coding
ENSG00000130203	1.47769	6.50062e-09	APOE	protein_coding
ENSG00000153531	-1.92029	6.58733e-09	ADPRHL1	protein_coding
ENSG00000162576	1.10143	6.61971e-09	MXRA8	protein_coding
ENSG00000182568	1.03097	7.03528e-09	SATB1	protein_coding
ENSG00000171408	1.57244	7.03528e-09	PDE7B	protein_coding
ENSG00000179820	-1.00054	7.14225e-09	MYADM	protein_coding
ENSG00000144445	1.33653	7.33949e-09	KANSL1L	protein_coding
ENSG00000140939	-1.09136	7.80431e-09	NOL3	protein_coding
ENSG00000127914	0.580001	7.8787e-09	AKAP9	protein_coding
ENSG00000132386	1.07542	8.10825e-09	SERPINF1	protein_coding
ENSG00000152977	5.59572	8.37219e-09	ZIC1	protein_coding
ENSG00000118971	-1.39076	8.37219e-09	CCND2	protein_coding
ENSG00000179593	-3.03264	8.44265e-09	ALOX15B	protein_coding
ENSG00000101004	1.44203	8.44638e-09	NINL	protein_coding
ENSG00000104415	-1.88804	8.56138e-09	WISP1	protein_coding
ENSG00000164929	1.09594	9.22961e-09	BAALC	protein_coding
ENSG00000012232	0.953397	9.49212e-09	EXTL3	protein_coding
ENSG00000081181	-1.52349	1.14873e-08	ARG2	protein_coding
ENSG00000151150	1.25317	1.2044e-08	ANK3	protein_coding
ENSG00000156466	-1.63415	1.23714e-08	GDF6	protein_coding
ENSG00000137266	0.790642	1.24996e-08	SLC22A23	protein_coding
ENSG00000134313	0.663178	1.25159e-08	KIDINS220	protein_coding
ENSG00000074219	0.943165	1.29917e-08	TEAD2	protein_coding
ENSG00000091592	0.759435	1.29917e-08	NLRP1	protein_coding
ENSG00000112715	-0.927618	1.29917e-08	VEGFA	protein_coding
ENSG00000179981	0.845976	1.33283e-08	TSHZ1	protein_coding
ENSG00000033867	0.565343	1.34661e-08	SLC4A7	protein_coding
ENSG00000163032	3.0616	1.34883e-08	VSNL1	protein_coding
ENSG00000107485	1.67854	1.37572e-08	GATA3	protein_coding
ENSG00000126950	0.794486	1.41902e-08	TMEM35A	protein_coding
ENSG00000258791	-1.86508	1.50138e-08	LINC00520	lincRNA
ENSG00000106976	1.71009	1.50138e-08	DNM1	protein_coding
ENSG00000073756	0.895378	1.5152e-08	PTGS2	protein_coding
ENSG00000104427	0.715984	1.51917e-08	ZC2HC1A	protein_coding
ENSG00000091656	0.917111	1.60023e-08	ZFHX4	protein_coding
ENSG00000165424	0.594487	1.62893e-08	ZCCHC24	protein_coding
ENSG00000164093	4.30741	1.63549e-08	PITX2	protein_coding
ENSG00000187210	-1.02425	1.65536e-08	GCNT1	protein_coding
ENSG00000164741	-0.534247	1.67817e-08	DLC1	protein_coding
ENSG00000188820	-1.43075	1.74499e-08	FAM26F	protein_coding
ENSG00000151632	1.19443	1.8778e-08	AKR1C2	protein_coding
ENSG00000102409	1.03191	2.02826e-08	BEX4	protein_coding
ENSG00000118985	-0.760759	2.09246e-08	ELL2	protein_coding
ENSG00000131018	0.924933	2.1098e-08	SYNE1	protein_coding
ENSG00000171992	-1.00955	2.10989e-08	SYNPO	protein_coding
ENSG00000086544	-1.35829	2.13084e-08	ITPKC	protein_coding
ENSG00000161835	1.53142	2.35082e-08	GRASP	protein_coding
ENSG00000134321	2.3849	2.41474e-08	RSAD2	protein_coding
ENSG00000025039	-1.9697	2.44282e-08	RRAGD	protein_coding
ENSG00000142910	-0.829596	2.48353e-08	TINAGL1	protein_coding
ENSG00000074695	-0.531692	2.53038e-08	LMAN1	protein_coding
ENSG00000165105	2.20915	2.55303e-08	RASEF	protein_coding
ENSG00000123094	0.529675	2.57898e-08	RASSF8	protein_coding
ENSG00000178752	-1.41555	2.74753e-08	ERFE	protein_coding
ENSG00000070423	-0.681219	2.88264e-08	RNF126	protein_coding
ENSG00000125534	-0.75174	2.91289e-08	PPDPF	protein_coding
ENSG00000157510	-1.0422	3.05037e-08	AFAP1L1	protein_coding
ENSG00000121297	0.680763	3.07474e-08	TSHZ3	protein_coding
ENSG00000121068	1.14371	3.13126e-08	TBX2	protein_coding
ENSG00000146232	1.16311	3.34632e-08	NFKBIE	protein_coding
ENSG00000138696	3.03315	3.51465e-08	BMPR1B	protein_coding
ENSG00000173068	0.572413	3.59924e-08	BNC2	protein_coding
ENSG00000101825	1.13726	3.68674e-08	MXRA5	protein_coding
ENSG00000155011	2.95783	3.96508e-08	DKK2	protein_coding
ENSG00000170581	0.741634	4.09466e-08	STAT2	protein_coding
ENSG00000080031	-2.15371	4.35328e-08	PTPRH	protein_coding
ENSG00000120093	1.06952	4.71416e-08	HOXB3	protein_coding
ENSG00000052126	0.633394	4.71416e-08	PLEKHA5	protein_coding
ENSG00000145860	0.702587	4.88939e-08	RNF145	protein_coding
ENSG00000106829	0.820742	5.03219e-08	TLE4	protein_coding
ENSG00000151914	0.821029	5.24798e-08	DST	protein_coding
ENSG00000163909	-0.989274	5.28637e-08	HEYL	protein_coding
ENSG00000174343	-1.59374	5.43305e-08	CHRNA9	protein_coding
ENSG00000143772	1.41856	5.45311e-08	ITPKB	protein_coding
ENSG00000134333	-0.548426	5.67508e-08	LDHA	protein_coding
ENSG00000163739	0.938469	5.67508e-08	CXCL1	protein_coding
ENSG00000138593	0.622003	6.53837e-08	SECISBP2L	protein_coding
ENSG00000135414	0.997811	7.13954e-08	GDF11	protein_coding
ENSG00000126709	0.908227	7.26778e-08	IFI6	protein_coding
ENSG00000184408	1.93363	7.51507e-08	KCND2	protein_coding
ENSG00000114554	0.589358	7.51507e-08	PLXNA1	protein_coding
ENSG00000163629	1.12131	9.37118e-08	PTPN13	protein_coding
ENSG00000128564	0.862605	9.84125e-08	VGF	protein_coding
ENSG00000180044	3.47366	1.00608e-07	C3orf80	protein_coding
ENSG00000196932	1.60771	1.06343e-07	TMEM26	protein_coding
ENSG00000198899	0.765087	1.06344e-07	MT-ATP6	protein_coding
ENSG00000187800	-0.799527	1.07839e-07	PEAR1	protein_coding
ENSG00000148158	1.20406	1.09372e-07	SNX30	protein_coding
ENSG00000124406	3.07665	1.10768e-07	ATP8A1	protein_coding
ENSG00000026559	-1.00735	1.10794e-07	KCNG1	protein_coding
ENSG00000006468	0.952228	1.11719e-07	ETV1	protein_coding
ENSG00000067057	-0.643772	1.15234e-07	PFKP	protein_coding
ENSG00000177150	-0.685121	1.20281e-07	FAM210A	protein_coding
ENSG00000181458	-0.546766	1.23041e-07	TMEM45A	protein_coding
ENSG00000159167	-0.626936	1.26051e-07	STC1	protein_coding
ENSG00000111615	0.499361	1.26344e-07	KRR1	protein_coding
ENSG00000162745	2.04481	1.41521e-07	OLFML2B	protein_coding
ENSG00000018408	0.453359	1.47616e-07	WWTR1	protein_coding
ENSG00000245526	1.48719	1.47685e-07	LINC00461	lincRNA
ENSG00000128340	-0.720987	1.47685e-07	RAC2	protein_coding
ENSG00000177409	1.48386	1.50071e-07	SAMD9L	protein_coding
ENSG00000171388	-0.986852	1.51151e-07	APLN	protein_coding
ENSG00000170873	-0.825634	1.60469e-07	MTSS1	protein_coding
ENSG00000059758	0.709859	1.6403e-07	CDK17	protein_coding
ENSG00000163430	-0.390822	1.70027e-07	FSTL1	protein_coding
ENSG00000129292	0.496473	1.76497e-07	PHF20L1	protein_coding
ENSG00000188677	-0.711667	1.83485e-07	PARVB	protein_coding
ENSG00000167513	-0.98348	1.89499e-07	CDT1	protein_coding
ENSG00000120899	-1.01333	1.99583e-07	PTK2B	protein_coding
ENSG00000151092	-0.750285	2.04176e-07	NGLY1	protein_coding
ENSG00000143013	0.743503	2.34272e-07	LMO4	protein_coding
ENSG00000151240	0.745752	2.34272e-07	DIP2C	protein_coding
ENSG00000170571	2.63545	2.36302e-07	EMB	protein_coding
ENSG00000198804	0.60046	2.42538e-07	MT-CO1	protein_coding
ENSG00000144560	0.449569	2.49466e-07	VGLL4	protein_coding
ENSG00000079616	-0.833083	2.49466e-07	KIF22	protein_coding
ENSG00000140262	0.618783	2.53805e-07	TCF12	protein_coding
ENSG00000102119	-0.538555	2.66918e-07	EMD	protein_coding
ENSG00000064961	-0.81522	2.67364e-07	HMG20B	protein_coding
ENSG00000229344	4.60649	2.67917e-07	MTCO2P12	unprocessed_pseudogene
ENSG00000138246	0.643615	2.72216e-07	DNAJC13	protein_coding
ENSG00000112851	0.42809	2.76788e-07	ERBIN	protein_coding
ENSG00000151572	-1.61978	2.82353e-07	ANO4	protein_coding
ENSG00000165475	-0.743365	2.9226e-07	CRYL1	protein_coding
ENSG00000114268	-0.985041	2.98986e-07	PFKFB4	protein_coding
ENSG00000101347	0.766823	2.98986e-07	SAMHD1	protein_coding
ENSG00000154639	0.9805	3.15372e-07	CXADR	protein_coding
ENSG00000064393	-0.632971	3.31576e-07	HIPK2	protein_coding
ENSG00000158716	-0.695526	3.41506e-07	DUSP23	protein_coding
ENSG00000121570	4.71485	3.49515e-07	DPPA4	protein_coding
ENSG00000120738	0.664558	3.76315e-07	EGR1	protein_coding
ENSG00000137834	-1.02307	3.79718e-07	SMAD6	protein_coding
ENSG00000162490	1.37095	3.92015e-07	DRAXIN	protein_coding
ENSG00000184661	-0.835357	4.2258e-07	CDCA2	protein_coding
ENSG00000128242	-3.52526	4.40121e-07	GAL3ST1	protein_coding
ENSG00000056558	1.26794	4.55246e-07	TRAF1	protein_coding
ENSG00000136378	1.07703	4.603e-07	ADAMTS7	protein_coding
ENSG00000100906	0.502797	5.1271e-07	NFKBIA	protein_coding
ENSG00000012983	0.536046	5.1311e-07	MAP4K5	protein_coding
ENSG00000134769	1.05363	5.3422e-07	DTNA	protein_coding
ENSG00000152256	-0.896427	5.42675e-07	PDK1	protein_coding
ENSG00000124731	-1.67565	5.51854e-07	TREM1	protein_coding
ENSG00000133106	1.43341	5.53701e-07	EPSTI1	protein_coding
ENSG00000167487	-1.06912	5.6206e-07	KLHL26	protein_coding
ENSG00000187398	5.13326	5.66281e-07	LUZP2	protein_coding
ENSG00000181788	-0.59531	5.70697e-07	SIAH2	protein_coding
ENSG00000178695	0.65451	5.70697e-07	KCTD12	protein_coding
ENSG00000007392	0.590573	5.74855e-07	LUC7L	protein_coding
ENSG00000254615	0.955228	5.76182e-07	AC027031.2	lincRNA
ENSG00000163618	1.40305	6.12579e-07	CADPS	protein_coding
ENSG00000024526	-0.60438	6.26738e-07	DEPDC1	protein_coding
ENSG00000019991	0.644491	6.26738e-07	HGF	protein_coding
ENSG00000137177	0.5028	6.44781e-07	KIF13A	protein_coding
ENSG00000111335	1.0743	6.47059e-07	OAS2	protein_coding
ENSG00000211772	1.12949	6.55943e-07	TRBC2	TR_C_gene
ENSG00000135905	0.675682	6.75121e-07	DOCK10	protein_coding
ENSG00000172403	1.45303	6.93531e-07	SYNPO2	protein_coding
ENSG00000269821	1.17476	7.09124e-07	KCNQ1OT1	antisense_RNA
ENSG00000053254	0.577195	7.21595e-07	FOXN3	protein_coding
ENSG00000120549	1.27683	7.43098e-07	KIAA1217	protein_coding
ENSG00000183077	-0.823471	7.54894e-07	AFMID	protein_coding
ENSG00000162664	0.627502	7.65027e-07	ZNF326	protein_coding
ENSG00000253368	-0.714553	7.679e-07	TRNP1	protein_coding
ENSG00000082781	0.496017	7.70354e-07	ITGB5	protein_coding
ENSG00000156453	1.61131	7.72645e-07	PCDH1	protein_coding
ENSG00000101782	-0.657125	7.79802e-07	RIOK3	protein_coding
ENSG00000198727	0.708428	7.80562e-07	MT-CYB	protein_coding
ENSG00000185630	0.62362	7.84329e-07	PBX1	protein_coding
ENSG00000107186	0.673153	7.95498e-07	MPDZ	protein_coding
ENSG00000009413	0.581923	7.96947e-07	REV3L	protein_coding
ENSG00000049130	1.21761	8.213e-07	KITLG	protein_coding
ENSG00000011465	0.76944	8.22194e-07	DCN	protein_coding
ENSG00000128482	1.55503	8.33829e-07	RNF112	protein_coding
ENSG00000008517	-0.952554	8.40372e-07	IL32	protein_coding
ENSG00000038382	0.570384	8.79956e-07	TRIO	protein_coding
ENSG00000139132	-1.03442	8.96982e-07	FGD4	protein_coding
ENSG00000120278	4.17887	9.39236e-07	PLEKHG1	protein_coding
ENSG00000164125	1.51264	1.01248e-06	FAM198B	protein_coding
ENSG00000198695	0.996484	1.03521e-06	MT-ND6	protein_coding
ENSG00000130176	-0.909666	1.07225e-06	CNN1	protein_coding
ENSG00000125845	1.14914	1.08863e-06	BMP2	protein_coding
ENSG00000182175	1.73937	1.13059e-06	RGMA	protein_coding
ENSG00000231389	-1.04095	1.15254e-06	HLA-DPA1	protein_coding
ENSG00000178567	0.585581	1.15254e-06	EPM2AIP1	protein_coding
ENSG00000109572	0.643329	1.17257e-06	CLCN3	protein_coding
ENSG00000081059	1.12993	1.19104e-06	TCF7	protein_coding
ENSG00000164379	3.24147	1.21227e-06	FOXQ1	protein_coding
ENSG00000100300	-0.541052	1.21362e-06	TSPO	protein_coding
ENSG00000107562	0.85057	1.21697e-06	CXCL12	protein_coding
ENSG00000116260	-0.646737	1.25925e-06	QSOX1	protein_coding
ENSG00000113163	0.529314	1.26399e-06	COL4A3BP	protein_coding
ENSG00000123636	0.903984	1.28813e-06	BAZ2B	protein_coding
ENSG00000204442	0.955518	1.32151e-06	FAM155A	protein_coding
ENSG00000112379	-2.6099	1.33051e-06	ARFGEF3	protein_coding
ENSG00000099783	0.479281	1.33329e-06	HNRNPM	protein_coding
ENSG00000125520	-0.494299	1.33533e-06	SLC2A4RG	protein_coding
ENSG00000124813	0.868627	1.49183e-06	RUNX2	protein_coding
ENSG00000108984	2.02466	1.49666e-06	MAP2K6	protein_coding
ENSG00000233452	-1.68484	1.49666e-06	STXBP5-AS1	antisense_RNA
ENSG00000123610	1.0221	1.49666e-06	TNFAIP6	protein_coding
ENSG00000107282	1.79139	1.51441e-06	APBA1	protein_coding
ENSG00000148516	0.497345	1.56155e-06	ZEB1	protein_coding
ENSG00000249992	0.615299	1.56155e-06	TMEM158	protein_coding
ENSG00000157827	0.547093	1.58458e-06	FMNL2	protein_coding
ENSG00000170421	-1.00658	1.6169e-06	KRT8	protein_coding
ENSG00000182379	-1.6544	1.67308e-06	NXPH4	protein_coding
ENSG00000004799	-0.838147	1.68164e-06	PDK4	protein_coding
ENSG00000196549	-0.54196	1.70114e-06	MME	protein_coding
ENSG00000122417	0.603371	1.73989e-06	ODF2L	protein_coding
ENSG00000186994	-2.1097	1.77323e-06	KANK3	protein_coding
ENSG00000248527	0.883082	1.83261e-06	MTATP6P1	unprocessed_pseudogene
ENSG00000149294	3.29104	1.88162e-06	NCAM1	protein_coding
ENSG00000168961	1.23847	1.90611e-06	LGALS9	protein_coding
ENSG00000069667	-1.15845	1.90611e-06	RORA	protein_coding
ENSG00000134884	0.615539	2.0103e-06	ARGLU1	protein_coding
ENSG00000103742	1.60112	2.04458e-06	IGDCC4	protein_coding
ENSG00000210195	1.24857	2.04847e-06	MT-TT	Mt_tRNA
ENSG00000131370	-0.44186	2.16383e-06	SH3BP5	protein_coding
ENSG00000080823	-0.88905	2.20602e-06	MOK	protein_coding
ENSG00000115252	1.00448	2.20602e-06	PDE1A	protein_coding
ENSG00000119681	0.943008	2.20768e-06	LTBP2	protein_coding
ENSG00000115866	-0.551032	2.21042e-06	DARS	protein_coding
ENSG00000169604	0.748704	2.23132e-06	ANTXR1	protein_coding
ENSG00000071242	-0.675066	2.23132e-06	RPS6KA2	protein_coding
ENSG00000108175	0.551905	2.285e-06	ZMIZ1	protein_coding
ENSG00000171848	-0.49934	2.34624e-06	RRM2	protein_coding
ENSG00000068885	0.750875	2.378e-06	IFT80	protein_coding
ENSG00000117691	-0.667248	2.45132e-06	NENF	protein_coding
ENSG00000005810	0.514602	2.45132e-06	MYCBP2	protein_coding
ENSG00000197696	-0.848806	2.46331e-06	NMB	protein_coding
ENSG00000148143	0.94767	2.57528e-06	ZNF462	protein_coding
ENSG00000137801	-0.468938	2.60704e-06	THBS1	protein_coding
ENSG00000092841	-0.458337	2.69441e-06	MYL6	protein_coding
ENSG00000188158	1.23659	2.70943e-06	NHS	protein_coding
ENSG00000272398	1.58112	2.75088e-06	CD24	protein_coding
ENSG00000198888	0.776707	2.77309e-06	MT-ND1	protein_coding
ENSG00000157216	0.557438	2.92715e-06	SSBP3	protein_coding
ENSG00000138646	1.48319	2.94968e-06	HERC5	protein_coding
ENSG00000108691	2.74222	3.02103e-06	CCL2	protein_coding
ENSG00000116221	-0.715793	3.02103e-06	MRPL37	protein_coding
ENSG00000078687	0.951833	3.07814e-06	TNRC6C	protein_coding
ENSG00000084093	0.504221	3.09885e-06	REST	protein_coding
ENSG00000138356	-1.21585	3.31332e-06	AOX1	protein_coding
ENSG00000131773	1.50519	3.35311e-06	KHDRBS3	protein_coding
ENSG00000186866	-0.617251	3.35802e-06	POFUT2	protein_coding
ENSG00000132854	2.16174	3.40865e-06	KANK4	protein_coding
ENSG00000150991	-0.688504	3.51456e-06	UBC	protein_coding
ENSG00000185624	-0.56626	3.56893e-06	P4HB	protein_coding
ENSG00000078053	2.04671	3.6173e-06	AMPH	protein_coding
ENSG00000173801	0.921483	3.62075e-06	JUP	protein_coding
ENSG00000115457	-0.963156	3.71031e-06	IGFBP2	protein_coding
ENSG00000130513	0.760455	3.82588e-06	GDF15	protein_coding
ENSG00000114115	0.730251	3.82588e-06	RBP1	protein_coding
ENSG00000084636	1.11262	3.87093e-06	COL16A1	protein_coding
ENSG00000110911	0.582398	3.96827e-06	SLC11A2	protein_coding
ENSG00000109654	0.950498	4.03327e-06	TRIM2	protein_coding
ENSG00000271811	3.15345	4.21674e-06	Z97200.1	lincRNA
ENSG00000104967	1.44416	4.37912e-06	NOVA2	protein_coding
ENSG00000198865	2.37409	4.38544e-06	CCDC152	protein_coding
ENSG00000144802	0.705391	4.61006e-06	NFKBIZ	protein_coding
ENSG00000124107	-4.10596	4.62541e-06	SLPI	protein_coding
ENSG00000102172	-0.709893	4.62541e-06	SMS	protein_coding
ENSG00000157240	1.60079	4.65451e-06	FZD1	protein_coding
ENSG00000050165	-0.831695	4.72436e-06	DKK3	protein_coding
ENSG00000221890	0.720392	4.83345e-06	NPTXR	protein_coding
ENSG00000185634	1.52145	4.92026e-06	SHC4	protein_coding
ENSG00000196739	-0.79693	5.03581e-06	COL27A1	protein_coding
ENSG00000137767	-0.689305	5.08631e-06	SQOR	protein_coding
ENSG00000177200	0.383228	5.21857e-06	CHD9	protein_coding
ENSG00000213949	0.564492	5.48346e-06	ITGA1	protein_coding
ENSG00000163017	-2.03745	5.48346e-06	ACTG2	protein_coding
ENSG00000145794	2.49605	5.51373e-06	MEGF10	protein_coding
ENSG00000158195	-0.483576	5.7137e-06	WASF2	protein_coding
ENSG00000110841	0.585273	5.93104e-06	PPFIBP1	protein_coding
ENSG00000143248	-1.18247	5.95685e-06	RGS5	protein_coding
ENSG00000164463	0.558357	6.03071e-06	CREBRF	protein_coding
ENSG00000103876	-0.869032	6.41207e-06	FAH	protein_coding
ENSG00000149591	-0.956903	6.58532e-06	TAGLN	protein_coding
ENSG00000116128	1.14125	6.63576e-06	BCL9	protein_coding
ENSG00000152217	0.926328	6.74489e-06	SETBP1	protein_coding
ENSG00000205364	-1.12817	7.05321e-06	MT1M	protein_coding
ENSG00000138119	-0.521279	7.05366e-06	MYOF	protein_coding
ENSG00000159200	-0.623237	7.15645e-06	RCAN1	protein_coding
ENSG00000017483	-1.26055	7.27818e-06	SLC38A5	protein_coding
ENSG00000152990	1.1463	7.65162e-06	ADGRA3	protein_coding
ENSG00000244754	0.625385	8.8634e-06	N4BP2L2	protein_coding
ENSG00000125354	-0.551087	8.92876e-06	2021-09-06	protein_coding
ENSG00000065427	-0.321374	9.00093e-06	KARS	protein_coding
ENSG00000171016	0.832296	9.36714e-06	PYGO1	protein_coding
ENSG00000101955	-0.599717	9.54912e-06	SRPX	protein_coding
ENSG00000138640	-0.625786	9.54919e-06	FAM13A	protein_coding
ENSG00000158859	-0.870899	9.78691e-06	ADAMTS4	protein_coding
ENSG00000130270	-2.12998	9.89849e-06	ATP8B3	protein_coding
ENSG00000016864	-0.53283	1.02344e-05	GLT8D1	protein_coding
ENSG00000111885	1.14359	1.04539e-05	MAN1A1	protein_coding
ENSG00000185112	1.06585	1.07248e-05	FAM43A	protein_coding
ENSG00000179630	0.959681	1.09865e-05	LACC1	protein_coding
ENSG00000127526	-0.437738	1.11562e-05	SLC35E1	protein_coding
ENSG00000054356	0.795572	1.11569e-05	PTPRN	protein_coding
ENSG00000075785	0.327987	1.11917e-05	RAB7A	protein_coding
ENSG00000005108	2.17369	1.16275e-05	THSD7A	protein_coding
ENSG00000102401	0.466032	1.18155e-05	ARMCX3	protein_coding
ENSG00000113387	0.407184	1.21355e-05	SUB1	protein_coding
ENSG00000127603	0.576321	1.26546e-05	MACF1	protein_coding
ENSG00000130821	-1.15096	1.29543e-05	SLC6A8	protein_coding
ENSG00000115641	-0.382378	1.30269e-05	FHL2	protein_coding
ENSG00000163975	-1.13045	1.3455e-05	MELTF	protein_coding
ENSG00000107438	-0.396565	1.36961e-05	PDLIM1	protein_coding
ENSG00000198763	0.691061	1.37998e-05	MT-ND2	protein_coding
ENSG00000162694	0.607676	1.45346e-05	EXTL2	protein_coding
ENSG00000117143	-0.550471	1.46199e-05	UAP1	protein_coding
ENSG00000163840	0.638151	1.47004e-05	DTX3L	protein_coding
ENSG00000067715	1.26225	1.47054e-05	SYT1	protein_coding
ENSG00000138303	-0.497375	1.49289e-05	ASCC1	protein_coding
ENSG00000115464	0.419186	1.52411e-05	USP34	protein_coding
ENSG00000213024	0.453373	1.60968e-05	NUP62	protein_coding
ENSG00000185950	-0.830183	1.68466e-05	IRS2	protein_coding
ENSG00000171724	0.890101	1.68466e-05	VAT1L	protein_coding
ENSG00000138615	-2.40245	1.68683e-05	CILP	protein_coding
ENSG00000120820	1.19895	1.72126e-05	GLT8D2	protein_coding
ENSG00000115318	-1.68781	1.83906e-05	LOXL3	protein_coding
ENSG00000173391	1.6545	1.89461e-05	OLR1	protein_coding
ENSG00000122203	-0.488668	1.90806e-05	KIAA1191	protein_coding
ENSG00000149806	-0.308134	1.91718e-05	FAU	protein_coding
ENSG00000171634	0.479055	1.91718e-05	BPTF	protein_coding
ENSG00000142552	-0.956344	1.93607e-05	RCN3	protein_coding
ENSG00000152894	0.868889	1.93962e-05	PTPRK	protein_coding
ENSG00000204128	-2.47779	1.96695e-05	C2orf72	protein_coding
ENSG00000110900	1.52586	2.02949e-05	TSPAN11	protein_coding
ENSG00000124767	-0.393104	2.05754e-05	GLO1	protein_coding
ENSG00000150471	3.36392	2.11815e-05	ADGRL3	protein_coding
ENSG00000101310	-0.482084	2.13567e-05	SEC23B	protein_coding
ENSG00000057019	0.336997	2.15895e-05	DCBLD2	protein_coding
ENSG00000153914	0.505073	2.15971e-05	SREK1	protein_coding
ENSG00000182809	-0.848641	2.22752e-05	CRIP2	protein_coding
ENSG00000198771	-2.73108	2.25412e-05	RCSD1	protein_coding
ENSG00000135046	0.475801	2.26191e-05	ANXA1	protein_coding
ENSG00000228288	-0.778561	2.2987e-05	PCAT6	antisense_RNA
ENSG00000117592	-0.321374	2.34925e-05	PRDX6	protein_coding
ENSG00000137831	-0.385949	2.34925e-05	UACA	protein_coding
ENSG00000160888	0.661329	2.34925e-05	IER2	protein_coding
ENSG00000166510	0.559717	2.41519e-05	CCDC68	protein_coding
ENSG00000074842	-0.439308	2.41948e-05	MYDGF	protein_coding
ENSG00000209082	-1.63276	2.41964e-05	MT-TL1	Mt_tRNA
ENSG00000127561	-1.93183	2.41964e-05	SYNGR3	protein_coding
ENSG00000088448	0.869836	2.46249e-05	ANKRD10	protein_coding
ENSG00000026508	-0.287394	2.50174e-05	CD44	protein_coding
ENSG00000156976	-0.455465	2.52033e-05	EIF4A2	protein_coding
ENSG00000171517	2.7514	2.5811e-05	LPAR3	protein_coding
ENSG00000138639	0.761578	2.65945e-05	ARHGAP24	protein_coding
ENSG00000115524	0.332054	2.68432e-05	SF3B1	protein_coding
ENSG00000117318	0.728233	2.69561e-05	ID3	protein_coding
ENSG00000127445	-0.611828	2.69959e-05	PIN1	protein_coding
ENSG00000265579	1.94205	2.74558e-05	AC023301.1	sense_intronic
ENSG00000187079	0.529729	2.80284e-05	TEAD1	protein_coding
ENSG00000105497	-0.700054	2.86455e-05	ZNF175	protein_coding
ENSG00000189077	-0.874268	2.92817e-05	TMEM120A	protein_coding
ENSG00000165379	2.34132	2.92817e-05	LRFN5	protein_coding
ENSG00000270722	-3.9688	3.04495e-05	U1	snRNA
ENSG00000197358	-1.24851	3.04562e-05	BNIP3P1	transcribed_processed_pseudogene
ENSG00000147883	0.723091	3.05597e-05	CDKN2B	protein_coding
ENSG00000072422	0.639744	3.05878e-05	RHOBTB1	protein_coding
ENSG00000185432	0.942834	3.14669e-05	METTL7A	protein_coding
ENSG00000154262	0.77574	3.20969e-05	ABCA6	protein_coding
ENSG00000021762	-0.709917	3.26927e-05	OSBPL5	protein_coding
ENSG00000146457	0.342995	3.39545e-05	WTAP	protein_coding
ENSG00000143494	1.41556	3.48478e-05	VASH2	protein_coding
ENSG00000125629	-0.532871	3.48478e-05	INSIG2	protein_coding
ENSG00000023445	0.970652	3.72772e-05	BIRC3	protein_coding
ENSG00000142798	-0.672244	3.78263e-05	HSPG2	protein_coding
ENSG00000102189	0.474043	3.79148e-05	EEA1	protein_coding
ENSG00000018189	0.802353	3.8409e-05	RUFY3	protein_coding
ENSG00000105088	2.0948	3.85002e-05	OLFM2	protein_coding
ENSG00000132749	-1.89328	3.86282e-05	TESMIN	protein_coding
ENSG00000083444	-0.454931	3.9095e-05	PLOD1	protein_coding
ENSG00000159164	0.900758	3.91437e-05	SV2A	protein_coding
ENSG00000116667	-0.688999	4.09682e-05	C1orf21	protein_coding
ENSG00000198712	0.765285	4.09878e-05	MT-CO2	protein_coding
ENSG00000138759	2.49917	4.12796e-05	FRAS1	protein_coding
ENSG00000124177	0.7265	4.14066e-05	CHD6	protein_coding
ENSG00000132481	0.964775	4.3683e-05	TRIM47	protein_coding
ENSG00000143669	0.816515	4.39757e-05	LYST	protein_coding
ENSG00000164742	3.31792	4.52032e-05	ADCY1	protein_coding
ENSG00000078018	0.685815	4.59621e-05	MAP2	protein_coding
ENSG00000137393	-0.817811	4.682e-05	RNF144B	protein_coding
ENSG00000169967	0.339114	4.83456e-05	MAP3K2	protein_coding
ENSG00000159110	0.516493	4.85861e-05	IFNAR2	protein_coding
ENSG00000211459	0.59014	4.85861e-05	MT-RNR1	Mt_rRNA
ENSG00000165633	1.42504	4.85861e-05	VSTM4	protein_coding
ENSG00000033170	0.56172	4.95265e-05	FUT8	protein_coding
ENSG00000165030	-0.513682	5.03843e-05	NFIL3	protein_coding
ENSG00000133639	-0.382942	5.06252e-05	BTG1	protein_coding
ENSG00000111912	0.495851	5.19518e-05	NCOA7	protein_coding
ENSG00000185100	-0.814295	5.20966e-05	ADSSL1	protein_coding
ENSG00000113721	0.556787	5.20966e-05	PDGFRB	protein_coding
ENSG00000129910	-1.82142	5.36728e-05	CDH15	protein_coding
ENSG00000181690	0.688221	5.41031e-05	PLAG1	protein_coding
ENSG00000146592	0.637633	5.5042e-05	CREB5	protein_coding
ENSG00000159348	-0.680989	5.50806e-05	CYB5R1	protein_coding
ENSG00000000003	0.454629	5.52022e-05	TSPAN6	protein_coding
ENSG00000162545	0.631617	5.59347e-05	CAMK2N1	protein_coding
ENSG00000176371	1.13798	5.66722e-05	ZSCAN2	protein_coding
ENSG00000118762	0.808261	5.85187e-05	PKD2	protein_coding
ENSG00000061656	-1.4674	5.86824e-05	SPAG4	protein_coding
ENSG00000158825	-1.1728	5.86824e-05	CDA	protein_coding
ENSG00000138386	0.516723	5.93461e-05	NAB1	protein_coding
ENSG00000147256	6.27495	5.96595e-05	ARHGAP36	protein_coding
ENSG00000137628	0.707582	6.06872e-05	DDX60	protein_coding
ENSG00000134909	0.738683	6.06872e-05	ARHGAP32	protein_coding
ENSG00000176046	-0.920547	6.07198e-05	NUPR1	protein_coding
ENSG00000144152	-1.31609	6.13858e-05	FBLN7	protein_coding
ENSG00000130517	0.748956	6.26042e-05	PGPEP1	protein_coding
ENSG00000177666	-0.505113	6.35383e-05	PNPLA2	protein_coding
ENSG00000149948	0.384686	6.40512e-05	HMGA2	protein_coding
ENSG00000144369	1.75358	6.70072e-05	FAM171B	protein_coding
ENSG00000103034	0.831007	6.75371e-05	NDRG4	protein_coding
ENSG00000075292	0.536371	6.80814e-05	ZNF638	protein_coding
ENSG00000108852	-1.04265	6.83168e-05	MPP2	protein_coding
ENSG00000109320	0.618975	6.85327e-05	NFKB1	protein_coding
ENSG00000148677	-1.28169	6.86131e-05	ANKRD1	protein_coding
ENSG00000187742	0.570956	7.21509e-05	SECISBP2	protein_coding
ENSG00000165801	0.567955	7.27374e-05	ARHGEF40	protein_coding
ENSG00000155966	3.40953	7.30064e-05	AFF2	protein_coding
ENSG00000010292	-0.58017	7.42666e-05	NCAPD2	protein_coding
ENSG00000134982	0.529346	7.49634e-05	APC	protein_coding
ENSG00000188064	1.247	7.74363e-05	WNT7B	protein_coding
ENSG00000228253	0.716335	7.76105e-05	MT-ATP8	protein_coding
ENSG00000127334	0.638116	8.02296e-05	DYRK2	protein_coding
ENSG00000214900	-2.07094	8.21278e-05	LINC01588	lincRNA
ENSG00000101104	0.907654	8.28343e-05	PABPC1L	protein_coding
ENSG00000141526	-0.573494	8.54208e-05	SLC16A3	protein_coding
ENSG00000176340	-0.46676	8.66147e-05	COX8A	protein_coding
ENSG00000111348	-0.671426	8.66147e-05	ARHGDIB	protein_coding
ENSG00000165355	0.629217	8.68635e-05	FBXO33	protein_coding
ENSG00000180530	0.471696	8.93643e-05	NRIP1	protein_coding
ENSG00000117707	1.03998	8.95252e-05	PROX1	protein_coding
ENSG00000224078	0.740972	9.08953e-05	SNHG14	processed_transcript
ENSG00000148426	-0.737769	9.12963e-05	PROSER2	protein_coding
ENSG00000154803	0.530698	9.20498e-05	FLCN	protein_coding
ENSG00000060339	0.374042	9.28722e-05	CCAR1	protein_coding
ENSG00000257151	1.2948	9.34619e-05	PWAR6	lincRNA
ENSG00000116690	-1.06456	9.39715e-05	PRG4	protein_coding
ENSG00000064225	0.86747	9.97564e-05	ST3GAL6	protein_coding
ENSG00000112773	0.427826	0.000100721	FAM46A	protein_coding
ENSG00000086061	0.446683	0.000101509	DNAJA1	protein_coding
ENSG00000132329	-0.965052	0.000102672	RAMP1	protein_coding
ENSG00000108406	-0.469075	0.000103068	DHX40	protein_coding
ENSG00000114480	-0.804994	0.000105327	GBE1	protein_coding
ENSG00000236609	1.15111	0.000105436	ZNF853	protein_coding
ENSG00000140948	1.28302	0.000106517	ZCCHC14	protein_coding
ENSG00000273132	-1.44377	0.000111633	AL355312.3	antisense_RNA
ENSG00000174080	0.40127	0.000111915	CTSF	protein_coding
ENSG00000133812	-0.491075	0.000113084	SBF2	protein_coding
ENSG00000186918	-0.80868	0.000114216	ZNF395	protein_coding
ENSG00000131747	-0.464608	0.000114408	TOP2A	protein_coding
ENSG00000118473	0.914305	0.000116014	SGIP1	protein_coding
ENSG00000169047	0.504861	0.000117451	IRS1	protein_coding
ENSG00000136436	-0.408269	0.000118772	CALCOCO2	protein_coding
ENSG00000181381	0.913095	0.000119627	DDX60L	protein_coding
ENSG00000166250	0.422752	0.000121806	CLMP	protein_coding
ENSG00000171604	0.528229	0.000124621	CXXC5	protein_coding
ENSG00000166482	2.54466	0.000124783	MFAP4	protein_coding
ENSG00000125827	0.456291	0.00012501	TMX4	protein_coding
ENSG00000240409	1.47575	0.000126125	MTATP8P1	unprocessed_pseudogene
ENSG00000151882	-1.8444	0.000129982	CCL28	protein_coding
ENSG00000072571	-0.579834	0.000129982	HMMR	protein_coding
ENSG00000128512	0.817265	0.000130284	DOCK4	protein_coding
ENSG00000128602	1.95439	0.00013049	SMO	protein_coding
ENSG00000184640	-0.493342	0.00013049	2021-09-09	protein_coding
ENSG00000116560	0.467828	0.000131384	SFPQ	protein_coding
ENSG00000139679	1.08122	0.000131852	LPAR6	protein_coding
ENSG00000173905	0.509957	0.000133664	GOLIM4	protein_coding
ENSG00000163814	-0.451551	0.000133994	CDCP1	protein_coding
ENSG00000132003	1.08115	0.00013491	ZSWIM4	protein_coding
ENSG00000173281	-0.665085	0.000140179	PPP1R3B	protein_coding
ENSG00000178999	-0.600584	0.000141173	AURKB	protein_coding
ENSG00000244509	-0.549994	0.000142465	APOBEC3C	protein_coding
ENSG00000131791	-0.628973	0.00014585	PRKAB2	protein_coding
ENSG00000230432	-5.70956	0.000148496	AC114803.1	antisense_RNA
ENSG00000165322	0.590903	0.000150049	ARHGAP12	protein_coding
ENSG00000006451	0.404809	0.000154548	RALA	protein_coding
ENSG00000134531	0.694732	0.000154548	EMP1	protein_coding
ENSG00000137285	0.934829	0.000154635	TUBB2B	protein_coding
ENSG00000005001	3.04735	0.000154635	PRSS22	protein_coding
ENSG00000107362	0.637069	0.000155138	ABHD17B	protein_coding
ENSG00000184232	0.469693	0.000155138	OAF	protein_coding
ENSG00000256940	-1.11201	0.000157986	AP001453.2	antisense_RNA
ENSG00000153922	0.438548	0.000159178	CHD1	protein_coding
ENSG00000072042	0.500473	0.00016159	RDH11	protein_coding
ENSG00000225968	1.91613	0.000163514	ELFN1	protein_coding
ENSG00000107738	-1.3882	0.000164152	VSIR	protein_coding
ENSG00000164674	-1.52405	0.000167975	SYTL3	protein_coding
ENSG00000108932	-1.13052	0.000168782	SLC16A6	protein_coding
ENSG00000197747	-0.469471	0.000168874	S100A10	protein_coding
ENSG00000124788	0.654289	0.000170173	ATXN1	protein_coding
ENSG00000118898	-1.19599	0.000173267	PPL	protein_coding
ENSG00000023287	0.396867	0.000174672	RB1CC1	protein_coding
ENSG00000122420	0.770884	0.000174869	PTGFR	protein_coding
ENSG00000101400	-0.955883	0.000178244	SNTA1	protein_coding
ENSG00000122971	-1.05569	0.00017858	ACADS	protein_coding
ENSG00000123643	0.852032	0.000184888	SLC36A1	protein_coding
ENSG00000143590	-0.931314	0.000186372	EFNA3	protein_coding
ENSG00000189060	-0.624516	0.000186408	H1F0	protein_coding
ENSG00000159147	-0.542906	0.000187276	DONSON	protein_coding
ENSG00000185201	-0.384927	0.000191579	IFITM2	protein_coding
ENSG00000079739	-0.439801	0.000196973	PGM1	protein_coding
ENSG00000248890	0.965246	0.000202579	HHIP-AS1	antisense_RNA
ENSG00000099968	-0.489093	0.000203642	BCL2L13	protein_coding
ENSG00000141753	-0.523165	0.000203642	IGFBP4	protein_coding
ENSG00000138081	0.423502	0.000203642	FBXO11	protein_coding
ENSG00000132821	-2.69903	0.000206951	VSTM2L	protein_coding
ENSG00000061918	1.34907	0.000208468	GUCY1B3	protein_coding
ENSG00000260428	0.990729	0.000213279	SCX	protein_coding
ENSG00000164733	0.277652	0.000216129	CTSB	protein_coding
ENSG00000176485	-0.580111	0.000217234	PLA2G16	protein_coding
ENSG00000184384	0.499127	0.000217723	MAML2	protein_coding
ENSG00000023191	-0.338209	0.000227005	RNH1	protein_coding
ENSG00000117868	-0.391214	0.000230614	ESYT2	protein_coding
ENSG00000125775	-0.728453	0.000232461	SDCBP2	protein_coding
ENSG00000151612	0.499565	0.00023373	ZNF827	protein_coding
ENSG00000165152	0.998632	0.000236178	TMEM246	protein_coding
ENSG00000205213	0.967385	0.000237736	LGR4	protein_coding
ENSG00000145780	-0.555372	0.000237854	FEM1C	protein_coding
ENSG00000170961	-0.482975	0.000241271	HAS2	protein_coding
ENSG00000130340	0.736255	0.000241558	SNX9	protein_coding
ENSG00000183258	-0.734694	0.000241815	DDX41	protein_coding
ENSG00000129990	-2.36789	0.000241889	SYT5	protein_coding
ENSG00000203485	-0.734999	0.000241943	INF2	protein_coding
ENSG00000023516	0.689053	0.000241943	AKAP11	protein_coding
ENSG00000048828	-0.284578	0.000243504	FAM120A	protein_coding
ENSG00000105559	0.615126	0.000246809	PLEKHA4	protein_coding
ENSG00000132718	0.546165	0.000251167	SYT11	protein_coding
ENSG00000121060	0.669112	0.000251647	TRIM25	protein_coding
ENSG00000135926	-0.567076	0.000254844	TMBIM1	protein_coding
ENSG00000104081	0.755775	0.000257488	BMF	protein_coding
ENSG00000173786	0.404954	0.000258672	CNP	protein_coding
ENSG00000204217	0.372882	0.000261793	BMPR2	protein_coding
ENSG00000185825	-0.55315	0.000261793	BCAP31	protein_coding
ENSG00000189067	0.406903	0.000268339	LITAF	protein_coding
ENSG00000105835	-0.881633	0.000272761	NAMPT	protein_coding
ENSG00000135333	1.19322	0.000278959	EPHA7	protein_coding
ENSG00000182199	-0.429316	0.000280091	SHMT2	protein_coding
ENSG00000128487	0.674149	0.000282355	SPECC1	protein_coding
ENSG00000166963	0.750949	0.000283318	MAP1A	protein_coding
ENSG00000139329	1.39404	0.000283318	LUM	protein_coding
ENSG00000101871	0.726753	0.000283754	MID1	protein_coding
ENSG00000110090	0.430465	0.000286089	CPT1A	protein_coding
ENSG00000170542	-0.532238	0.000286354	SERPINB9	protein_coding
ENSG00000111640	-0.880088	0.000288386	GAPDH	protein_coding
ENSG00000118257	0.393169	0.000288386	NRP2	protein_coding
ENSG00000169245	3.0668	0.000290638	CXCL10	protein_coding
ENSG00000078114	-0.740912	0.000291537	NEBL	protein_coding
ENSG00000151117	2.65515	0.000292242	TMEM86A	protein_coding
ENSG00000197380	1.33592	0.000300235	DACT3	protein_coding
ENSG00000104332	-0.401308	0.000303236	SFRP1	protein_coding
ENSG00000006606	-2.4894	0.000306827	CCL26	protein_coding
ENSG00000226742	-1.02654	0.000309052	HSBP1L1	protein_coding
ENSG00000147140	0.246329	0.000310879	NONO	protein_coding
ENSG00000181744	-0.606404	0.000315581	C3orf58	protein_coding
ENSG00000158164	1.25314	0.000318805	TMSB15A	protein_coding
ENSG00000152784	0.747219	0.000322291	PRDM8	protein_coding
ENSG00000082438	0.768701	0.000329619	COBLL1	protein_coding
ENSG00000126787	-0.439827	0.000329875	DLGAP5	protein_coding
ENSG00000073060	-0.523291	0.000330497	SCARB1	protein_coding
ENSG00000197798	0.698104	0.000332542	FAM118B	protein_coding
ENSG00000118972	-2.75561	0.000333652	FGF23	protein_coding
ENSG00000179335	-0.690845	0.00033605	CLK3	protein_coding
ENSG00000070495	-0.576107	0.00033605	JMJD6	protein_coding
ENSG00000171960	-0.540751	0.00033605	PPIH	protein_coding
ENSG00000091542	-0.479827	0.000343786	ALKBH5	protein_coding
ENSG00000100243	-0.374964	0.000349788	CYB5R3	protein_coding
ENSG00000198959	-0.539525	0.000350171	TGM2	protein_coding
ENSG00000113552	0.623406	0.000350234	GNPDA1	protein_coding
ENSG00000104643	0.463674	0.000359993	MTMR9	protein_coding
ENSG00000113810	0.390501	0.000360139	SMC4	protein_coding
ENSG00000079308	-0.46327	0.000361774	TNS1	protein_coding
ENSG00000255248	0.595593	0.000363653	MIR100HG	processed_transcript
ENSG00000011677	2.01739	0.0003644	GABRA3	protein_coding
ENSG00000214575	1.42411	0.000364729	CPEB1	protein_coding
ENSG00000115525	0.888593	0.00036829	ST3GAL5	protein_coding
ENSG00000101040	-0.404938	0.000369456	ZMYND8	protein_coding
ENSG00000204219	-1.04813	0.000369456	TCEA3	protein_coding
ENSG00000187240	0.654259	0.000369456	DYNC2H1	protein_coding
ENSG00000180917	0.843778	0.000370296	CMTR2	protein_coding
ENSG00000173818	-0.788799	0.000379553	ENDOV	protein_coding
ENSG00000145708	-2.80198	0.000383426	CRHBP	protein_coding
ENSG00000198910	-2.58673	0.000383835	L1CAM	protein_coding
ENSG00000136928	-1.84969	0.000386262	GABBR2	protein_coding
ENSG00000170921	-0.526695	0.000386886	TANC2	protein_coding
ENSG00000120875	0.824775	0.000392729	DUSP4	protein_coding
ENSG00000111262	4.1013	0.000395761	KCNA1	protein_coding
ENSG00000119866	1.44896	0.000396581	BCL11A	protein_coding
ENSG00000105877	-1.92157	0.000396581	DNAH11	protein_coding
ENSG00000168389	0.784041	0.000396631	MFSD2A	protein_coding
ENSG00000168542	0.382832	0.00039814	COL3A1	protein_coding
ENSG00000113719	-0.50036	0.000400768	ERGIC1	protein_coding
ENSG00000112972	0.860915	0.000405459	HMGCS1	protein_coding
ENSG00000137965	1.05818	0.000407569	IFI44	protein_coding
ENSG00000065911	-0.529845	0.000414082	MTHFD2	protein_coding
ENSG00000251003	1.16123	0.000416958	ZFPM2-AS1	processed_transcript
ENSG00000197063	0.466227	0.000421949	MAFG	protein_coding
ENSG00000184254	-0.516881	0.000421949	ALDH1A3	protein_coding
ENSG00000130363	-0.575609	0.000430093	RSPH3	protein_coding
ENSG00000149506	-1.82059	0.000446604	ZP1	protein_coding
ENSG00000132429	-0.905639	0.000446629	POPDC3	protein_coding
ENSG00000021355	-0.552603	0.00044764	SERPINB1	protein_coding
ENSG00000111215	2.20524	0.00044764	PRR4	protein_coding
ENSG00000079215	1.44623	0.000450339	SLC1A3	protein_coding
ENSG00000106443	0.563554	0.000452984	PHF14	protein_coding
ENSG00000139083	0.531906	0.000457868	ETV6	protein_coding
ENSG00000007520	-0.699791	0.000460995	TSR3	protein_coding
ENSG00000172349	2.12268	0.000461531	IL16	protein_coding
ENSG00000160145	1.76729	0.000461531	KALRN	protein_coding
ENSG00000117228	0.557246	0.000461531	GBP1	protein_coding
ENSG00000174953	0.392009	0.000461531	DHX36	protein_coding
ENSG00000144119	-5.44334	0.000462808	C1QL2	protein_coding
ENSG00000137814	-0.47229	0.000463571	HAUS2	protein_coding
ENSG00000198786	0.581486	0.000471144	MT-ND5	protein_coding
ENSG00000006638	-0.85102	0.000471144	TBXA2R	protein_coding
ENSG00000115073	-0.427731	0.000479418	ACTR1B	protein_coding
ENSG00000090104	1.21838	0.000480301	RGS1	protein_coding
ENSG00000100815	0.439766	0.00048371	TRIP11	protein_coding
ENSG00000136490	0.923127	0.000485204	LIMD2	protein_coding
ENSG00000168528	-0.827006	0.000490775	SERINC2	protein_coding
ENSG00000171365	0.872081	0.00049083	CLCN5	protein_coding
ENSG00000145979	0.646578	0.000513075	TBC1D7	protein_coding
ENSG00000163083	-5.32959	0.00051355	INHBB	protein_coding
ENSG00000116212	-0.524291	0.000513948	LRRC42	protein_coding
ENSG00000171345	-0.863048	0.000515702	KRT19	protein_coding
ENSG00000183287	-0.433541	0.000517248	CCBE1	protein_coding
ENSG00000184903	-0.668478	0.000531331	IMMP2L	protein_coding
ENSG00000198840	0.430481	0.000532462	MT-ND3	protein_coding
ENSG00000107341	-0.272388	0.00054161	UBE2R2	protein_coding
ENSG00000128591	-0.990739	0.00054161	FLNC	protein_coding
ENSG00000196230	-0.394039	0.000541839	TUBB	protein_coding
ENSG00000142065	1.12926	0.000542629	ZFP14	protein_coding
ENSG00000135631	-0.603104	0.000543004	RAB11FIP5	protein_coding
ENSG00000113389	0.661927	0.000547117	NPR3	protein_coding
ENSG00000198668	-0.302225	0.00056147	CALM1	protein_coding
ENSG00000222041	-0.698151	0.000566705	CYTOR	lincRNA
ENSG00000135272	0.852071	0.000569022	MDFIC	protein_coding
ENSG00000147689	-1.96063	0.000569022	FAM83A	protein_coding
ENSG00000185070	0.91423	0.00058047	FLRT2	protein_coding
ENSG00000100354	0.48704	0.000595987	TNRC6B	protein_coding
ENSG00000156011	0.901929	0.000603361	PSD3	protein_coding
ENSG00000159899	-0.512979	0.000606602	NPR2	protein_coding
ENSG00000254403	-3.41033	0.000609415	OR10Y1P	unprocessed_pseudogene
ENSG00000155324	-0.602561	0.000622847	GRAMD2B	protein_coding
ENSG00000213672	-0.723294	0.000626767	NCKIPSD	protein_coding
ENSG00000170379	-1.03693	0.000626897	TCAF2	protein_coding
ENSG00000232679	1.08632	0.000628654	LINC01705	lincRNA
ENSG00000173221	-0.872676	0.000633912	GLRX	protein_coding
ENSG00000124102	-5.26084	0.000633912	PI3	protein_coding
ENSG00000142046	-1.18631	0.000639005	TMEM91	protein_coding
ENSG00000066248	-1.59755	0.000642735	NGEF	protein_coding
ENSG00000127863	0.860956	0.000644483	TNFRSF19	protein_coding
ENSG00000155366	-0.68668	0.000661104	RHOC	protein_coding
ENSG00000075790	-0.330409	0.000667346	BCAP29	protein_coding
ENSG00000151748	0.454582	0.000680204	SAV1	protein_coding
ENSG00000158050	-1.35623	0.000682806	DUSP2	protein_coding
ENSG00000101493	1.02706	0.000693098	ZNF516	protein_coding
ENSG00000178878	-0.764069	0.000693516	APOLD1	protein_coding
ENSG00000097021	-0.698617	0.000693516	ACOT7	protein_coding
ENSG00000172466	0.315563	0.000697065	ZNF24	protein_coding
ENSG00000170396	1.17741	0.0006987	ZNF804A	protein_coding
ENSG00000112701	0.370159	0.000703279	SENP6	protein_coding
ENSG00000249087	-0.562819	0.000704289	ZNF436-AS1	antisense_RNA
ENSG00000100739	0.435879	0.000706038	BDKRB1	protein_coding
ENSG00000197989	-0.69227	0.000708738	SNHG12	antisense_RNA
ENSG00000130522	0.588628	0.000734454	JUND	protein_coding
ENSG00000124006	0.677561	0.000735519	OBSL1	protein_coding
ENSG00000179218	-0.439832	0.000736037	CALR	protein_coding
ENSG00000140264	-0.621551	0.000740796	SERF2	protein_coding
ENSG00000149636	-0.55873	0.000744693	DSN1	protein_coding
ENSG00000244187	-0.878187	0.000749128	TMEM141	protein_coding
ENSG00000173894	1.02607	0.0007492	CBX2	protein_coding
ENSG00000260244	4.13231	0.00075083	AC104083.1	sense_overlapping
ENSG00000172663	-0.681555	0.000761212	TMEM134	protein_coding
ENSG00000100097	-0.630762	0.00076539	LGALS1	protein_coding
ENSG00000166295	-0.352037	0.000768415	ANAPC16	protein_coding
ENSG00000171451	0.608222	0.000770016	DSEL	protein_coding
ENSG00000159086	0.703215	0.000772407	PAXBP1	protein_coding
ENSG00000157600	-0.649022	0.000784311	TMEM164	protein_coding
ENSG00000171557	-2.54335	0.000807491	FGG	protein_coding
ENSG00000154305	0.378372	0.000822251	MIA3	protein_coding
ENSG00000109917	-0.562035	0.000829363	ZPR1	protein_coding
ENSG00000143093	0.544209	0.000829403	STRIP1	protein_coding
ENSG00000172366	-1.12741	0.000834425	MCRIP2	protein_coding
ENSG00000070018	0.60705	0.000835552	LRP6	protein_coding
ENSG00000142694	0.820841	0.000839106	EVA1B	protein_coding
ENSG00000136603	0.341302	0.000840983	SKIL	protein_coding
ENSG00000146386	0.491829	0.000848729	ABRACL	protein_coding
ENSG00000228203	3.55625	0.000855261	RNF144A-AS1	processed_transcript
ENSG00000243742	0.714536	0.00085843	RPLP0P2	transcribed_processed_pseudogene
ENSG00000140092	-0.717828	0.000870434	FBLN5	protein_coding
ENSG00000221829	-0.519226	0.000876536	FANCG	protein_coding
ENSG00000117602	-0.77228	0.000885387	RCAN3	protein_coding
ENSG00000034510	-0.496047	0.000889012	TMSB10	protein_coding
ENSG00000124212	-2.09602	0.000889012	PTGIS	protein_coding
ENSG00000147041	1.85808	0.000897916	SYTL5	protein_coding
ENSG00000184743	-0.348447	0.00090069	ATL3	protein_coding
ENSG00000131386	-1.10658	0.000904483	GALNT15	protein_coding
ENSG00000104723	0.358752	0.000906223	TUSC3	protein_coding
ENSG00000166275	0.551984	0.000906223	BORCS7	protein_coding
ENSG00000008118	2.25311	0.000914211	CAMK1G	protein_coding
ENSG00000137996	-0.463357	0.000928506	RTCA	protein_coding
ENSG00000119938	-0.899328	0.000935323	PPP1R3C	protein_coding
ENSG00000141682	0.42629	0.000947527	PMAIP1	protein_coding
ENSG00000134291	-0.59674	0.000950946	TMEM106C	protein_coding
ENSG00000197119	0.863123	0.000954412	SLC25A29	protein_coding
ENSG00000148908	-0.373021	0.000958151	RGS10	protein_coding
ENSG00000198270	-1.3194	0.000963989	TMEM116	protein_coding
ENSG00000107736	2.96102	0.000965618	CDH23	protein_coding
ENSG00000170684	-1.4051	0.00097376	ZNF296	protein_coding
ENSG00000144659	-0.570445	0.000980357	SLC25A38	protein_coding
ENSG00000035862	0.442128	0.000980847	TIMP2	protein_coding
ENSG00000164190	0.484084	0.000993062	NIPBL	protein_coding
ENSG00000005448	-0.642292	0.000998333	WDR54	protein_coding
ENSG00000169189	-0.589172	0.00100351	NSMCE1	protein_coding
ENSG00000042832	-1.84699	0.00102521	TG	protein_coding
ENSG00000054148	-0.900043	0.00102651	PHPT1	protein_coding
ENSG00000166783	0.543065	0.0010367	MARF1	protein_coding
ENSG00000186283	-0.645408	0.00103725	TOR3A	protein_coding
ENSG00000198680	0.91042	0.00105288	TUSC1	protein_coding
ENSG00000136848	0.73816	0.00106371	DAB2IP	protein_coding
ENSG00000235823	-0.790348	0.00106567	OLMALINC	lincRNA
ENSG00000085840	-1.00216	0.00107786	ORC1	protein_coding
ENSG00000136630	-0.700023	0.00108209	HLX	protein_coding
ENSG00000126785	1.56146	0.00108565	RHOJ	protein_coding
ENSG00000272870	-0.725028	0.00108999	AC097534.2	antisense_RNA
ENSG00000156970	-0.594975	0.00109825	BUB1B	protein_coding
ENSG00000166033	0.414358	0.00110383	HTRA1	protein_coding
ENSG00000072274	0.479333	0.00110383	TFRC	protein_coding
ENSG00000076662	-1.18271	0.00110383	ICAM3	protein_coding
ENSG00000073111	-0.496937	0.00111127	MCM2	protein_coding
ENSG00000217128	0.457489	0.00111637	FNIP1	protein_coding
ENSG00000088340	-1.02607	0.00111934	FER1L4	transcribed_unitary_pseudogene
ENSG00000239911	-3.17859	0.00112669	PRKAG2-AS1	antisense_RNA
ENSG00000100968	1.08984	0.00113389	NFATC4	protein_coding
ENSG00000108829	-0.318206	0.00115801	LRRC59	protein_coding
ENSG00000099991	-0.570847	0.00117347	CABIN1	protein_coding
ENSG00000092621	0.888529	0.00117347	PHGDH	protein_coding
ENSG00000011143	-0.852547	0.00118078	MKS1	protein_coding
ENSG00000086062	-0.456497	0.00118153	B4GALT1	protein_coding
ENSG00000145242	1.61801	0.00119145	EPHA5	protein_coding
ENSG00000111728	3.86522	0.00119784	ST8SIA1	protein_coding
ENSG00000136999	1.17531	0.00120234	NOV	protein_coding
ENSG00000150551	0.978018	0.00121098	LYPD1	protein_coding
ENSG00000113532	1.04988	0.00121523	ST8SIA4	protein_coding
ENSG00000221866	2.66545	0.0012187	PLXNA4	protein_coding
ENSG00000157168	1.05656	0.001223	NRG1	protein_coding
ENSG00000071054	0.291596	0.00123376	MAP4K4	protein_coding
ENSG00000164114	0.690772	0.00123549	MAP9	protein_coding
ENSG00000120318	0.50558	0.0012739	ARAP3	protein_coding
ENSG00000119471	-0.404483	0.00127485	HSDL2	protein_coding
ENSG00000118849	-0.703729	0.00128583	RARRES1	protein_coding
ENSG00000242516	-0.823652	0.00129105	LINC00960	lincRNA
ENSG00000125995	-0.380642	0.00129173	ROMO1	protein_coding
ENSG00000134138	0.604422	0.00129438	MEIS2	protein_coding
ENSG00000066735	5.33285	0.00129575	KIF26A	protein_coding
ENSG00000196712	0.372251	0.00130383	NF1	protein_coding
ENSG00000197879	-0.583259	0.00130951	MYO1C	protein_coding
ENSG00000182667	0.860958	0.00131968	NTM	protein_coding
ENSG00000012048	-0.507494	0.00131968	BRCA1	protein_coding
ENSG00000182118	0.750094	0.00132618	FAM89A	protein_coding
ENSG00000196914	0.416633	0.00132781	ARHGEF12	protein_coding
ENSG00000176890	-0.276793	0.00133285	TYMS	protein_coding
ENSG00000230630	0.820277	0.00134127	DNM3OS	antisense_RNA
ENSG00000135829	0.559053	0.00134625	DHX9	protein_coding
ENSG00000148948	4.36654	0.00134855	LRRC4C	protein_coding
ENSG00000151789	1.35381	0.00134855	ZNF385D	protein_coding
ENSG00000169184	1.19576	0.00135786	MN1	protein_coding
ENSG00000123992	-0.523508	0.00136496	DNPEP	protein_coding
ENSG00000078674	0.341877	0.0013724	PCM1	protein_coding
ENSG00000139910	0.898362	0.00141574	NOVA1	protein_coding
ENSG00000273802	-1.75745	0.00142278	HIST1H2BG	protein_coding
ENSG00000175063	-0.455703	0.00142932	UBE2C	protein_coding
ENSG00000136160	1.83703	0.00143628	EDNRB	protein_coding
ENSG00000117594	-0.546766	0.00145049	HSD11B1	protein_coding
ENSG00000141560	-0.506163	0.00145257	FN3KRP	protein_coding
ENSG00000182621	0.960303	0.00145363	PLCB1	protein_coding
ENSG00000134775	1.12989	0.00146214	FHOD3	protein_coding
ENSG00000165891	0.916642	0.00148147	E2F7	protein_coding
ENSG00000123975	-0.520503	0.00150744	CKS2	protein_coding
ENSG00000133104	0.321024	0.00151456	SPART	protein_coding
ENSG00000245532	0.71988	0.00152524	NEAT1	lincRNA
ENSG00000135164	0.669291	0.00154229	DMTF1	protein_coding
ENSG00000162944	1.4581	0.00154229	RFTN2	protein_coding
ENSG00000070404	-1.03333	0.00155585	FSTL3	protein_coding
ENSG00000108479	-1.00359	0.00157885	GALK1	protein_coding
ENSG00000046653	1.09375	0.00158115	GPM6B	protein_coding
ENSG00000104067	0.356943	0.00158367	TJP1	protein_coding
ENSG00000254122	1.53721	0.0015867	PCDHGB7	protein_coding
ENSG00000161544	-0.592076	0.00159143	CYGB	protein_coding
ENSG00000170312	-0.375213	0.00159408	CDK1	protein_coding
ENSG00000257621	0.506922	0.00160791	PSMA3-AS1	antisense_RNA
ENSG00000137106	-0.366089	0.00161454	GRHPR	protein_coding
ENSG00000159228	-0.403636	0.0016153	CBR1	protein_coding
ENSG00000106571	0.591912	0.0016241	GLI3	protein_coding
ENSG00000154822	1.60525	0.00164269	PLCL2	protein_coding
ENSG00000180353	-0.50748	0.00164339	HCLS1	protein_coding
ENSG00000136068	-0.666922	0.00165023	FLNB	protein_coding
ENSG00000060138	-0.292646	0.00165023	YBX3	protein_coding
ENSG00000178662	2.83309	0.0016556	CSRNP3	protein_coding
ENSG00000164484	0.589324	0.00166119	TMEM200A	protein_coding
ENSG00000087095	0.618564	0.00166706	NLK	protein_coding
ENSG00000065328	-0.456711	0.00167724	MCM10	protein_coding
ENSG00000244462	0.412867	0.00169413	RBM12	protein_coding
ENSG00000184508	-0.749388	0.00170488	HDDC3	protein_coding
ENSG00000100526	-0.525657	0.00171405	CDKN3	protein_coding
ENSG00000174697	-3.08574	0.00171617	LEP	protein_coding
ENSG00000162804	0.706967	0.00171716	SNED1	protein_coding
ENSG00000148468	0.433005	0.00172318	FAM171A1	protein_coding
ENSG00000132334	0.438397	0.00172795	PTPRE	protein_coding
ENSG00000148225	-1.27362	0.00172795	WDR31	protein_coding
ENSG00000120533	0.319461	0.00172862	ENY2	protein_coding
ENSG00000198768	0.486222	0.00172862	APCDD1L	protein_coding
ENSG00000057294	-1.11362	0.00174567	PKP2	protein_coding
ENSG00000067798	0.709024	0.00175787	NAV3	protein_coding
ENSG00000187231	0.371574	0.00176869	SESTD1	protein_coding
ENSG00000186297	5.22245	0.00178134	GABRA5	protein_coding
ENSG00000106052	0.264984	0.00179534	TAX1BP1	protein_coding
ENSG00000254004	0.576972	0.001798	ZNF260	protein_coding
ENSG00000053371	-0.431772	0.0018301	AKR7A2	protein_coding
ENSG00000134294	0.348862	0.00183212	SLC38A2	protein_coding
ENSG00000038219	0.473057	0.00183312	BOD1L1	protein_coding
ENSG00000169826	0.488757	0.00184084	CSGALNACT2	protein_coding
ENSG00000101194	-0.667707	0.00184331	SLC17A9	protein_coding
ENSG00000170776	0.344126	0.00189093	AKAP13	protein_coding
ENSG00000261189	5.00114	0.00190415	AL031058.1	antisense_RNA
ENSG00000135899	0.463636	0.00190831	SP110	protein_coding
ENSG00000049323	-0.338509	0.00194042	LTBP1	protein_coding
ENSG00000138650	1.3552	0.00194866	PCDH10	protein_coding
ENSG00000137804	-0.370076	0.00195071	NUSAP1	protein_coding
ENSG00000133687	-0.415446	0.00195665	TMTC1	protein_coding
ENSG00000110958	-0.280811	0.00195951	PTGES3	protein_coding
ENSG00000075340	4.62127	0.0019671	ADD2	protein_coding
ENSG00000164683	0.803349	0.00198264	HEY1	protein_coding
ENSG00000027075	-0.675822	0.00199643	PRKCH	protein_coding
ENSG00000153363	-0.619635	0.00199908	LINC00467	lincRNA
ENSG00000250548	-1.91205	0.0020015	AL355916.1	lincRNA
ENSG00000170522	0.524385	0.00202292	ELOVL6	protein_coding
ENSG00000198879	2.07671	0.00204857	SFMBT2	protein_coding
ENSG00000073861	-4.74586	0.00206519	TBX21	protein_coding
ENSG00000184677	0.552253	0.00208778	ZBTB40	protein_coding
ENSG00000146006	1.4752	0.0020898	LRRTM2	protein_coding
ENSG00000144827	-0.421585	0.002091	ABHD10	protein_coding
ENSG00000136531	1.90355	0.00210423	SCN2A	protein_coding
ENSG00000142669	-0.358145	0.00210544	SH3BGRL3	protein_coding
ENSG00000196396	-0.280502	0.00211042	PTPN1	protein_coding
ENSG00000166900	0.597786	0.00215865	STX3	protein_coding
ENSG00000115008	1.39003	0.00218487	IL1A	protein_coding
ENSG00000119772	0.600562	0.00221236	DNMT3A	protein_coding
ENSG00000125347	0.547447	0.00221357	IRF1	protein_coding
ENSG00000100592	0.45613	0.00222013	DAAM1	protein_coding
ENSG00000244879	0.486986	0.00222113	GABPB1-AS1	antisense_RNA
ENSG00000182168	1.33863	0.00222981	UNC5C	protein_coding
ENSG00000137273	5.01999	0.00224324	FOXF2	protein_coding
ENSG00000120860	-0.570982	0.00224509	WASHC3	protein_coding
ENSG00000105419	-0.751071	0.00227188	MEIS3	protein_coding
ENSG00000169093	-0.561154	0.0022795	ASMTL	protein_coding
ENSG00000171502	1.99007	0.00228116	COL24A1	protein_coding
ENSG00000164292	0.362688	0.00228877	RHOBTB3	protein_coding
ENSG00000100842	1.21205	0.00229787	EFS	protein_coding
ENSG00000198963	0.932611	0.00233821	RORB	protein_coding
ENSG00000137070	0.690321	0.00234415	IL11RA	protein_coding
ENSG00000100304	-0.814749	0.00234812	TTLL12	protein_coding
ENSG00000261061	-0.439863	0.00235263	AC092718.4	sense_intronic
ENSG00000162517	-0.581151	0.00235263	PEF1	protein_coding
ENSG00000136108	-0.33252	0.00238726	CKAP2	protein_coding
ENSG00000111339	-2.88602	0.0023986	ART4	protein_coding
ENSG00000144136	0.359199	0.00241792	SLC20A1	protein_coding
ENSG00000127507	0.631875	0.00243568	ADGRE2	protein_coding
ENSG00000163947	0.465699	0.00244068	ARHGEF3	protein_coding
ENSG00000087074	-0.513261	0.00245951	PPP1R15A	protein_coding
ENSG00000154188	1.23006	0.00245951	ANGPT1	protein_coding
ENSG00000185650	0.317511	0.0024711	ZFP36L1	protein_coding
ENSG00000223865	-0.741348	0.00248312	HLA-DPB1	protein_coding
ENSG00000055609	0.381726	0.00251078	KMT2C	protein_coding
ENSG00000200156	-2.23229	0.00252412	RNU5B-1	snRNA
ENSG00000096968	0.591518	0.00252512	JAK2	protein_coding
ENSG00000169083	0.579255	0.00253291	AR	protein_coding
ENSG00000131080	2.1194	0.00255206	EDA2R	protein_coding
ENSG00000160710	0.395336	0.00257379	ADAR	protein_coding
ENSG00000137558	1.07031	0.0026004	PI15	protein_coding
ENSG00000127824	-0.615868	0.0026082	TUBA4A	protein_coding
ENSG00000106348	-0.576657	0.00260898	IMPDH1	protein_coding
ENSG00000106266	-0.520381	0.00264544	SNX8	protein_coding
ENSG00000168734	0.565494	0.00267835	PKIG	protein_coding
ENSG00000153147	0.363183	0.00267835	SMARCA5	protein_coding
ENSG00000185585	0.893272	0.0027166	OLFML2A	protein_coding
ENSG00000082701	0.350734	0.0027166	GSK3B	protein_coding
ENSG00000105509	-0.677249	0.00275067	HAS1	protein_coding
ENSG00000134569	1.11311	0.00275213	LRP4	protein_coding
ENSG00000196704	-0.629294	0.00275642	AMZ2	protein_coding
ENSG00000089685	-0.344774	0.00276787	BIRC5	protein_coding
ENSG00000248927	2.06574	0.00277547	AC114284.1	lincRNA
ENSG00000117399	-0.527322	0.00283016	CDC20	protein_coding
ENSG00000188706	-0.495663	0.00283022	ZDHHC9	protein_coding
ENSG00000118260	0.300999	0.00283883	CREB1	protein_coding
ENSG00000149090	0.668495	0.00284078	PAMR1	protein_coding
ENSG00000171951	-0.742492	0.00284252	SCG2	protein_coding
ENSG00000112576	-0.528026	0.00284468	CCND3	protein_coding
ENSG00000117523	0.459407	0.00284468	PRRC2C	protein_coding
ENSG00000117226	0.741759	0.0028552	GBP3	protein_coding
ENSG00000005801	0.657519	0.0028552	ZNF195	protein_coding
ENSG00000126947	0.420579	0.00285757	ARMCX1	protein_coding
ENSG00000166228	-0.468876	0.00285912	PCBD1	protein_coding
ENSG00000105825	-0.273662	0.00287271	TFPI2	protein_coding
ENSG00000148344	0.72976	0.00287271	PTGES	protein_coding
ENSG00000099977	-0.409793	0.00288472	DDT	protein_coding
ENSG00000138180	-0.427648	0.00289897	CEP55	protein_coding
ENSG00000112320	0.781609	0.00292325	SOBP	protein_coding
ENSG00000143476	-0.465634	0.00292899	DTL	protein_coding
ENSG00000119042	1.0471	0.00292899	SATB2	protein_coding
ENSG00000085224	0.35347	0.00296955	ATRX	protein_coding
ENSG00000164253	-0.507942	0.00298104	WDR41	protein_coding
ENSG00000134285	-0.774128	0.00298647	FKBP11	protein_coding
ENSG00000198945	0.574614	0.00298647	L3MBTL3	protein_coding
ENSG00000166741	-0.541014	0.00301921	NNMT	protein_coding
ENSG00000151883	0.881072	0.00302318	PARP8	protein_coding
ENSG00000126453	-0.445706	0.00306168	BCL2L12	protein_coding
ENSG00000132688	0.704559	0.00306973	NES	protein_coding
ENSG00000174640	-1.49278	0.00308084	SLCO2A1	protein_coding
ENSG00000168398	0.801216	0.00309595	BDKRB2	protein_coding
ENSG00000187840	-0.790332	0.00311726	EIF4EBP1	protein_coding
ENSG00000136010	-0.761878	0.00311726	ALDH1L2	protein_coding
ENSG00000131730	-4.96148	0.00312596	CKMT2	protein_coding
ENSG00000223749	-0.857833	0.00312698	MIR503HG	lincRNA
ENSG00000041880	-0.610086	0.00312716	PARP3	protein_coding
ENSG00000109689	0.416308	0.00314679	STIM2	protein_coding
ENSG00000156030	-0.513905	0.00314838	ELMSAN1	protein_coding
ENSG00000085719	-0.354989	0.00314838	CPNE3	protein_coding
ENSG00000092445	0.599145	0.00314838	TYRO3	protein_coding
ENSG00000163827	4.76988	0.00314838	LRRC2	protein_coding
ENSG00000272168	1.02551	0.00316916	CASC15	lincRNA
ENSG00000253304	-0.543747	0.00317561	TMEM200B	protein_coding
ENSG00000121440	1.39019	0.00317561	PDZRN3	protein_coding
ENSG00000248187	-2.69629	0.00320804	AC078850.1	lincRNA
ENSG00000145681	5.01321	0.00320804	HAPLN1	protein_coding
ENSG00000166582	-0.457554	0.00320804	CENPV	protein_coding
ENSG00000054267	0.46162	0.00320941	ARID4B	protein_coding
ENSG00000101266	-0.267054	0.0032106	CSNK2A1	protein_coding
ENSG00000073849	0.788919	0.00322956	ST6GAL1	protein_coding
ENSG00000196284	-0.76691	0.00325451	SUPT3H	protein_coding
ENSG00000135315	0.597311	0.00326373	CEP162	protein_coding
ENSG00000111275	0.355056	0.00331055	ALDH2	protein_coding
ENSG00000129824	-0.416307	0.00332262	RPS4Y1	protein_coding
ENSG00000267194	2.65222	0.00332262	AC002546.1	lincRNA
ENSG00000167779	-0.589738	0.00332325	IGFBP6	protein_coding
ENSG00000107731	0.473304	0.00332732	UNC5B	protein_coding
ENSG00000176049	1.28763	0.00333818	JAKMIP2	protein_coding
ENSG00000114796	0.599623	0.0033677	KLHL24	protein_coding
ENSG00000188488	-0.933284	0.00337232	SERPINA5	protein_coding
ENSG00000103449	2.36916	0.00340829	SALL1	protein_coding
ENSG00000244459	-1.6194	0.00344778	AC147067.1	lincRNA
ENSG00000165474	-1.4343	0.00347525	GJB2	protein_coding
ENSG00000005059	-0.571362	0.00353154	MCUB	protein_coding
ENSG00000092148	0.261706	0.00356673	HECTD1	protein_coding
ENSG00000124496	0.883524	0.00361168	TRERF1	protein_coding
ENSG00000076554	-1.37245	0.00367083	TPD52	protein_coding
ENSG00000010244	0.335624	0.00367227	ZNF207	protein_coding
ENSG00000142002	-0.431306	0.00367227	DPP9	protein_coding
ENSG00000121741	0.362299	0.00367227	ZMYM2	protein_coding
ENSG00000180035	0.57015	0.00368068	ZNF48	protein_coding
ENSG00000039319	0.376711	0.00368594	ZFYVE16	protein_coding
ENSG00000237125	0.897396	0.0036984	HAND2-AS1	antisense_RNA
ENSG00000105778	0.383155	0.0037175	AVL9	protein_coding
ENSG00000078401	1.31783	0.0037175	EDN1	protein_coding
ENSG00000126562	-1.15725	0.00373449	WNK4	protein_coding
ENSG00000163882	-0.441151	0.00374146	POLR2H	protein_coding
ENSG00000187266	-0.814972	0.00376015	EPOR	protein_coding
ENSG00000151640	-0.947747	0.00376681	DPYSL4	protein_coding
ENSG00000122729	0.292122	0.00377817	ACO1	protein_coding
ENSG00000151553	0.594574	0.0037822	FAM160B1	protein_coding
ENSG00000132485	0.331346	0.0037822	ZRANB2	protein_coding
ENSG00000161179	-0.938243	0.00379605	YDJC	protein_coding
ENSG00000126970	1.28549	0.00379878	ZC4H2	protein_coding
ENSG00000062282	-1.23094	0.00379878	DGAT2	protein_coding
ENSG00000178802	-0.563926	0.00383488	MPI	protein_coding
ENSG00000267174	-1.64057	0.00383964	AC011472.2	3prime_overlapping_ncRNA
ENSG00000175906	-0.506776	0.00385129	ARL4D	protein_coding
ENSG00000134215	5.02363	0.00385679	VAV3	protein_coding
ENSG00000225783	1.06525	0.00386357	MIAT	lincRNA
ENSG00000152926	0.829298	0.00386357	ZNF117	protein_coding
ENSG00000106153	-0.374921	0.00387537	CHCHD2	protein_coding
ENSG00000196139	0.827274	0.00388304	AKR1C3	protein_coding
ENSG00000165895	0.668826	0.00395563	ARHGAP42	protein_coding
ENSG00000115365	-0.413609	0.00396263	LANCL1	protein_coding
ENSG00000115107	-0.834992	0.00396263	STEAP3	protein_coding
ENSG00000138642	0.944983	0.00399841	HERC6	protein_coding
ENSG00000166913	0.325143	0.00403525	YWHAB	protein_coding
ENSG00000136717	-0.572818	0.0040434	BIN1	protein_coding
ENSG00000101132	0.337528	0.0040434	PFDN4	protein_coding
ENSG00000184949	1.50533	0.00405156	FAM227A	protein_coding
ENSG00000113648	0.242631	0.00406422	H2AFY	protein_coding
ENSG00000170549	2.36023	0.00406829	IRX1	protein_coding
ENSG00000064607	0.47745	0.00411189	SUGP2	protein_coding
ENSG00000141959	-0.476688	0.00414012	PFKL	protein_coding
ENSG00000135679	0.322909	0.00414012	MDM2	protein_coding
ENSG00000132535	-0.495148	0.00414162	DLG4	protein_coding
ENSG00000125746	-0.670422	0.00414254	EML2	protein_coding
ENSG00000106123	2.51059	0.00415441	EPHB6	protein_coding
ENSG00000073711	0.617405	0.00415441	PPP2R3A	protein_coding
ENSG00000076382	-0.578089	0.00415441	SPAG5	protein_coding
ENSG00000166106	-1.25321	0.00415441	ADAMTS15	protein_coding
ENSG00000133026	0.338738	0.00421488	MYH10	protein_coding
ENSG00000255717	-0.481166	0.00422402	SNHG1	processed_transcript
ENSG00000144730	1.02722	0.0042298	IL17RD	protein_coding
ENSG00000158714	-1.92625	0.00423506	SLAMF8	protein_coding
ENSG00000095637	-1.23714	0.00425103	SORBS1	protein_coding
ENSG00000164983	0.341309	0.00425103	TMEM65	protein_coding
ENSG00000162069	-4.80193	0.00426412	BICDL2	protein_coding
ENSG00000212464	1.28621	0.0042682	SNORA12	snoRNA
ENSG00000249784	1.2163	0.0042682	SCARNA22	scaRNA
ENSG00000139173	1.37393	0.0042682	TMEM117	protein_coding
ENSG00000112893	0.333306	0.00428	MAN2A1	protein_coding
ENSG00000111875	0.760447	0.00430452	ASF1A	protein_coding
ENSG00000138311	1.50442	0.00430932	ZNF365	protein_coding
ENSG00000134910	-0.341011	0.00431904	STT3A	protein_coding
ENSG00000121904	1.82521	0.00436417	CSMD2	protein_coding
ENSG00000151458	0.530784	0.00438598	ANKRD50	protein_coding
ENSG00000187189	0.679037	0.0043874	TSPYL4	protein_coding
ENSG00000140931	0.386506	0.00439265	CMTM3	protein_coding
ENSG00000069702	0.437714	0.00439356	TGFBR3	protein_coding
ENSG00000049618	0.449801	0.00439356	ARID1B	protein_coding
ENSG00000100985	-1.39121	0.00440305	MMP9	protein_coding
ENSG00000137038	-0.317511	0.00440911	DMAC1	protein_coding
ENSG00000250222	-0.822251	0.004421	AC008443.5	antisense_RNA
ENSG00000163918	-0.647392	0.00443003	RFC4	protein_coding
ENSG00000198028	-1.75681	0.0044321	ZNF560	protein_coding
ENSG00000057657	0.501509	0.00448504	PRDM1	protein_coding
ENSG00000116489	-0.198756	0.00450809	CAPZA1	protein_coding
ENSG00000158315	-1.51456	0.00453722	RHBDL2	protein_coding
ENSG00000149269	-0.437151	0.00454607	PAK1	protein_coding
ENSG00000121361	3.00707	0.00456455	KCNJ8	protein_coding
ENSG00000126602	-0.546779	0.00456455	TRAP1	protein_coding
ENSG00000157227	0.632066	0.00458293	MMP14	protein_coding
ENSG00000103507	-0.540314	0.00458293	BCKDK	protein_coding
ENSG00000260552	-0.880122	0.00466874	AC023043.1	antisense_RNA
ENSG00000148303	-0.259679	0.00467871	RPL7A	protein_coding
ENSG00000224982	0.737618	0.00467871	TMEM233	protein_coding
ENSG00000163874	0.613811	0.004681	ZC3H12A	protein_coding
ENSG00000148700	0.397895	0.00468604	ADD3	protein_coding
ENSG00000129353	-0.415826	0.00469952	SLC44A2	protein_coding
ENSG00000064692	1.49845	0.00470414	SNCAIP	protein_coding
ENSG00000116857	-0.4277	0.00482691	TMEM9	protein_coding
ENSG00000168778	-0.775214	0.00482757	TCTN2	protein_coding
ENSG00000158292	0.478841	0.00484419	GPR153	protein_coding
ENSG00000167378	0.840307	0.00484419	IRGQ	protein_coding
ENSG00000100320	0.275172	0.00485106	RBFOX2	protein_coding
ENSG00000111665	-0.643506	0.00485106	CDCA3	protein_coding
ENSG00000167397	-0.572426	0.00486936	VKORC1	protein_coding
ENSG00000156802	-0.32028	0.00486936	ATAD2	protein_coding
ENSG00000231249	-2.03765	0.00487229	ITPR1-AS1	antisense_RNA
ENSG00000262165	-1.05523	0.00488603	AC233723.1	protein_coding
ENSG00000174136	0.559566	0.00489695	RGMB	protein_coding
ENSG00000141580	-0.289734	0.0049185	WDR45B	protein_coding
ENSG00000107890	0.451544	0.00493895	ANKRD26	protein_coding
ENSG00000133318	-0.326494	0.00493895	RTN3	protein_coding
ENSG00000278053	0.37532	0.00493895	DDX52	protein_coding
ENSG00000111642	0.291541	0.00494406	CHD4	protein_coding
ENSG00000205352	-0.341709	0.00504173	PRR13	protein_coding
ENSG00000169689	-0.470143	0.00504813	CENPX	protein_coding
ENSG00000084623	-0.50979	0.0050657	EIF3I	protein_coding
ENSG00000143303	-0.866638	0.00506736	RRNAD1	protein_coding
ENSG00000104738	-0.337516	0.00513402	MCM4	protein_coding
ENSG00000082458	0.714595	0.00515094	DLG3	protein_coding
ENSG00000164916	-0.379428	0.00515525	FOXK1	protein_coding
ENSG00000143569	0.324861	0.00515658	UBAP2L	protein_coding
ENSG00000160886	-0.67596	0.00517747	LY6K	protein_coding
ENSG00000133805	-0.590287	0.00520678	AMPD3	protein_coding
ENSG00000126804	0.476589	0.00524283	ZBTB1	protein_coding
ENSG00000123200	0.377865	0.00532168	ZC3H13	protein_coding
ENSG00000158402	-0.574176	0.00539889	CDC25C	protein_coding
ENSG00000196440	0.704155	0.00542618	ARMCX4	protein_coding
ENSG00000262454	-0.736492	0.00543013	MIR193BHG	lincRNA
ENSG00000136842	-2.16741	0.00543013	TMOD1	protein_coding
ENSG00000072195	1.09464	0.00550181	SPEG	protein_coding
ENSG00000163932	-0.468248	0.00551797	PRKCD	protein_coding
ENSG00000255690	1.15506	0.00551895	TRIL	protein_coding
ENSG00000182944	0.441579	0.00552331	EWSR1	protein_coding
ENSG00000093183	-0.387097	0.00556194	SEC22C	protein_coding
ENSG00000175130	0.552847	0.00556766	MARCKSL1	protein_coding
ENSG00000221963	0.482535	0.00556766	APOL6	protein_coding
ENSG00000253719	0.345199	0.00556795	ATXN7L3B	protein_coding
ENSG00000146701	-0.366546	0.00557507	MDH2	protein_coding
ENSG00000188994	0.413281	0.00557657	ZNF292	protein_coding
ENSG00000185955	-0.897008	0.00564055	C7orf61	protein_coding
ENSG00000225138	-1.15867	0.00564255	SLC9A3-AS1	processed_transcript
ENSG00000280237	-1.96116	0.00564997	MIR4697HG	TEC
ENSG00000117461	0.876177	0.00565611	PIK3R3	protein_coding
ENSG00000100767	0.908991	0.00568997	PAPLN	protein_coding
ENSG00000153140	-0.390135	0.0057123	CETN3	protein_coding
ENSG00000135451	-0.542342	0.00572098	TROAP	protein_coding
ENSG00000173457	-0.402526	0.00578304	PPP1R14B	protein_coding
ENSG00000166922	-0.546599	0.00579685	SCG5	protein_coding
ENSG00000124098	0.413428	0.00580731	FAM210B	protein_coding
ENSG00000167325	-0.392993	0.00582906	RRM1	protein_coding
ENSG00000163535	-0.378396	0.00583749	SGO2	protein_coding
ENSG00000162066	0.702317	0.00584956	AMDHD2	protein_coding
ENSG00000137710	-0.255054	0.00588172	RDX	protein_coding
ENSG00000139971	0.965804	0.00593014	C14orf37	protein_coding
ENSG00000135766	-0.408607	0.00595241	EGLN1	protein_coding
ENSG00000143033	0.412677	0.00596775	MTF2	protein_coding
ENSG00000176177	-4.48372	0.00597079	ENTHD1	protein_coding
ENSG00000170242	0.314635	0.00597267	USP47	protein_coding
ENSG00000198908	0.689852	0.00597429	BHLHB9	protein_coding
ENSG00000174460	1.86951	0.00597429	ZCCHC12	protein_coding
ENSG00000116883	-0.815737	0.00597954	AL591845.1	antisense_RNA
ENSG00000213064	0.360952	0.00597954	SFT2D2	protein_coding
ENSG00000165879	0.79497	0.00598887	FRAT1	protein_coding
ENSG00000153071	0.320765	0.00602	DAB2	protein_coding
ENSG00000140575	-0.248885	0.0060235	IQGAP1	protein_coding
ENSG00000158373	-0.655248	0.00602563	HIST1H2BD	protein_coding
ENSG00000174799	0.537238	0.00602563	CEP135	protein_coding
ENSG00000163737	-2.08869	0.00604944	PF4	protein_coding
ENSG00000135269	0.317917	0.00608035	TES	protein_coding
ENSG00000180448	-1.2903	0.00608035	ARHGAP45	protein_coding
ENSG00000095951	0.668199	0.00610506	HIVEP1	protein_coding
ENSG00000077782	0.336992	0.00612042	FGFR1	protein_coding
ENSG00000279281	2.27093	0.00618786	AC015883.1	TEC
ENSG00000139220	2.36129	0.00621104	PPFIA2	protein_coding
ENSG00000274422	1.50864	0.00621178	AC245060.5	lincRNA
ENSG00000162300	-0.654198	0.00622353	ZFPL1	protein_coding
ENSG00000164107	0.675473	0.00624946	HAND2	protein_coding
ENSG00000166886	0.459753	0.00625473	NAB2	protein_coding
ENSG00000136051	0.404324	0.00625473	WASHC4	protein_coding
ENSG00000127564	-0.532932	0.00625473	PKMYT1	protein_coding
ENSG00000251562	0.750766	0.00626883	MALAT1	lincRNA
ENSG00000100196	-0.292379	0.00626883	KDELR3	protein_coding
ENSG00000102452	-0.843624	0.0062918	NALCN	protein_coding
ENSG00000135390	-0.395945	0.00631637	ATP5G2	protein_coding
ENSG00000166526	0.484364	0.00635006	ZNF3	protein_coding
ENSG00000104951	1.69438	0.00635006	IL4I1	protein_coding
ENSG00000198915	-4.05536	0.00636681	RASGEF1A	protein_coding
ENSG00000164949	1.38711	0.00636681	GEM	protein_coding
ENSG00000277734	1.26019	0.00637317	TRAC	TR_C_gene
ENSG00000116396	-1.3779	0.00637423	KCNC4	protein_coding
ENSG00000147394	-0.571821	0.00639761	ZNF185	protein_coding
ENSG00000255302	0.267253	0.00643548	EID1	protein_coding
ENSG00000278970	-0.773102	0.00650008	HEIH	TEC
ENSG00000075391	0.455467	0.00651488	RASAL2	protein_coding
ENSG00000113161	0.597024	0.00655665	HMGCR	protein_coding
ENSG00000184602	0.691392	0.006566	SNN	protein_coding
ENSG00000153904	-0.537409	0.00656868	DDAH1	protein_coding
ENSG00000109079	0.446262	0.00660016	TNFAIP1	protein_coding
ENSG00000006534	-0.548465	0.00664297	ALDH3B1	protein_coding
ENSG00000111077	-0.53475	0.00683982	TNS2	protein_coding
ENSG00000159873	0.359493	0.00686769	CCDC117	protein_coding
ENSG00000145284	0.695487	0.00691123	SCD5	protein_coding
ENSG00000140044	-0.855278	0.0069278	JDP2	protein_coding
ENSG00000170049	1.22658	0.00698871	KCNAB3	protein_coding
ENSG00000181026	0.519572	0.00698871	AEN	protein_coding
ENSG00000134508	0.90192	0.00698871	CABLES1	protein_coding
ENSG00000185722	0.429937	0.00698871	ANKFY1	protein_coding
ENSG00000149131	-0.361043	0.00702441	SERPING1	protein_coding
ENSG00000147251	0.668588	0.00704271	DOCK11	protein_coding
ENSG00000085377	-0.356206	0.00704314	PREP	protein_coding
ENSG00000259768	-1.34412	0.0070643	AC004943.2	antisense_RNA
ENSG00000134248	-0.323053	0.00709204	LAMTOR5	protein_coding
ENSG00000173597	-1.54072	0.00709204	SULT1B1	protein_coding
ENSG00000154134	-0.561725	0.00709204	ROBO3	protein_coding
ENSG00000213390	-0.454328	0.0071416	ARHGAP19	protein_coding
ENSG00000172840	0.607229	0.00715147	PDP2	protein_coding
ENSG00000163064	4.12983	0.00716103	EN1	protein_coding
ENSG00000140688	-0.550378	0.00717845	C16orf58	protein_coding
ENSG00000162729	-0.925908	0.00717906	IGSF8	protein_coding
ENSG00000065923	-0.450108	0.00719325	SLC9A7	protein_coding
ENSG00000163939	0.304652	0.00723507	PBRM1	protein_coding
ENSG00000171873	3.51951	0.00724152	ADRA1D	protein_coding
ENSG00000075413	0.359791	0.00737183	MARK3	protein_coding
ENSG00000106780	0.628926	0.00741473	MEGF9	protein_coding
ENSG00000146670	-0.647227	0.00743134	CDCA5	protein_coding
ENSG00000089682	0.556869	0.00743134	RBM41	protein_coding
ENSG00000111424	0.702801	0.00744395	VDR	protein_coding
ENSG00000115648	0.431566	0.00744395	MLPH	protein_coding
ENSG00000126945	0.366906	0.00748915	HNRNPH2	protein_coding
ENSG00000181885	-1.00693	0.00748915	CLDN7	protein_coding
ENSG00000179859	-1.64085	0.00751929	AC104581.1	protein_coding
ENSG00000014914	-0.726848	0.00757469	MTMR11	protein_coding
ENSG00000165392	0.677406	0.00758647	WRN	protein_coding
ENSG00000151208	0.497596	0.00758647	DLG5	protein_coding
ENSG00000057935	-0.541125	0.00759431	MTA3	protein_coding
ENSG00000139200	0.870604	0.00762387	PIANP	protein_coding
ENSG00000270321	-2.28277	0.00762387	AC007953.2	lincRNA
ENSG00000213625	0.289592	0.00764571	LEPROT	protein_coding
ENSG00000167552	0.279846	0.00765162	TUBA1A	protein_coding
ENSG00000055211	-0.303397	0.00765337	GINM1	protein_coding
ENSG00000134744	0.432126	0.00766641	ZCCHC11	protein_coding
ENSG00000124882	0.691809	0.00767386	EREG	protein_coding
ENSG00000163545	0.890383	0.00771501	NUAK2	protein_coding
ENSG00000099260	0.915843	0.00771916	PALMD	protein_coding
ENSG00000136492	-0.466428	0.00771916	BRIP1	protein_coding
ENSG00000130822	-3.19258	0.00771916	PNCK	protein_coding
ENSG00000158296	-1.10654	0.00774467	SLC13A3	protein_coding
ENSG00000203706	1.71005	0.00774467	SERTAD4-AS1	antisense_RNA
ENSG00000079257	-0.483965	0.00774467	LXN	protein_coding
ENSG00000090905	0.358549	0.00774467	TNRC6A	protein_coding
ENSG00000072756	0.502342	0.00780851	TRNT1	protein_coding
ENSG00000162599	-0.469992	0.00781742	NFIA	protein_coding
ENSG00000111254	-2.39245	0.00782123	AKAP3	protein_coding
ENSG00000171729	0.456891	0.00788954	TMEM51	protein_coding
ENSG00000186665	-0.560177	0.00791986	C17orf58	protein_coding
ENSG00000137942	0.625552	0.00794265	FNBP1L	protein_coding
ENSG00000175352	-0.617599	0.00795788	NRIP3	protein_coding
ENSG00000178035	-0.347787	0.00804641	IMPDH2	protein_coding
ENSG00000148737	0.377038	0.00807533	TCF7L2	protein_coding
ENSG00000135083	0.937636	0.0080852	CCNJL	protein_coding
ENSG00000101346	-0.363249	0.0080939	POFUT1	protein_coding
ENSG00000111371	0.295528	0.00817947	SLC38A1	protein_coding
ENSG00000185010	-0.493534	0.00821526	F8	protein_coding
ENSG00000064300	-1.11955	0.00825018	NGFR	protein_coding
ENSG00000123374	-0.450373	0.00826052	CDK2	protein_coding
ENSG00000259956	0.29478	0.00827388	RBM15B	protein_coding
ENSG00000107551	-0.670044	0.00827388	RASSF4	protein_coding
ENSG00000142961	0.809319	0.00832871	MOB3C	protein_coding
ENSG00000164611	-0.558818	0.00834625	PTTG1	protein_coding
ENSG00000111913	-1.97792	0.00835569	RIPOR2	protein_coding
ENSG00000102531	0.371069	0.00843148	FNDC3A	protein_coding
ENSG00000107679	-0.390373	0.00843586	PLEKHA1	protein_coding
ENSG00000198355	0.460266	0.00849151	PIM3	protein_coding
ENSG00000185483	0.486929	0.00849181	ROR1	protein_coding
ENSG00000219607	-1.28444	0.00850388	PPP1R3G	protein_coding
ENSG00000235385	-1.0303	0.00854011	LINC02154	lincRNA
ENSG00000164976	-1.05169	0.00854011	KIAA1161	protein_coding
ENSG00000078487	-0.879687	0.008562	ZCWPW1	protein_coding
ENSG00000084112	0.413882	0.00860851	SSH1	protein_coding
ENSG00000047346	0.505627	0.00865681	FAM214A	protein_coding
ENSG00000046604	-0.517971	0.00865807	DSG2	protein_coding
ENSG00000137331	0.603234	0.00868939	IER3	protein_coding
ENSG00000261596	2.16993	0.00885431	AC005632.2	sense_intronic
ENSG00000007516	-1.51998	0.00885625	BAIAP3	protein_coding
ENSG00000116871	0.500543	0.00885903	MAP7D1	protein_coding
ENSG00000170606	0.354244	0.00888585	HSPA4	protein_coding
ENSG00000105856	0.379337	0.00889038	HBP1	protein_coding
ENSG00000111229	-0.410153	0.00890227	ARPC3	protein_coding
ENSG00000130635	-0.30586	0.00891131	COL5A1	protein_coding
ENSG00000174371	-0.69517	0.00891259	EXO1	protein_coding
ENSG00000138101	-0.927957	0.00892012	DTNB	protein_coding
ENSG00000011523	0.574848	0.00892497	CEP68	protein_coding
ENSG00000116741	0.622354	0.00894331	RGS2	protein_coding
ENSG00000152284	0.55322	0.0090025	TCF7L1	protein_coding
ENSG00000138814	0.213876	0.00905441	PPP3CA	protein_coding
ENSG00000163660	0.410165	0.00905637	CCNL1	protein_coding
ENSG00000237512	-1.29912	0.00914441	UNC5B-AS1	antisense_RNA
ENSG00000115183	0.582481	0.00916344	TANC1	protein_coding
ENSG00000278129	0.802394	0.00919716	ZNF8	protein_coding
ENSG00000185043	-0.605987	0.00923255	CIB1	protein_coding
ENSG00000150995	-0.516581	0.00923255	ITPR1	protein_coding
ENSG00000267710	-4.42672	0.00927609	EDDM13	protein_coding
ENSG00000105613	-2.28121	0.00927637	MAST1	protein_coding
ENSG00000159259	-0.65019	0.00928573	CHAF1B	protein_coding
ENSG00000165699	0.414681	0.00928573	TSC1	protein_coding
ENSG00000171236	-1.41485	0.00934374	LRG1	protein_coding
ENSG00000170624	1.30556	0.0093807	SGCD	protein_coding
ENSG00000198176	-0.263021	0.00939231	TFDP1	protein_coding
ENSG00000069482	-1.03177	0.00939231	GAL	protein_coding
ENSG00000177721	0.727969	0.00942517	ANXA2R	protein_coding
ENSG00000164168	0.439287	0.00942517	TMEM184C	protein_coding
ENSG00000100242	-0.324185	0.00942688	SUN2	protein_coding
ENSG00000100979	0.535882	0.00942688	PLTP	protein_coding
ENSG00000084676	0.480643	0.00942688	NCOA1	protein_coding
ENSG00000187097	-0.656688	0.00943073	ENTPD5	protein_coding
ENSG00000118162	0.566378	0.00944647	KPTN	protein_coding
ENSG00000000971	0.423698	0.00947068	CFH	protein_coding
ENSG00000166448	1.42826	0.00947687	TMEM130	protein_coding
ENSG00000107798	-0.319566	0.00949356	LIPA	protein_coding
ENSG00000105605	0.789355	0.00949607	CACNG7	protein_coding
ENSG00000269958	0.518355	0.00952388	AL049840.4	sense_intronic
ENSG00000135346	-2.29626	0.00954374	CGA	protein_coding
ENSG00000122741	-0.344794	0.00954391	DCAF10	protein_coding
ENSG00000153815	-0.368352	0.00962219	CMIP	protein_coding
ENSG00000109736	-0.451048	0.00968151	MFSD10	protein_coding
ENSG00000142856	-0.370769	0.00969716	ITGB3BP	protein_coding
ENSG00000179314	-1.23174	0.00971965	WSCD1	protein_coding
ENSG00000143774	-0.546489	0.00975756	GUK1	protein_coding
ENSG00000170017	-0.337392	0.00982154	ALCAM	protein_coding
ENSG00000134339	-1.72305	0.00984562	SAA2	protein_coding
ENSG00000104976	-0.611763	0.0098628	SNAPC2	protein_coding
ENSG00000129518	0.318245	0.00986298	EAPP	protein_coding
ENSG00000176641	0.51029	0.00990321	RNF152	protein_coding
ENSG00000133048	-0.490199	0.00990321	CHI3L1	protein_coding
ENSG00000126016	2.05702	0.00990528	AMOT	protein_coding
ENSG00000148834	-0.316281	0.0099063	GSTO1	protein_coding
ENSG00000144218	0.937473	0.00991182	AFF3	protein_coding
ENSG00000102359	-0.357893	0.0099297	SRPX2	protein_coding
ENSG00000156535	0.595048	0.0100291	CD109	protein_coding
ENSG00000248049	-1.04764	0.0100432	UBA6-AS1	antisense_RNA
ENSG00000072832	1.05065	0.0100473	CRMP1	protein_coding
ENSG00000002549	0.431363	0.0100676	LAP3	protein_coding
ENSG00000120071	0.418873	0.0101421	KANSL1	protein_coding
ENSG00000197381	-0.588071	0.0101572	ADARB1	protein_coding
ENSG00000138757	0.283875	0.0101865	G3BP2	protein_coding
ENSG00000159403	0.228554	0.0101942	C1R	protein_coding
ENSG00000106484	-1.2644	0.0102221	MEST	protein_coding
ENSG00000141837	0.594718	0.0102221	CACNA1A	protein_coding
ENSG00000185269	3.97649	0.0102273	NOTUM	protein_coding
ENSG00000198826	-0.357497	0.0102282	ARHGAP11A	protein_coding
ENSG00000116044	0.578273	0.0102463	NFE2L2	protein_coding
ENSG00000116016	-0.338894	0.0102547	EPAS1	protein_coding
ENSG00000133083	1.23534	0.0103824	DCLK1	protein_coding
ENSG00000134363	0.529469	0.0104226	FST	protein_coding
ENSG00000162702	0.347726	0.0105026	ZNF281	protein_coding
ENSG00000143344	0.482392	0.0105446	RGL1	protein_coding
ENSG00000109610	1.05578	0.0106541	SOD3	protein_coding
ENSG00000196460	1.14695	0.0106602	RFX8	protein_coding
ENSG00000174004	0.953772	0.010679	NRROS	protein_coding
ENSG00000147324	0.353631	0.0106942	MFHAS1	protein_coding
ENSG00000152518	-0.490952	0.0106942	ZFP36L2	protein_coding
ENSG00000099994	-0.796942	0.0106942	SUSD2	protein_coding
ENSG00000233237	2.28179	0.0107058	LINC00472	lincRNA
ENSG00000075151	0.320322	0.0107058	EIF4G3	protein_coding
ENSG00000167081	0.349583	0.010753	PBX3	protein_coding
ENSG00000170500	1.13967	0.0107618	LONRF2	protein_coding
ENSG00000108641	-0.743911	0.0107618	B9D1	protein_coding
ENSG00000183734	-4.37898	0.0107618	ASCL2	protein_coding
ENSG00000125457	-0.456299	0.010765	MIF4GD	protein_coding
ENSG00000132507	-0.622794	0.0108464	EIF5A	protein_coding
ENSG00000141905	-0.317161	0.0108905	NFIC	protein_coding
ENSG00000165997	0.472904	0.0110001	ARL5B	protein_coding
ENSG00000158301	0.592805	0.0110692	GPRASP2	protein_coding
ENSG00000107263	-0.357125	0.0110698	RAPGEF1	protein_coding
ENSG00000143158	-0.373353	0.0110937	MPC2	protein_coding
ENSG00000183808	0.532118	0.0110951	RBM12B	protein_coding
ENSG00000112305	-0.336408	0.0111027	SMAP1	protein_coding
ENSG00000138080	0.847759	0.011133	EMILIN1	protein_coding
ENSG00000178015	-0.958879	0.0112629	GPR150	protein_coding
ENSG00000162654	1.65044	0.0112675	GBP4	protein_coding
ENSG00000204131	0.971359	0.011304	NHSL2	protein_coding
ENSG00000111678	-0.471094	0.011338	C12orf57	protein_coding
ENSG00000154856	2.73067	0.0113633	APCDD1	protein_coding
ENSG00000173542	0.704037	0.0113776	MOB1B	protein_coding
ENSG00000013583	-0.337429	0.0114049	HEBP1	protein_coding
ENSG00000198948	2.56502	0.0114755	MFAP3L	protein_coding
ENSG00000169220	-0.76477	0.0114774	RGS14	protein_coding
ENSG00000197299	-0.576949	0.0117335	BLM	protein_coding
ENSG00000132326	-0.932362	0.011803	PER2	protein_coding
ENSG00000110104	-0.607692	0.0118323	CCDC86	protein_coding
ENSG00000197324	0.273391	0.0118504	LRP10	protein_coding
ENSG00000174197	0.475768	0.0119018	MGA	protein_coding
ENSG00000162032	-0.416356	0.0119378	SPSB3	protein_coding
ENSG00000264895	1.39583	0.0119819	AC006141.1	sense_intronic
ENSG00000111087	0.909349	0.0120083	GLI1	protein_coding
ENSG00000273820	0.771861	0.0120283	USP27X	protein_coding
ENSG00000136514	1.89707	0.0120306	RTP4	protein_coding
ENSG00000112812	-5.06268	0.0120882	PRSS16	protein_coding
ENSG00000104881	-0.644003	0.0121175	PPP1R13L	protein_coding
ENSG00000138744	-0.759693	0.0122374	NAAA	protein_coding
ENSG00000125652	-0.748858	0.0122374	ALKBH7	protein_coding
ENSG00000069812	-1.67762	0.0122569	HES2	protein_coding
ENSG00000154027	-1.34716	0.0122632	AK5	protein_coding
ENSG00000160703	-0.974814	0.0123425	NLRX1	protein_coding
ENSG00000047365	2.10281	0.0123609	ARAP2	protein_coding
ENSG00000120137	0.381602	0.0123754	PANK3	protein_coding
ENSG00000141034	-0.56524	0.0124353	GID4	protein_coding
ENSG00000103932	-0.532593	0.0124466	RPAP1	protein_coding
ENSG00000138678	1.14359	0.01245	GPAT3	protein_coding
ENSG00000112695	-0.294207	0.0124606	COX7A2	protein_coding
ENSG00000116957	-0.497708	0.0124961	TBCE	protein_coding
ENSG00000164187	-0.480605	0.0125045	LMBRD2	protein_coding
ENSG00000134001	-0.292842	0.0125045	EIF2S1	protein_coding
ENSG00000087494	1.50481	0.0125564	PTHLH	protein_coding
ENSG00000155252	0.451684	0.0126402	PI4K2A	protein_coding
ENSG00000171877	1.28287	0.0126454	FRMD5	protein_coding
ENSG00000173926	-0.77706	0.0127166	2021-03-03	protein_coding
ENSG00000108848	0.385576	0.0127171	LUC7L3	protein_coding
ENSG00000115226	-0.528898	0.0127635	FNDC4	protein_coding
ENSG00000101384	0.466099	0.0128525	JAG1	protein_coding
ENSG00000080345	0.319935	0.0129097	RIF1	protein_coding
ENSG00000109193	-1.92493	0.0129549	SULT1E1	protein_coding
ENSG00000103160	0.533051	0.0129758	HSDL1	protein_coding
ENSG00000205133	-0.627886	0.0130682	TRIQK	protein_coding
ENSG00000151062	-0.787777	0.0130851	CACNA2D4	protein_coding
ENSG00000259644	4.59072	0.0130944	AC022613.3	sense_intronic
ENSG00000076641	-0.425981	0.0131519	PAG1	protein_coding
ENSG00000121671	-0.721977	0.0132047	CRY2	protein_coding
ENSG00000260920	1.09661	0.0132314	AL031985.3	sense_overlapping
ENSG00000163728	0.442881	0.0132314	TTC14	protein_coding
ENSG00000091317	0.28243	0.0132557	CMTM6	protein_coding
ENSG00000103429	-0.344479	0.0132604	BFAR	protein_coding
ENSG00000104765	-0.311601	0.0132705	BNIP3L	protein_coding
ENSG00000233117	-1.4086	0.0133785	LINC00702	lincRNA
ENSG00000176907	0.568625	0.0133972	C8orf4	protein_coding
ENSG00000119778	0.568738	0.0134052	ATAD2B	protein_coding
ENSG00000134202	-0.633431	0.0134052	GSTM3	protein_coding
ENSG00000105971	-0.353416	0.0134738	CAV2	protein_coding
ENSG00000166068	0.277541	0.0134947	SPRED1	protein_coding
ENSG00000160318	-1.11174	0.0135045	CLDND2	protein_coding
ENSG00000122176	1.10942	0.0135057	FMOD	protein_coding
ENSG00000053770	0.483967	0.0135292	AP5M1	protein_coding
ENSG00000167157	1.12648	0.0135758	PRRX2	protein_coding
ENSG00000112742	-0.469575	0.0136098	TTK	protein_coding
ENSG00000143179	-0.475393	0.0136302	UCK2	protein_coding
ENSG00000181035	-0.556527	0.0136374	SLC25A42	protein_coding
ENSG00000261578	0.934562	0.0136487	AP003119.3	sense_overlapping
ENSG00000144366	0.542315	0.0136499	GULP1	protein_coding
ENSG00000117151	-0.555555	0.0136499	CTBS	protein_coding
ENSG00000119673	0.630434	0.0136517	ACOT2	protein_coding
ENSG00000080986	-0.418885	0.0136517	NDC80	protein_coding
ENSG00000168894	-0.474549	0.0136655	RNF181	protein_coding
ENSG00000276600	1.47328	0.0137667	RAB7B	protein_coding
ENSG00000139746	0.343227	0.0138034	RBM26	protein_coding
ENSG00000123977	-1.88733	0.0138034	DAW1	protein_coding
ENSG00000211445	-0.754887	0.0138059	GPX3	protein_coding
ENSG00000118402	0.858769	0.0138611	ELOVL4	protein_coding
ENSG00000257365	-0.443321	0.0139883	FNTB	protein_coding
ENSG00000164975	-0.324107	0.0139883	SNAPC3	protein_coding
ENSG00000100393	0.315175	0.0139936	EP300	protein_coding
ENSG00000127463	-0.436498	0.014048	EMC1	protein_coding
ENSG00000041988	-0.626754	0.0142183	THAP3	protein_coding
ENSG00000165323	1.06038	0.0142364	FAT3	protein_coding
ENSG00000187634	0.992684	0.0142891	SAMD11	protein_coding
ENSG00000177917	-0.600769	0.014296	ARL6IP6	protein_coding
ENSG00000114771	-1.36484	0.0143285	AADAC	protein_coding
ENSG00000198832	-0.546531	0.0143716	SELENOM	protein_coding
ENSG00000126005	-0.398699	0.0144452	MMP24-AS1	protein_coding
ENSG00000119508	1.18235	0.0144547	NR4A3	protein_coding
ENSG00000147955	-0.421951	0.0144645	SIGMAR1	protein_coding
ENSG00000185442	-1.60485	0.0145722	FAM174B	protein_coding
ENSG00000091879	2.1852	0.0146471	ANGPT2	protein_coding
ENSG00000196368	0.603634	0.0146752	NUDT11	protein_coding
ENSG00000168411	-0.450752	0.0147551	RFWD3	protein_coding
ENSG00000153094	0.852828	0.0147625	BCL2L11	protein_coding
ENSG00000222009	0.680373	0.0147625	BTBD19	protein_coding
ENSG00000077092	-2.27797	0.0147625	RARB	protein_coding
ENSG00000116133	-0.408035	0.014767	DHCR24	protein_coding
ENSG00000271216	2.56641	0.014767	LINC01050	lincRNA
ENSG00000134602	0.746973	0.0147884	STK26	protein_coding
ENSG00000100417	-0.511068	0.0148133	PMM1	protein_coding
ENSG00000054277	-0.447168	0.0148188	OPN3	protein_coding
ENSG00000279407	1.86962	0.0148266	AC007191.1	TEC
ENSG00000010295	0.499677	0.0148441	IFFO1	protein_coding
ENSG00000014216	-0.699431	0.0148524	CAPN1	protein_coding
ENSG00000152104	-0.290958	0.0148524	PTPN14	protein_coding
ENSG00000102882	-0.535891	0.014978	MAPK3	protein_coding
ENSG00000118292	0.685611	0.0149867	C1orf54	protein_coding
ENSG00000160991	0.439705	0.0149867	ORAI2	protein_coding
ENSG00000138698	-0.38284	0.0149906	RAP1GDS1	protein_coding
ENSG00000099337	-0.577338	0.0150203	KCNK6	protein_coding
ENSG00000122140	-0.490136	0.0150256	MRPS2	protein_coding
ENSG00000187257	0.39103	0.015049	RSBN1L	protein_coding
ENSG00000108510	0.293426	0.015049	MED13	protein_coding
ENSG00000132965	-1.22976	0.0150641	ALOX5AP	protein_coding
ENSG00000167118	-0.541378	0.015085	URM1	protein_coding
ENSG00000118263	-0.47366	0.015085	KLF7	protein_coding
ENSG00000152463	-1.38315	0.0151131	OLAH	protein_coding
ENSG00000253522	1.90827	0.0151453	MIR3142HG	lincRNA
ENSG00000109519	-0.331131	0.0151453	GRPEL1	protein_coding
ENSG00000118922	0.514857	0.015178	KLF12	protein_coding
ENSG00000169213	-0.291915	0.0152039	RAB3B	protein_coding
ENSG00000183010	-0.386177	0.01526	PYCR1	protein_coding
ENSG00000138160	-0.306386	0.01526	KIF11	protein_coding
ENSG00000185022	-0.399796	0.0152687	MAFF	protein_coding
ENSG00000058804	-0.357298	0.015403	NDC1	protein_coding
ENSG00000186340	0.200365	0.0154367	THBS2	protein_coding
ENSG00000143575	-0.379246	0.0154718	HAX1	protein_coding
ENSG00000179388	0.543883	0.0154921	EGR3	protein_coding
ENSG00000102007	-0.43055	0.0154921	PLP2	protein_coding
ENSG00000117266	-2.05626	0.0155097	CDK18	protein_coding
ENSG00000166323	-1.78702	0.0156055	C11orf65	protein_coding
ENSG00000225889	-4.1713	0.0156083	AC012368.1	antisense_RNA
ENSG00000106524	-0.383127	0.0156083	ANKMY2	protein_coding
ENSG00000117616	0.511101	0.015716	RSRP1	protein_coding
ENSG00000165983	-0.7124	0.0157907	PTER	protein_coding
ENSG00000183580	0.673531	0.0158636	FBXL7	protein_coding
ENSG00000184497	-0.606854	0.0158898	TMEM255B	protein_coding
ENSG00000113070	0.460427	0.0159423	HBEGF	protein_coding
ENSG00000110172	0.469395	0.0159423	CHORDC1	protein_coding
ENSG00000182054	-0.381129	0.0160268	IDH2	protein_coding
ENSG00000137343	0.608578	0.0160535	ATAT1	protein_coding
ENSG00000171860	1.31527	0.0160586	C3AR1	protein_coding
ENSG00000267577	-4.08528	0.0160924	AC010327.3	antisense_RNA
ENSG00000164761	1.4062	0.0161104	TNFRSF11B	protein_coding
ENSG00000179271	-0.416094	0.0161347	GADD45GIP1	protein_coding
ENSG00000085117	-0.385901	0.0161463	CD82	protein_coding
ENSG00000275066	0.402197	0.0162204	SYNRG	protein_coding
ENSG00000196586	0.348623	0.016221	MYO6	protein_coding
ENSG00000171606	-0.56629	0.016221	ZNF274	protein_coding
ENSG00000123096	0.333569	0.016473	SSPN	protein_coding
ENSG00000153066	-0.686238	0.0165259	TXNDC11	protein_coding
ENSG00000151413	-0.581953	0.0165259	NUBPL	protein_coding
ENSG00000174899	-0.791038	0.0165391	PQLC2L	protein_coding
ENSG00000153487	0.408632	0.0166266	ING1	protein_coding
ENSG00000178104	-0.401714	0.0166961	PDE4DIP	protein_coding
ENSG00000090316	0.367658	0.0167781	MAEA	protein_coding
ENSG00000107223	-0.321382	0.0168342	EDF1	protein_coding
ENSG00000123836	1.04139	0.01684	PFKFB2	protein_coding
ENSG00000138468	0.638958	0.0168488	SENP7	protein_coding
ENSG00000152778	0.48766	0.0168488	IFIT5	protein_coding
ENSG00000239039	0.768851	0.0168766	SNORD13	snoRNA
ENSG00000184840	-0.339427	0.0170138	TMED9	protein_coding
ENSG00000178996	0.413443	0.0170444	SNX18	protein_coding
ENSG00000092439	0.404485	0.0170941	TRPM7	protein_coding
ENSG00000197147	-0.861021	0.0172223	LRRC8B	protein_coding
ENSG00000198886	0.417289	0.0172436	MT-ND4	protein_coding
ENSG00000167705	0.499696	0.017312	RILP	protein_coding
ENSG00000151917	0.494153	0.0174497	BEND6	protein_coding
ENSG00000177879	-0.535596	0.0174945	AP3S1	protein_coding
ENSG00000221823	-0.541588	0.0175183	PPP3R1	protein_coding
ENSG00000177707	0.500856	0.0175367	NECTIN3	protein_coding
ENSG00000166130	-0.251618	0.0175459	IKBIP	protein_coding
ENSG00000162910	-0.630915	0.0175724	MRPL55	protein_coding
ENSG00000154102	-0.683367	0.0177134	C16orf74	protein_coding
ENSG00000204632	-4.27138	0.0177134	HLA-G	protein_coding
ENSG00000139514	-0.333158	0.0177417	SLC7A1	protein_coding
ENSG00000172985	-0.667993	0.0177584	SH3RF3	protein_coding
ENSG00000169902	0.329753	0.0178329	TPST1	protein_coding
ENSG00000197121	0.497558	0.0178835	PGAP1	protein_coding
ENSG00000259969	1.16674	0.0179005	AL049838.1	sense_overlapping
ENSG00000010219	-0.43144	0.0179579	DYRK4	protein_coding
ENSG00000215866	-1.39369	0.0179965	LINC01356	lincRNA
ENSG00000033327	-0.574259	0.0180046	GAB2	protein_coding
ENSG00000091986	-0.352213	0.0180046	CCDC80	protein_coding
ENSG00000278926	3.17831	0.0180046	AC092134.2	TEC
ENSG00000134324	0.469645	0.0180167	LPIN1	protein_coding
ENSG00000125676	0.294812	0.0180857	THOC2	protein_coding
ENSG00000129625	-0.272813	0.0181069	REEP5	protein_coding
ENSG00000083642	0.358554	0.0183525	PDS5B	protein_coding
ENSG00000162618	0.356665	0.0183525	ADGRL4	protein_coding
ENSG00000115155	-1.97455	0.0183634	OTOF	protein_coding
ENSG00000168772	0.992839	0.0184119	CXXC4	protein_coding
ENSG00000174099	-0.334563	0.0184616	MSRB3	protein_coding
ENSG00000103249	0.573921	0.0184759	CLCN7	protein_coding
ENSG00000118200	0.363006	0.0185534	CAMSAP2	protein_coding
ENSG00000101335	-0.363224	0.0185534	MYL9	protein_coding
ENSG00000077458	0.373988	0.0185534	FAM76B	protein_coding
ENSG00000104321	1.03976	0.0185746	TRPA1	protein_coding
ENSG00000169750	-1.01446	0.0187945	RAC3	protein_coding
ENSG00000253846	1.07306	0.0188115	PCDHGA10	protein_coding
ENSG00000112655	0.531171	0.0188369	PTK7	protein_coding
ENSG00000125656	-0.387	0.0188718	CLPP	protein_coding
ENSG00000155926	-4.08228	0.0188794	SLA	protein_coding
ENSG00000178773	-1.05666	0.0189074	CPNE7	protein_coding
ENSG00000114098	-0.493426	0.0189074	ARMC8	protein_coding
ENSG00000198382	0.465678	0.0189074	UVRAG	protein_coding
ENSG00000204406	0.459425	0.0189754	MBD5	protein_coding
ENSG00000114857	0.401427	0.0189787	NKTR	protein_coding
ENSG00000075651	0.489024	0.0191089	PLD1	protein_coding
ENSG00000187824	-0.531953	0.0192237	TMEM220	protein_coding
ENSG00000145390	-0.502527	0.0192237	USP53	protein_coding
ENSG00000140598	-0.482863	0.0192463	EFL1	protein_coding
ENSG00000109103	-0.504177	0.0192506	UNC119	protein_coding
ENSG00000063127	0.949255	0.019309	SLC6A16	protein_coding
ENSG00000128052	1.85051	0.019338	KDR	protein_coding
ENSG00000168646	0.934219	0.0194544	AXIN2	protein_coding
ENSG00000105514	-0.453737	0.0194544	RAB3D	protein_coding
ENSG00000197576	-0.811653	0.0195832	HOXA4	protein_coding
ENSG00000005483	0.306109	0.0196871	KMT2E	protein_coding
ENSG00000070081	-0.31558	0.0196871	NUCB2	protein_coding
ENSG00000156110	-0.367403	0.0197355	ADK	protein_coding
ENSG00000054793	0.466946	0.0198433	ATP9A	protein_coding
ENSG00000140519	-4.00357	0.019967	RHCG	protein_coding
ENSG00000277459	1.31999	0.0200438	AP001527.2	lincRNA
ENSG00000260001	-1.22956	0.0201284	TGFBR3L	protein_coding
ENSG00000160767	-0.278614	0.0201304	FAM189B	protein_coding
ENSG00000072121	0.491598	0.0201509	ZFYVE26	protein_coding
ENSG00000108654	0.317856	0.0201509	DDX5	protein_coding
ENSG00000257698	-0.706679	0.0201509	AC084033.3	lincRNA
ENSG00000146859	0.999019	0.0201575	TMEM140	protein_coding
ENSG00000136738	0.378709	0.0202051	STAM	protein_coding
ENSG00000100697	0.385224	0.0202051	DICER1	protein_coding
ENSG00000113368	-0.398123	0.0202051	LMNB1	protein_coding
ENSG00000185187	-0.589409	0.0202051	SIGIRR	protein_coding
ENSG00000173226	-0.601309	0.0202877	IQCB1	protein_coding
ENSG00000176273	-0.971619	0.0203037	SLC35G1	protein_coding
ENSG00000091428	1.09089	0.0203037	RAPGEF4	protein_coding
ENSG00000104047	0.391454	0.0203276	DTWD1	protein_coding
ENSG00000197579	0.42763	0.0203768	TOPORS	protein_coding
ENSG00000115295	0.353842	0.0204826	CLIP4	protein_coding
ENSG00000145050	-0.549672	0.0205728	MANF	protein_coding
ENSG00000142039	0.767001	0.020599	CCDC97	protein_coding
ENSG00000102606	0.448155	0.0207471	ARHGEF7	protein_coding
ENSG00000162511	0.896503	0.0208323	LAPTM5	protein_coding
ENSG00000156313	-0.646798	0.0209099	RPGR	protein_coding
ENSG00000060688	-0.641621	0.0209442	SNRNP40	protein_coding
ENSG00000252062	3.10382	0.0209619	RNU6-469P	snRNA
ENSG00000140853	0.689883	0.0209872	NLRC5	protein_coding
ENSG00000116668	0.716349	0.0209877	SWT1	protein_coding
ENSG00000183354	0.405705	0.0209972	KIAA2026	protein_coding
ENSG00000150459	-0.231059	0.0211172	SAP18	protein_coding
ENSG00000104973	0.60934	0.0212362	MED25	protein_coding
ENSG00000171206	0.415196	0.021272	TRIM8	protein_coding
ENSG00000134330	-0.309872	0.0212868	IAH1	protein_coding
ENSG00000166272	0.391712	0.021497	WBP1L	protein_coding
ENSG00000089597	-0.322369	0.0215565	GANAB	protein_coding
ENSG00000172037	-0.401219	0.0215565	LAMB2	protein_coding
ENSG00000132031	-0.818306	0.0216721	MATN3	protein_coding
ENSG00000152443	0.441696	0.0216721	ZNF776	protein_coding
ENSG00000213079	0.506494	0.0217786	SCAF8	protein_coding
ENSG00000163945	0.641571	0.0217791	UVSSA	protein_coding
ENSG00000106624	0.554267	0.0218581	AEBP1	protein_coding
ENSG00000044574	-0.321297	0.0218774	HSPA5	protein_coding
ENSG00000120254	-0.332054	0.0218952	MTHFD1L	protein_coding
ENSG00000144339	2.14071	0.022022	TMEFF2	protein_coding
ENSG00000088325	-0.459108	0.0221404	TPX2	protein_coding
ENSG00000181722	0.368234	0.0221854	ZBTB20	protein_coding
ENSG00000128573	0.702296	0.0221854	FOXP2	protein_coding
ENSG00000088833	-0.314759	0.0222619	NSFL1C	protein_coding
ENSG00000167601	-0.323451	0.0224884	AXL	protein_coding
ENSG00000163703	-0.652532	0.0225333	CRELD1	protein_coding
ENSG00000026652	0.519439	0.0225333	AGPAT4	protein_coding
ENSG00000114120	-0.258955	0.0225333	SLC25A36	protein_coding
ENSG00000277918	-4.11994	0.0225366	U1	snRNA
ENSG00000165197	2.57819	0.0225542	VEGFD	protein_coding
ENSG00000105717	-1.57242	0.0225745	PBX4	protein_coding
ENSG00000174405	0.793683	0.0226102	LIG4	protein_coding
ENSG00000048740	-0.737788	0.022614	CELF2	protein_coding
ENSG00000140403	-0.651448	0.0226923	DNAJA4	protein_coding
ENSG00000218739	-0.794502	0.0227828	CEBPZOS	protein_coding
ENSG00000013563	-0.565679	0.0228482	DNASE1L1	protein_coding
ENSG00000144724	0.346673	0.0229441	PTPRG	protein_coding
ENSG00000134222	-0.502689	0.0231053	PSRC1	protein_coding
ENSG00000088930	0.339293	0.0232578	XRN2	protein_coding
ENSG00000125895	-2.64643	0.0235036	TMEM74B	protein_coding
ENSG00000114353	-0.339905	0.0235581	GNAI2	protein_coding
ENSG00000116754	0.386144	0.0235708	SRSF11	protein_coding
ENSG00000123576	-2.20923	0.0235845	ESX1	protein_coding
ENSG00000144868	2.97274	0.0236878	TMEM108	protein_coding
ENSG00000154917	-1.20882	0.0237867	RAB6B	protein_coding
ENSG00000198053	-0.28829	0.0238017	SIRPA	protein_coding
ENSG00000131943	0.30869	0.0238216	C19orf12	protein_coding
ENSG00000198890	0.551045	0.0238588	PRMT6	protein_coding
ENSG00000235961	1.32323	0.0239171	PNMA6A	protein_coding
ENSG00000251580	-1.46284	0.0239435	LINC02482	lincRNA
ENSG00000101966	0.339236	0.0239609	XIAP	protein_coding
ENSG00000261455	1.15044	0.0240045	LINC01003	lincRNA
ENSG00000077063	1.4725	0.0240325	CTTNBP2	protein_coding
ENSG00000164307	-0.411446	0.0240341	ERAP1	protein_coding
ENSG00000249669	1.27364	0.0240658	CARMN	lincRNA
ENSG00000101745	0.386754	0.0240704	ANKRD12	protein_coding
ENSG00000179091	-0.410366	0.0241103	CYC1	protein_coding
ENSG00000119865	-0.380906	0.0241384	CNRIP1	protein_coding
ENSG00000167600	-2.53879	0.0242972	CYP2S1	protein_coding
ENSG00000147454	-0.390863	0.0243233	SLC25A37	protein_coding
ENSG00000117650	-0.530771	0.0243984	NEK2	protein_coding
ENSG00000163638	-1.23737	0.0243984	ADAMTS9	protein_coding
ENSG00000131051	0.378519	0.0244358	RBM39	protein_coding
ENSG00000146083	0.590713	0.0244424	RNF44	protein_coding
ENSG00000105656	-0.357978	0.0244753	ELL	protein_coding
ENSG00000214160	-0.420921	0.0244811	ALG3	protein_coding
ENSG00000087448	0.330651	0.0245738	KLHL42	protein_coding
ENSG00000010318	-0.871723	0.0246973	PHF7	protein_coding
ENSG00000197461	-0.370589	0.0247238	PDGFA	protein_coding
ENSG00000173269	1.30974	0.0247384	MMRN2	protein_coding
ENSG00000159263	-0.426021	0.0247423	SIM2	protein_coding
ENSG00000163449	1.51919	0.0247712	TMEM169	protein_coding
ENSG00000269893	-0.370709	0.0248037	SNHG8	lincRNA
ENSG00000165511	-0.925742	0.0248687	C10orf25	antisense_RNA
ENSG00000159217	0.460512	0.0248687	IGF2BP1	protein_coding
ENSG00000237649	-0.548098	0.0248871	KIFC1	protein_coding
ENSG00000164970	-0.460284	0.0248996	FAM219A	protein_coding
ENSG00000135097	3.94776	0.0249378	MSI1	protein_coding
ENSG00000101850	-1.83975	0.0250116	GPR143	protein_coding
ENSG00000144891	1.34343	0.0251223	AGTR1	protein_coding
ENSG00000113296	-4.12419	0.0251255	THBS4	protein_coding
ENSG00000138032	0.421226	0.0251346	PPM1B	protein_coding
ENSG00000167670	-0.417489	0.0253551	CHAF1A	protein_coding
ENSG00000198142	-0.400993	0.02536	SOWAHC	protein_coding
ENSG00000124074	-0.80719	0.0253954	ENKD1	protein_coding
[truncated: 28,146 more rows]

## Sheet: All maped genes_Borrelia 
Ensembl ID	log2FoldChange	padj	gene_name	gene_biotype
ENSG00000116132	-2.17337	2.09331e-105	PRRX1	protein_coding
ENSG00000038427	-1.31775	2.62229e-64	VCAN	protein_coding
ENSG00000112902	-1.84509	3.62923e-55	SEMA5A	protein_coding
ENSG00000176165	-5.15325	7.69797e-55	FOXG1	protein_coding
ENSG00000100234	1.17128	1.72353e-53	TIMP3	protein_coding
ENSG00000109472	-1.45196	8.87848e-53	CPE	protein_coding
ENSG00000129009	-3.18446	5.45583e-52	ISLR	protein_coding
ENSG00000163735	1.71772	1.64707e-51	CXCL5	protein_coding
ENSG00000185559	-2.27813	2.16166e-43	DLK1	protein_coding
ENSG00000196628	-1.32612	1.07413e-42	TCF4	protein_coding
ENSG00000099139	-4.14698	2.41303e-39	PCSK5	protein_coding
ENSG00000102802	1.74199	3.68827e-36	MEDAG	protein_coding
ENSG00000156103	-1.82685	2.21666e-35	MMP16	protein_coding
ENSG00000211448	-2.07467	3.95685e-35	DIO2	protein_coding
ENSG00000070961	-1.10623	8.20759e-35	ATP2B1	protein_coding
ENSG00000157514	1.72544	1.83866e-33	TSC22D3	protein_coding
ENSG00000136235	-1.39043	2.78107e-33	GPNMB	protein_coding
ENSG00000164161	-1.64451	4.84663e-31	HHIP	protein_coding
ENSG00000204103	-1.98488	4.84663e-31	MAFB	protein_coding
ENSG00000116285	1.51996	3.36778e-30	ERRFI1	protein_coding
ENSG00000119699	-1.88708	7.5516e-30	TGFB3	protein_coding
ENSG00000176887	-2.05321	7.77438e-30	SOX11	protein_coding
ENSG00000154864	-1.31238	1.14472e-29	PIEZO2	protein_coding
ENSG00000157502	-2.15158	1.19335e-29	MUM1L1	protein_coding
ENSG00000138061	1.13451	2.31823e-29	CYP1B1	protein_coding
ENSG00000151692	-1.93461	3.53993e-29	RNF144A	protein_coding
ENSG00000095303	1.58215	1.14198e-28	PTGS1	protein_coding
ENSG00000136859	-1.0763	1.46008e-28	ANGPTL2	protein_coding
ENSG00000153234	-2.12593	1.75105e-27	NR4A2	protein_coding
ENSG00000186642	3.05041	3.1184e-27	PDE2A	protein_coding
ENSG00000071282	1.26557	6.65681e-27	LMCD1	protein_coding
ENSG00000260549	1.91769	3.24195e-26	MT1L	transcribed_unitary_pseudogene
ENSG00000254726	-1.53048	4.01257e-26	MEX3A	protein_coding
ENSG00000116014	4.12416	4.60473e-26	KISS1R	protein_coding
ENSG00000162433	1.2251	7.786e-26	AK4	protein_coding
ENSG00000175040	1.8689	2.52982e-23	CHST2	protein_coding
ENSG00000187955	-2.1413	2.53533e-23	COL14A1	protein_coding
ENSG00000143469	-2.42141	2.83146e-23	SYT14	protein_coding
ENSG00000132932	-2.16493	3.16879e-23	ATP8A2	protein_coding
ENSG00000183160	-2.51834	4.05043e-23	TMEM119	protein_coding
ENSG00000111859	1.8752	4.05043e-23	NEDD9	protein_coding
ENSG00000137959	-1.59336	5.16238e-23	IFI44L	protein_coding
ENSG00000124766	-1.09885	1.47632e-22	SOX4	protein_coding
ENSG00000124191	1.32495	2.2017e-22	TOX2	protein_coding
ENSG00000135245	1.29436	3.39186e-22	HILPDA	protein_coding
ENSG00000158321	-2.22303	3.65856e-22	AUTS2	protein_coding
ENSG00000067141	-1.42925	4.10681e-22	NEO1	protein_coding
ENSG00000157601	-1.60101	5.28322e-22	MX1	protein_coding
ENSG00000152661	-0.910875	6.90735e-22	GJA1	protein_coding
ENSG00000158769	1.42116	1.14838e-21	F11R	protein_coding
ENSG00000115963	-1.10187	1.14838e-21	RND3	protein_coding
ENSG00000106366	1.70011	2.19758e-21	SERPINE1	protein_coding
ENSG00000250722	-2.78157	4.15473e-21	SELENOP	protein_coding
ENSG00000115415	-0.960126	4.92808e-21	STAT1	protein_coding
ENSG00000120594	-2.18523	6.70622e-21	PLXDC2	protein_coding
ENSG00000142611	-2.7651	9.13161e-21	PRDM16	protein_coding
ENSG00000124225	-1.0147	1.09667e-20	PMEPA1	protein_coding
ENSG00000154736	-1.38669	2.45669e-20	ADAMTS5	protein_coding
ENSG00000185565	-1.9612	4.38728e-20	LSAMP	protein_coding
ENSG00000117525	1.74442	4.76818e-20	F3	protein_coding
ENSG00000166342	-1.87187	6.35181e-20	NETO1	protein_coding
ENSG00000146072	-1.26534	6.35181e-20	TNFRSF21	protein_coding
ENSG00000162981	-3.54388	8.64778e-20	FAM84A	protein_coding
ENSG00000189184	-1.8672	8.75419e-20	PCDH18	protein_coding
ENSG00000196562	-1.33689	9.6847e-20	SULF2	protein_coding
ENSG00000145632	-1.52978	2.02665e-19	PLK2	protein_coding
ENSG00000158270	-1.42172	2.53134e-19	COLEC12	protein_coding
ENSG00000149212	-1.50876	2.88168e-19	SESN3	protein_coding
ENSG00000165685	-1.47221	3.00677e-19	TMEM52B	protein_coding
ENSG00000087250	4.24426	4.36213e-19	MT3	protein_coding
ENSG00000096696	-1.19653	4.66117e-19	DSP	protein_coding
ENSG00000168209	0.807802	6.52794e-19	DDIT4	protein_coding
ENSG00000168077	-1.22774	8.43642e-19	SCARA3	protein_coding
ENSG00000143995	-0.980739	1.06333e-18	MEIS1	protein_coding
ENSG00000127129	2.18807	1.62086e-18	EDN2	protein_coding
ENSG00000133110	-1.25893	1.79504e-18	POSTN	protein_coding
ENSG00000182916	-1.27419	2.74348e-18	TCEAL7	protein_coding
ENSG00000187608	-1.44166	2.81237e-18	ISG15	protein_coding
ENSG00000134107	1.65605	6.2347e-18	BHLHE40	protein_coding
ENSG00000147180	-2.3114	6.38115e-18	ZNF711	protein_coding
ENSG00000158290	0.691835	7.63846e-18	CUL4B	protein_coding
ENSG00000198743	-0.983509	8.96349e-18	SLC5A3	protein_coding
ENSG00000185745	-1.90096	1.08345e-17	IFIT1	protein_coding
ENSG00000087245	-1.55133	1.19885e-17	MMP2	protein_coding
ENSG00000067113	-1.08737	1.47365e-17	PLPP1	protein_coding
ENSG00000122378	-1.2838	1.62959e-17	FAM213A	protein_coding
ENSG00000092969	-1.94714	1.94729e-17	TGFB2	protein_coding
ENSG00000162849	-1.59483	1.98657e-17	KIF26B	protein_coding
ENSG00000179094	1.1191	2.23658e-17	PER1	protein_coding
ENSG00000198682	0.696795	3.51646e-17	PAPSS2	protein_coding
ENSG00000161653	1.57144	4.38642e-17	NAGS	protein_coding
ENSG00000077942	-1.21867	5.58269e-17	FBLN1	protein_coding
ENSG00000166165	1.81277	6.29783e-17	CKB	protein_coding
ENSG00000072657	-1.56412	9.68911e-17	TRHDE	protein_coding
ENSG00000114023	0.683688	1.01711e-16	FAM162A	protein_coding
ENSG00000122870	-1.39337	1.44743e-16	BICC1	protein_coding
ENSG00000125148	0.924269	1.5599e-16	MT2A	protein_coding
ENSG00000113083	2.10349	1.59449e-16	LOX	protein_coding
ENSG00000196611	1.46894	1.61077e-16	MMP1	protein_coding
ENSG00000168461	-0.659464	1.685e-16	RAB31	protein_coding
ENSG00000151651	1.85557	2.56193e-16	ADAM8	protein_coding
ENSG00000078269	-0.784264	3.27728e-16	SYNJ2	protein_coding
ENSG00000154122	-1.10727	4.574e-16	ANKH	protein_coding
ENSG00000151617	-1.3931	4.62704e-16	EDNRA	protein_coding
ENSG00000126709	-1.31765	5.54959e-16	IFI6	protein_coding
ENSG00000150636	-2.0751	6.213e-16	CCDC102B	protein_coding
ENSG00000104447	-0.838471	1.28404e-15	TRPS1	protein_coding
ENSG00000137745	-3.12461	2.24937e-15	MMP13	protein_coding
ENSG00000182636	-2.26362	2.46446e-15	NDN	protein_coding
ENSG00000119917	-1.3864	2.88224e-15	IFIT3	protein_coding
ENSG00000160161	1.66628	2.98636e-15	CILP2	protein_coding
ENSG00000142949	1.14388	3.15128e-15	PTPRF	protein_coding
ENSG00000114251	0.673544	3.17992e-15	WNT5A	protein_coding
ENSG00000161638	0.937798	3.68763e-15	ITGA5	protein_coding
ENSG00000174705	-0.723576	4.14317e-15	SH3PXD2B	protein_coding
ENSG00000137462	2.15373	7.48192e-15	TLR2	protein_coding
ENSG00000082497	-1.69762	8.02157e-15	SERTAD4	protein_coding
ENSG00000126458	1.09498	8.76191e-15	RRAS	protein_coding
ENSG00000102265	0.642656	1.0447e-14	TIMP1	protein_coding
ENSG00000145349	-0.933405	1.05243e-14	CAMK2D	protein_coding
ENSG00000006016	1.12576	1.29832e-14	CRLF1	protein_coding
ENSG00000280219	-1.83238	1.30496e-14	AC093908.1	TEC
ENSG00000123094	-0.703438	1.33988e-14	RASSF8	protein_coding
ENSG00000170365	-1.16685	1.9568e-14	SMAD1	protein_coding
ENSG00000164938	-1.00057	2.86036e-14	TP53INP1	protein_coding
ENSG00000188070	-1.11511	3.14437e-14	C11orf95	protein_coding
ENSG00000028277	-1.10928	4.18928e-14	POU2F2	protein_coding
ENSG00000218336	-1.77006	4.21429e-14	TENM3	protein_coding
ENSG00000173193	-0.870126	4.54694e-14	PARP14	protein_coding
ENSG00000171988	-0.806553	7.41024e-14	JMJD1C	protein_coding
ENSG00000152409	-1.1761	8.03587e-14	JMY	protein_coding
ENSG00000164116	-3.68114	8.80135e-14	GUCY1A3	protein_coding
ENSG00000090530	0.930498	9.51033e-14	P3H2	protein_coding
ENSG00000198938	-0.744923	9.9426e-14	MT-CO3	protein_coding
ENSG00000198795	-1.58982	1.07666e-13	ZNF521	protein_coding
ENSG00000130309	0.789844	1.07666e-13	COLGALT1	protein_coding
ENSG00000197594	-1.33356	1.50792e-13	ENPP1	protein_coding
ENSG00000099875	0.840364	1.85388e-13	MKNK2	protein_coding
ENSG00000157657	-0.977912	1.9234e-13	ZNF618	protein_coding
ENSG00000165507	0.880849	2.13406e-13	C10orf10	protein_coding
ENSG00000105894	-2.16042	2.13917e-13	PTN	protein_coding
ENSG00000206538	0.927611	2.13917e-13	VGLL3	protein_coding
ENSG00000196569	-1.45873	2.15894e-13	LAMA2	protein_coding
ENSG00000049540	-2.91121	2.20159e-13	ELN	protein_coding
ENSG00000151632	-1.54209	2.98103e-13	AKR1C2	protein_coding
ENSG00000210082	-0.522771	3.59917e-13	MT-RNR2	Mt_rRNA
ENSG00000169715	1.0974	4.10627e-13	MT1E	protein_coding
ENSG00000137809	-2.36726	4.42358e-13	ITGA11	protein_coding
ENSG00000099860	1.2316	4.42358e-13	GADD45B	protein_coding
ENSG00000125378	-1.3465	4.45299e-13	BMP4	protein_coding
ENSG00000122691	-0.940911	4.59626e-13	TWIST1	protein_coding
ENSG00000150347	-0.582826	4.63707e-13	ARID5B	protein_coding
ENSG00000137801	0.710547	5.76489e-13	THBS1	protein_coding
ENSG00000075213	-0.915666	5.89614e-13	SEMA3A	protein_coding
ENSG00000102409	-1.25697	5.89943e-13	BEX4	protein_coding
ENSG00000082781	-0.694639	5.98555e-13	ITGB5	protein_coding
ENSG00000104419	0.962956	6.3158e-13	NDRG1	protein_coding
ENSG00000143387	-1.24214	7.21604e-13	CTSK	protein_coding
ENSG00000107201	-1.42228	7.61193e-13	DDX58	protein_coding
ENSG00000180875	-2.96984	7.67973e-13	GREM2	protein_coding
ENSG00000162614	0.82603	7.75275e-13	NEXN	protein_coding
ENSG00000183454	-2.022	8.6344e-13	GRIN2A	protein_coding
ENSG00000079102	-1.7101	1.12384e-12	RUNX1T1	protein_coding
ENSG00000137573	-1.86934	1.29667e-12	SULF1	protein_coding
ENSG00000115602	2.05333	1.58872e-12	IL1RL1	protein_coding
ENSG00000104763	-0.663135	1.75606e-12	ASAH1	protein_coding
ENSG00000118785	1.95507	1.81095e-12	SPP1	protein_coding
ENSG00000167772	1.08358	2.10579e-12	ANGPTL4	protein_coding
ENSG00000277443	-0.566395	2.82184e-12	MARCKS	protein_coding
ENSG00000197635	-0.772305	4.09571e-12	DPP4	protein_coding
ENSG00000111341	-0.85451	4.19329e-12	MGP	protein_coding
ENSG00000163909	1.28556	6.4859e-12	HEYL	protein_coding
ENSG00000118946	-2.15176	7.01944e-12	PCDH17	protein_coding
ENSG00000135046	-0.719524	9.01967e-12	ANXA1	protein_coding
ENSG00000122884	0.824624	9.48112e-12	P4HA1	protein_coding
ENSG00000107105	-3.72414	9.73123e-12	ELAVL2	protein_coding
ENSG00000138316	-2.19888	1.29282e-11	ADAMTS14	protein_coding
ENSG00000169242	0.974764	1.31464e-11	EFNA1	protein_coding
ENSG00000180530	-0.756624	1.33724e-11	NRIP1	protein_coding
ENSG00000102804	-0.819114	1.33958e-11	TSC22D1	protein_coding
ENSG00000152217	-1.32254	1.43816e-11	SETBP1	protein_coding
ENSG00000182568	-1.18737	1.8548e-11	SATB1	protein_coding
ENSG00000120694	-0.66988	2.193e-11	HSPH1	protein_coding
ENSG00000134013	1.1108	2.36903e-11	LOXL2	protein_coding
ENSG00000171408	-1.79015	3.48622e-11	PDE7B	protein_coding
ENSG00000074211	2.1873	3.72115e-11	PPP2R2C	protein_coding
ENSG00000081059	-1.51045	3.90333e-11	TCF7	protein_coding
ENSG00000128564	-1.05335	3.90333e-11	VGF	protein_coding
ENSG00000172667	-0.639547	4.11129e-11	ZMAT3	protein_coding
ENSG00000255248	-1.00559	4.11269e-11	MIR100HG	processed_transcript
ENSG00000064886	1.84443	4.37169e-11	CHI3L2	protein_coding
ENSG00000158859	1.38657	4.41945e-11	ADAMTS4	protein_coding
ENSG00000113739	0.662402	4.63794e-11	STC2	protein_coding
ENSG00000148516	-0.658035	4.90085e-11	ZEB1	protein_coding
ENSG00000168916	-1.10994	5.05278e-11	ZNF608	protein_coding
ENSG00000144810	0.56946	7.71028e-11	COL8A1	protein_coding
ENSG00000162576	-1.22277	8.36105e-11	MXRA8	protein_coding
ENSG00000090376	0.778318	9.05556e-11	IRAK3	protein_coding
ENSG00000134326	-2.23579	9.17998e-11	CMPK2	protein_coding
ENSG00000161011	-0.622213	9.70647e-11	SQSTM1	protein_coding
ENSG00000197930	0.801817	1.02228e-10	ERO1A	protein_coding
ENSG00000169429	1.40615	1.13841e-10	CXCL8	protein_coding
ENSG00000042062	-1.86078	1.18355e-10	RIPOR3	protein_coding
ENSG00000140937	-1.05625	1.24064e-10	CDH11	protein_coding
ENSG00000000003	-0.684118	1.24064e-10	TSPAN6	protein_coding
ENSG00000187957	1.04006	1.28996e-10	DNER	protein_coding
ENSG00000140807	-1.97151	1.93173e-10	NKD1	protein_coding
ENSG00000227051	-1.10525	1.95218e-10	C14orf132	protein_coding
ENSG00000130731	0.957141	2.37371e-10	METTL26	protein_coding
ENSG00000165655	-1.07595	2.45615e-10	ZNF503	protein_coding
ENSG00000164171	-0.413469	2.63659e-10	ITGA2	protein_coding
ENSG00000132294	-0.590801	3.07403e-10	EFR3A	protein_coding
ENSG00000143786	-0.817578	3.24265e-10	CNIH3	protein_coding
ENSG00000122862	0.569843	3.31785e-10	SRGN	protein_coding
ENSG00000182287	-0.723117	3.40373e-10	AP1S2	protein_coding
ENSG00000198899	-0.889147	3.62396e-10	MT-ATP6	protein_coding
ENSG00000187210	1.13397	3.75196e-10	GCNT1	protein_coding
ENSG00000172020	-1.269	3.75818e-10	GAP43	protein_coding
ENSG00000099377	1.17226	4.01179e-10	HSD3B7	protein_coding
ENSG00000074800	0.632869	4.10708e-10	ENO1	protein_coding
ENSG00000148848	-0.686519	4.12644e-10	ADAM12	protein_coding
ENSG00000197321	-0.848964	4.6697e-10	SVIL	protein_coding
ENSG00000109906	2.00017	4.68811e-10	ZBTB16	protein_coding
ENSG00000124145	0.740395	5.78577e-10	SDC4	protein_coding
ENSG00000205129	2.05237	5.83866e-10	C4orf47	protein_coding
ENSG00000166250	-0.638659	5.9464e-10	CLMP	protein_coding
ENSG00000103034	-1.20929	6.09703e-10	NDRG4	protein_coding
ENSG00000110900	-2.16308	6.09703e-10	TSPAN11	protein_coding
ENSG00000162664	-0.764136	6.58404e-10	ZNF326	protein_coding
ENSG00000148082	-0.893282	7.87561e-10	SHC3	protein_coding
ENSG00000183578	0.908527	8.45283e-10	TNFAIP8L3	protein_coding
ENSG00000176171	0.832244	8.58008e-10	BNIP3	protein_coding
ENSG00000112182	-2.04657	8.99727e-10	BACH2	protein_coding
ENSG00000107863	-0.839839	9.69099e-10	ARHGAP21	protein_coding
ENSG00000138696	-2.97251	1.02685e-09	BMPR1B	protein_coding
ENSG00000176845	0.846298	1.12871e-09	METRNL	protein_coding
ENSG00000129521	1.64488	1.14398e-09	EGLN3	protein_coding
ENSG00000119686	1.28247	1.16404e-09	FLVCR2	protein_coding
ENSG00000078098	-0.853262	1.22988e-09	FAP	protein_coding
ENSG00000198865	-3.34718	1.27166e-09	CCDC152	protein_coding
ENSG00000163814	0.681854	1.39345e-09	CDCP1	protein_coding
ENSG00000175063	0.787619	1.49061e-09	UBE2C	protein_coding
ENSG00000060718	-1.11077	1.55871e-09	COL11A1	protein_coding
ENSG00000169764	0.635204	1.57678e-09	UGP2	protein_coding
ENSG00000111331	-0.950602	1.69682e-09	OAS3	protein_coding
ENSG00000164929	-1.13492	1.82779e-09	BAALC	protein_coding
ENSG00000169744	-1.59654	1.83247e-09	LDB2	protein_coding
ENSG00000112773	-0.620722	1.95202e-09	FAM46A	protein_coding
ENSG00000186960	-6.94503	2.26687e-09	LINC01551	lincRNA
ENSG00000155011	-4.93076	2.27262e-09	DKK2	protein_coding
ENSG00000159167	0.701859	2.36967e-09	STC1	protein_coding
ENSG00000204442	-1.13264	2.56645e-09	FAM155A	protein_coding
ENSG00000181541	-1.70065	2.56645e-09	MAB21L2	protein_coding
ENSG00000188158	-1.58834	3.05326e-09	NHS	protein_coding
ENSG00000152049	1.1586	3.56504e-09	KCNE4	protein_coding
ENSG00000172201	-4.5655	3.99102e-09	ID4	protein_coding
ENSG00000152977	-5.71778	4.22248e-09	ZIC1	protein_coding
ENSG00000229807	-0.987127	4.41416e-09	XIST	lincRNA
ENSG00000106333	-0.842723	4.59051e-09	PCOLCE	protein_coding
ENSG00000134247	-1.32096	4.85842e-09	PTGFRN	protein_coding
ENSG00000024526	0.704111	5.06691e-09	DEPDC1	protein_coding
ENSG00000143333	-1.68484	5.11078e-09	RGS16	protein_coding
ENSG00000101210	2.58485	5.23878e-09	EEF1A2	protein_coding
ENSG00000128340	0.800659	5.61807e-09	RAC2	protein_coding
ENSG00000112715	0.95152	5.83493e-09	VEGFA	protein_coding
ENSG00000073111	0.816919	5.96721e-09	MCM2	protein_coding
ENSG00000100504	0.823051	6.39845e-09	PYGL	protein_coding
ENSG00000072682	0.715365	6.77468e-09	P4HA2	protein_coding
ENSG00000006453	1.0244	7.30611e-09	BAIAP2L1	protein_coding
ENSG00000162545	-0.858966	7.66898e-09	CAMK2N1	protein_coding
ENSG00000170873	0.907596	7.74044e-09	MTSS1	protein_coding
ENSG00000011347	-1.01334	8.54583e-09	SYT7	protein_coding
ENSG00000114861	-0.460664	9.07469e-09	FOXP1	protein_coding
ENSG00000162745	-2.24284	1.0001e-08	OLFML2B	protein_coding
ENSG00000164093	-4.66234	1.26875e-08	PITX2	protein_coding
ENSG00000052126	-0.658003	1.29108e-08	PLEKHA5	protein_coding
ENSG00000148926	1.03638	1.32137e-08	ADM	protein_coding
ENSG00000153936	-0.672245	1.32137e-08	HS2ST1	protein_coding
ENSG00000115648	-0.80663	1.37392e-08	MLPH	protein_coding
ENSG00000183486	-1.36123	1.47485e-08	MX2	protein_coding
ENSG00000126950	-0.799434	1.68908e-08	TMEM35A	protein_coding
ENSG00000120658	-1.7181	1.80295e-08	ENOX1	protein_coding
ENSG00000041353	-1.36039	1.94385e-08	RAB27B	protein_coding
ENSG00000012983	-0.593519	2.06268e-08	MAP4K5	protein_coding
ENSG00000149591	1.16414	2.22354e-08	TAGLN	protein_coding
ENSG00000054356	-0.984414	2.22354e-08	PTPRN	protein_coding
ENSG00000121297	-0.696073	2.22354e-08	TSHZ3	protein_coding
ENSG00000008517	1.09639	2.22354e-08	IL32	protein_coding
ENSG00000091656	-0.917311	2.32897e-08	ZFHX4	protein_coding
ENSG00000137177	-0.557403	2.50415e-08	KIF13A	protein_coding
ENSG00000054793	-0.941855	2.93986e-08	ATP9A	protein_coding
ENSG00000175727	0.437828	3.02992e-08	MLXIP	protein_coding
ENSG00000163132	-1.46961	3.55025e-08	MSX1	protein_coding
ENSG00000165105	-2.44111	3.68878e-08	RASEF	protein_coding
ENSG00000196460	-2.64945	3.94823e-08	RFX8	protein_coding
ENSG00000053254	-0.62894	4.39476e-08	FOXN3	protein_coding
ENSG00000106537	0.699054	4.40697e-08	TSPAN13	protein_coding
ENSG00000100300	0.607843	4.60228e-08	TSPO	protein_coding
ENSG00000181222	0.48863	4.70303e-08	POLR2A	protein_coding
ENSG00000138639	-0.958934	4.70303e-08	ARHGAP24	protein_coding
ENSG00000033867	-0.554373	4.80049e-08	SLC4A7	protein_coding
ENSG00000023287	-0.54439	5.00115e-08	RB1CC1	protein_coding
ENSG00000154175	0.777104	5.39529e-08	ABI3BP	protein_coding
ENSG00000163739	1.02714	5.45064e-08	CXCL1	protein_coding
ENSG00000150907	0.768841	5.46078e-08	FOXO1	protein_coding
ENSG00000162645	-0.918133	5.78359e-08	GBP2	protein_coding
ENSG00000111615	-0.518535	5.78359e-08	KRR1	protein_coding
ENSG00000139289	-0.651864	5.94717e-08	PHLDA1	protein_coding
ENSG00000109846	2.30165	5.983e-08	CRYAB	protein_coding
ENSG00000067445	-1.01337	6.01221e-08	TRO	protein_coding
ENSG00000155324	0.94513	6.27687e-08	GRAMD2B	protein_coding
ENSG00000148344	-1.19631	6.31134e-08	PTGES	protein_coding
ENSG00000135931	-0.907902	7.29384e-08	ARMC9	protein_coding
ENSG00000111674	0.877783	7.32674e-08	ENO2	protein_coding
ENSG00000148426	1.01776	7.38042e-08	PROSER2	protein_coding
ENSG00000006638	1.42087	7.67825e-08	TBXA2R	protein_coding
ENSG00000105220	0.591543	7.77865e-08	GPI	protein_coding
ENSG00000185955	1.72817	8.25311e-08	C7orf61	protein_coding
ENSG00000115267	-1.42483	9.1677e-08	IFIH1	protein_coding
ENSG00000162616	0.612489	9.82222e-08	DNAJB4	protein_coding
ENSG00000109099	0.595033	9.83715e-08	PMP22	protein_coding
ENSG00000156466	1.57752	9.88766e-08	GDF6	protein_coding
ENSG00000174343	1.48108	9.88766e-08	CHRNA9	protein_coding
ENSG00000123096	-0.639442	1.11396e-07	SSPN	protein_coding
ENSG00000131778	0.641065	1.15481e-07	CHD1L	protein_coding
ENSG00000179029	0.585851	1.18678e-07	TMEM107	protein_coding
ENSG00000084093	-0.559711	1.18678e-07	REST	protein_coding
ENSG00000089685	0.565101	1.18678e-07	BIRC5	protein_coding
ENSG00000124098	-0.712083	1.19057e-07	FAM210B	protein_coding
ENSG00000101825	-1.11101	1.2354e-07	MXRA5	protein_coding
ENSG00000163947	-0.740806	1.30572e-07	ARHGEF3	protein_coding
ENSG00000099250	-0.421576	1.42939e-07	NRP1	protein_coding
ENSG00000153707	-1.52499	1.43635e-07	PTPRD	protein_coding
ENSG00000134313	-0.626578	1.52745e-07	KIDINS220	protein_coding
ENSG00000169851	-0.837285	1.58271e-07	PCDH7	protein_coding
ENSG00000140526	-0.440793	1.5919e-07	ABHD2	protein_coding
ENSG00000185633	1.77573	1.67952e-07	NDUFA4L2	protein_coding
ENSG00000110841	-0.666643	1.88029e-07	PPFIBP1	protein_coding
ENSG00000159164	-1.10711	1.96176e-07	SV2A	protein_coding
ENSG00000111275	-0.573977	2.02237e-07	ALDH2	protein_coding
ENSG00000144560	-0.458102	2.06355e-07	VGLL4	protein_coding
ENSG00000074695	0.502962	2.06355e-07	LMAN1	protein_coding
ENSG00000179981	-0.822372	2.11415e-07	TSHZ1	protein_coding
ENSG00000178999	0.785298	2.15948e-07	AURKB	protein_coding
ENSG00000089127	-1.35027	2.17197e-07	OAS1	protein_coding
ENSG00000115252	-1.09954	2.23404e-07	PDE1A	protein_coding
ENSG00000143013	-0.749597	2.37175e-07	LMO4	protein_coding
ENSG00000162595	1.11049	2.61471e-07	DIRAS3	protein_coding
ENSG00000197380	-1.86241	2.75935e-07	DACT3	protein_coding
ENSG00000091592	-0.698762	2.77048e-07	NLRP1	protein_coding
ENSG00000104415	1.67257	2.78693e-07	WISP1	protein_coding
ENSG00000050165	0.927572	2.92615e-07	DKK3	protein_coding
ENSG00000162490	-1.38037	2.9348e-07	DRAXIN	protein_coding
ENSG00000059804	0.638374	3.33602e-07	SLC2A3	protein_coding
ENSG00000236333	-1.40551	3.47557e-07	TRHDE-AS1	processed_transcript
ENSG00000171724	-1.06585	3.47764e-07	VAT1L	protein_coding
ENSG00000135414	-0.944389	3.6363e-07	GDF11	protein_coding
ENSG00000138615	2.86595	3.9865e-07	CILP	protein_coding
ENSG00000125538	-1.54609	4.05949e-07	IL1B	protein_coding
ENSG00000170581	-0.700526	4.11322e-07	STAT2	protein_coding
ENSG00000127914	-0.521136	4.1522e-07	AKAP9	protein_coding
ENSG00000081181	1.4069	4.2968e-07	ARG2	protein_coding
ENSG00000078114	0.980769	4.52824e-07	NEBL	protein_coding
ENSG00000129667	0.829546	4.53713e-07	RHBDF2	protein_coding
ENSG00000105825	0.424852	5.13861e-07	TFPI2	protein_coding
ENSG00000151092	0.74935	5.30527e-07	NGLY1	protein_coding
ENSG00000175745	-0.478347	5.39786e-07	NR2F1	protein_coding
ENSG00000183691	1.61862	5.43683e-07	NOG	protein_coding
ENSG00000012232	-0.846386	5.48448e-07	EXTL3	protein_coding
ENSG00000035862	-0.627972	5.92164e-07	TIMP2	protein_coding
ENSG00000107282	-1.85201	6.1193e-07	APBA1	protein_coding
ENSG00000132669	-0.6019	6.43355e-07	RIN2	protein_coding
ENSG00000149090	-1.0192	6.72646e-07	PAMR1	protein_coding
ENSG00000153531	1.56011	6.89888e-07	ADPRHL1	protein_coding
ENSG00000118985	0.690799	6.89888e-07	ELL2	protein_coding
ENSG00000184838	-1.16566	7.7914e-07	PRR16	protein_coding
ENSG00000188064	-1.5643	8.46363e-07	WNT7B	protein_coding
ENSG00000145794	-3.26084	9.56176e-07	MEGF10	protein_coding
ENSG00000134884	-0.637365	9.57877e-07	ARGLU1	protein_coding
ENSG00000130176	0.935509	9.75948e-07	CNN1	protein_coding
ENSG00000221978	-0.528174	9.97694e-07	CCNL2	protein_coding
ENSG00000123610	-1.0556	1.0652e-06	TNFAIP6	protein_coding
ENSG00000176340	0.567342	1.07712e-06	COX8A	protein_coding
ENSG00000253304	0.823424	1.08007e-06	TMEM200B	protein_coding
ENSG00000130589	-0.831402	1.10757e-06	HELZ2	protein_coding
ENSG00000187398	-3.86722	1.12858e-06	LUZP2	protein_coding
ENSG00000152990	-1.2415	1.13701e-06	ADGRA3	protein_coding
ENSG00000105376	1.64991	1.1678e-06	ICAM5	protein_coding
ENSG00000057294	1.87988	1.22857e-06	PKP2	protein_coding
ENSG00000079616	0.803519	1.23715e-06	KIF22	protein_coding
ENSG00000065328	0.666888	1.2415e-06	MCM10	protein_coding
ENSG00000105855	-1.16382	1.26347e-06	ITGB8	protein_coding
ENSG00000119866	-1.94188	1.29513e-06	BCL11A	protein_coding
ENSG00000156453	-1.61847	1.34363e-06	PCDH1	protein_coding
ENSG00000078053	-2.00658	1.42068e-06	AMPH	protein_coding
ENSG00000166510	-0.637861	1.42183e-06	CCDC68	protein_coding
ENSG00000143067	-0.826934	1.42417e-06	ZNF697	protein_coding
ENSG00000164733	-0.347623	1.53094e-06	CTSB	protein_coding
ENSG00000106052	-0.378645	1.53639e-06	TAX1BP1	protein_coding
ENSG00000124406	-2.91482	1.58691e-06	ATP8A1	protein_coding
ENSG00000104723	-0.48228	1.60629e-06	TUSC3	protein_coding
ENSG00000050820	0.618317	1.62495e-06	BCAR1	protein_coding
ENSG00000124813	-0.876649	1.63271e-06	RUNX2	protein_coding
ENSG00000163032	-2.63215	1.65117e-06	VSNL1	protein_coding
ENSG00000166033	-0.570508	1.66539e-06	HTRA1	protein_coding
ENSG00000171517	-3.55829	1.71054e-06	LPAR3	protein_coding
ENSG00000153714	-1.45214	1.71137e-06	LURAP1L	protein_coding
ENSG00000165379	-3.41186	1.78161e-06	LRFN5	protein_coding
ENSG00000120738	-0.635107	1.82881e-06	EGR1	protein_coding
ENSG00000133687	0.59713	1.88405e-06	TMTC1	protein_coding
ENSG00000196396	0.409623	1.94131e-06	PTPN1	protein_coding
ENSG00000157510	0.938546	1.98127e-06	AFAP1L1	protein_coding
ENSG00000116001	-0.552704	1.98139e-06	TIA1	protein_coding
ENSG00000172137	2.55901	2.04997e-06	CALB2	protein_coding
ENSG00000265579	-2.27095	2.07622e-06	AC023301.1	sense_intronic
ENSG00000173210	0.689211	2.10484e-06	ABLIM3	protein_coding
ENSG00000105835	1.10639	2.28316e-06	NAMPT	protein_coding
ENSG00000108984	-2.1557	2.32871e-06	MAP2K6	protein_coding
ENSG00000254615	-0.90621	2.45212e-06	AC027031.2	lincRNA
ENSG00000118503	0.852094	2.48526e-06	TNFAIP3	protein_coding
ENSG00000185825	0.694337	2.48526e-06	BCAP31	protein_coding
ENSG00000119772	-0.86514	2.52057e-06	DNMT3A	protein_coding
ENSG00000107485	-1.40452	2.62985e-06	GATA3	protein_coding
ENSG00000070882	-0.6841	2.63959e-06	OSBPL3	protein_coding
ENSG00000242516	1.14249	2.68242e-06	LINC00960	lincRNA
ENSG00000121858	-1.19808	2.72275e-06	TNFSF10	protein_coding
ENSG00000224982	-1.09534	3.04797e-06	TMEM233	protein_coding
ENSG00000163017	2.40344	3.05134e-06	ACTG2	protein_coding
ENSG00000156804	-0.428889	3.09982e-06	FBXO32	protein_coding
ENSG00000109572	-0.624217	3.13011e-06	CLCN3	protein_coding
ENSG00000166825	0.670967	3.21408e-06	ANPEP	protein_coding
ENSG00000124731	1.48143	3.52123e-06	TREM1	protein_coding
ENSG00000163932	0.718678	3.71103e-06	PRKCD	protein_coding
ENSG00000244879	-0.690671	3.78866e-06	GABPB1-AS1	antisense_RNA
ENSG00000121966	0.947494	3.82415e-06	CXCR4	protein_coding
ENSG00000197696	0.857241	3.84321e-06	NMB	protein_coding
ENSG00000119922	-1.19326	3.97672e-06	IFIT2	protein_coding
ENSG00000121570	-5.79101	4.26798e-06	DPPA4	protein_coding
ENSG00000180044	-3.05749	4.27541e-06	C3orf80	protein_coding
ENSG00000122952	0.737158	4.2993e-06	ZWINT	protein_coding
ENSG00000151572	1.37974	4.30329e-06	ANO4	protein_coding
ENSG00000131016	0.630298	4.30329e-06	AKAP12	protein_coding
ENSG00000078674	-0.459505	4.3646e-06	PCM1	protein_coding
ENSG00000173432	1.69679	4.4517e-06	SAA1	protein_coding
ENSG00000121068	-0.965546	4.45675e-06	TBX2	protein_coding
ENSG00000132530	-0.862256	4.46118e-06	XAF1	protein_coding
ENSG00000113389	-0.863456	4.53004e-06	NPR3	protein_coding
ENSG00000205362	0.787372	4.55392e-06	MT1A	protein_coding
ENSG00000198959	0.671527	4.60927e-06	TGM2	protein_coding
ENSG00000142945	0.896986	4.72713e-06	KIF2C	protein_coding
ENSG00000074410	0.464042	4.77886e-06	CA12	protein_coding
ENSG00000179593	2.4573	4.785e-06	ALOX15B	protein_coding
ENSG00000115738	-0.971586	4.95051e-06	ID2	protein_coding
ENSG00000108175	-0.538792	4.96722e-06	ZMIZ1	protein_coding
ENSG00000102189	-0.520672	5.03829e-06	EEA1	protein_coding
ENSG00000117139	-0.480957	5.17046e-06	KDM5B	protein_coding
ENSG00000126970	-2.08639	5.22883e-06	ZC4H2	protein_coding
ENSG00000100968	-1.43256	5.23536e-06	NFATC4	protein_coding
ENSG00000269821	-1.09663	5.29032e-06	KCNQ1OT1	antisense_RNA
ENSG00000134321	-2.16258	5.44854e-06	RSAD2	protein_coding
ENSG00000107104	0.743459	5.505e-06	KANK1	protein_coding
ENSG00000188994	-0.618213	5.50957e-06	ZNF292	protein_coding
ENSG00000120129	0.645941	5.50957e-06	DUSP1	protein_coding
ENSG00000070423	0.580304	5.50957e-06	RNF126	protein_coding
ENSG00000123975	0.70704	5.62269e-06	CKS2	protein_coding
ENSG00000123219	0.756179	5.82643e-06	CENPK	protein_coding
ENSG00000152402	-1.67524	5.94887e-06	GUCY1A2	protein_coding
ENSG00000123095	-0.422905	5.95775e-06	BHLHE41	protein_coding
ENSG00000114115	-0.724435	6.15889e-06	RBP1	protein_coding
ENSG00000065911	0.656642	6.28599e-06	MTHFD2	protein_coding
ENSG00000185634	-1.58618	6.28599e-06	SHC4	protein_coding
ENSG00000106443	-0.697988	6.33641e-06	PHF14	protein_coding
ENSG00000131773	-1.55235	6.48438e-06	KHDRBS3	protein_coding
ENSG00000121989	-1.08266	6.49923e-06	ACVR2A	protein_coding
ENSG00000145386	0.471779	6.74526e-06	CCNA2	protein_coding
ENSG00000214274	1.46094	6.99286e-06	ANG	protein_coding
ENSG00000213390	0.712236	7.03405e-06	ARHGAP19	protein_coding
ENSG00000073060	0.646254	7.29452e-06	SCARB1	protein_coding
ENSG00000163629	-0.964917	7.33445e-06	PTPN13	protein_coding
ENSG00000175198	-0.820465	7.40094e-06	PCCA	protein_coding
ENSG00000152104	0.481536	7.57115e-06	PTPN14	protein_coding
ENSG00000165152	-1.25429	7.6803e-06	TMEM246	protein_coding
ENSG00000196405	-0.873679	7.80372e-06	EVL	protein_coding
ENSG00000080031	1.82073	7.89592e-06	PTPRH	protein_coding
ENSG00000122417	-0.569635	7.94619e-06	ODF2L	protein_coding
ENSG00000171992	0.83487	8.06716e-06	SYNPO	protein_coding
ENSG00000018189	-0.860283	8.08708e-06	RUFY3	protein_coding
ENSG00000237649	0.977128	8.08708e-06	KIFC1	protein_coding
ENSG00000164056	-1.10723	8.20552e-06	SPRY1	protein_coding
ENSG00000139910	-1.20645	8.43845e-06	NOVA1	protein_coding
ENSG00000168961	-1.20301	8.45922e-06	LGALS9	protein_coding
ENSG00000167077	1.38274	8.50153e-06	MEI1	protein_coding
ENSG00000138180	0.601875	8.50153e-06	CEP55	protein_coding
ENSG00000230590	-0.875605	9.13798e-06	FTX	lincRNA
ENSG00000128039	0.540967	9.13798e-06	SRD5A3	protein_coding
ENSG00000163661	1.1732	9.39324e-06	PTX3	protein_coding
ENSG00000125733	0.853076	9.40667e-06	TRIP10	protein_coding
ENSG00000125520	0.4622	9.47353e-06	SLC2A4RG	protein_coding
ENSG00000116667	0.754798	9.49375e-06	C1orf21	protein_coding
ENSG00000189077	0.929441	9.7332e-06	TMEM120A	protein_coding
ENSG00000118971	1.069	9.90116e-06	CCND2	protein_coding
ENSG00000116690	1.17795	1.00794e-05	PRG4	protein_coding
ENSG00000171016	-0.851932	1.05506e-05	PYGO1	protein_coding
ENSG00000115457	0.930886	1.0552e-05	IGFBP2	protein_coding
ENSG00000158402	0.864601	1.07274e-05	CDC25C	protein_coding
ENSG00000136108	0.454329	1.08428e-05	CKAP2	protein_coding
ENSG00000165424	-0.498613	1.08732e-05	ZCCHC24	protein_coding
ENSG00000092068	-0.862717	1.0961e-05	SLC7A8	protein_coding
ENSG00000111669	0.466407	1.0961e-05	TPI1	protein_coding
ENSG00000099953	-0.786196	1.149e-05	MMP11	protein_coding
ENSG00000125845	-1.06091	1.16804e-05	BMP2	protein_coding
ENSG00000006451	-0.460041	1.17989e-05	RALA	protein_coding
ENSG00000185630	-0.571703	1.18152e-05	PBX1	protein_coding
ENSG00000076641	0.693273	1.19805e-05	PAG1	protein_coding
ENSG00000164125	-1.40283	1.21219e-05	FAM198B	protein_coding
ENSG00000149948	-0.417372	1.24521e-05	HMGA2	protein_coding
ENSG00000147041	-2.57662	1.24965e-05	SYTL5	protein_coding
ENSG00000134909	-0.809308	1.2545e-05	ARHGAP32	protein_coding
ENSG00000272398	-1.50738	1.289e-05	CD24	protein_coding
ENSG00000165474	2.18789	1.3084e-05	GJB2	protein_coding
ENSG00000176619	0.595821	1.32918e-05	LMNB2	protein_coding
ENSG00000186994	1.88795	1.33594e-05	KANK3	protein_coding
ENSG00000140262	-0.537812	1.37147e-05	TCF12	protein_coding
ENSG00000134690	0.703063	1.38973e-05	CDCA8	protein_coding
ENSG00000133048	0.762782	1.49936e-05	CHI3L1	protein_coding
ENSG00000149294	-2.60825	1.51227e-05	NCAM1	protein_coding
ENSG00000046653	-1.35257	1.56576e-05	GPM6B	protein_coding
ENSG00000130520	0.541931	1.56576e-05	LSM4	protein_coding
ENSG00000188677	0.608752	1.61763e-05	PARVB	protein_coding
ENSG00000122420	-0.855954	1.62057e-05	PTGFR	protein_coding
ENSG00000205413	-0.858491	1.62239e-05	SAMD9	protein_coding
ENSG00000080823	0.846379	1.62687e-05	MOK	protein_coding
ENSG00000163430	0.333439	1.648e-05	FSTL1	protein_coding
ENSG00000188820	1.15358	1.66262e-05	FAM26F	protein_coding
ENSG00000120278	-3.78661	1.73938e-05	PLEKHG1	protein_coding
ENSG00000173207	0.67883	1.80753e-05	CKS1B	protein_coding
ENSG00000176788	-0.423192	1.83686e-05	BASP1	protein_coding
ENSG00000128482	-1.38715	1.83686e-05	RNF112	protein_coding
ENSG00000157827	-0.501454	1.83686e-05	FMNL2	protein_coding
ENSG00000186318	-0.587291	1.86054e-05	BACE1	protein_coding
ENSG00000137285	-1.04173	1.89575e-05	TUBB2B	protein_coding
ENSG00000109654	-0.907236	1.89866e-05	TRIM2	protein_coding
ENSG00000072121	-0.80378	1.89965e-05	ZFYVE26	protein_coding
ENSG00000164379	-2.56183	1.90351e-05	FOXQ1	protein_coding
ENSG00000225968	-2.21551	1.91978e-05	ELFN1	protein_coding
ENSG00000104812	0.940164	1.92588e-05	GYS1	protein_coding
ENSG00000111912	-0.521404	1.93252e-05	NCOA7	protein_coding
ENSG00000102144	0.557052	2.04897e-05	PGK1	protein_coding
ENSG00000117143	0.543813	2.0763e-05	UAP1	protein_coding
ENSG00000151474	-0.511898	2.08533e-05	FRMD4A	protein_coding
ENSG00000132329	1.03433	2.12388e-05	RAMP1	protein_coding
ENSG00000198826	0.540584	2.15609e-05	ARHGAP11A	protein_coding
ENSG00000100650	0.456256	2.16638e-05	SRSF5	protein_coding
ENSG00000166595	0.464916	2.20567e-05	FAM96B	protein_coding
ENSG00000113387	-0.3993	2.20567e-05	SUB1	protein_coding
ENSG00000019991	-0.566905	2.20582e-05	HGF	protein_coding
ENSG00000197614	1.25591	2.22898e-05	MFAP5	protein_coding
ENSG00000100003	0.692179	2.46482e-05	SEC14L2	protein_coding
ENSG00000143494	-1.45148	2.51022e-05	VASH2	protein_coding
ENSG00000116560	-0.509441	2.54296e-05	SFPQ	protein_coding
ENSG00000106976	-1.2834	2.56924e-05	DNM1	protein_coding
ENSG00000213024	-0.453594	2.58948e-05	NUP62	protein_coding
ENSG00000258791	1.45577	2.62689e-05	LINC00520	lincRNA
ENSG00000198176	0.395091	2.65331e-05	TFDP1	protein_coding
ENSG00000092621	-1.12432	2.72614e-05	PHGDH	protein_coding
ENSG00000101955	0.577571	2.75479e-05	SRPX	protein_coding
ENSG00000145050	0.892594	2.77018e-05	MANF	protein_coding
ENSG00000147862	0.457677	2.77018e-05	NFIB	protein_coding
ENSG00000164741	0.413971	2.82721e-05	DLC1	protein_coding
ENSG00000131171	-0.397072	3.13269e-05	SH3BGRL	protein_coding
ENSG00000143228	0.651969	3.25797e-05	NUF2	protein_coding
ENSG00000186866	0.571381	3.31135e-05	POFUT2	protein_coding
ENSG00000187193	1.21375	3.35077e-05	MT1X	protein_coding
ENSG00000157240	-1.5042	3.35077e-05	FZD1	protein_coding
ENSG00000124440	1.00493	3.44884e-05	HIF3A	protein_coding
ENSG00000184508	0.962382	3.47475e-05	HDDC3	protein_coding
ENSG00000152413	-0.896563	3.52326e-05	HOMER1	protein_coding
ENSG00000101040	0.463992	3.52628e-05	ZMYND8	protein_coding
ENSG00000134001	0.446666	3.56964e-05	EIF2S1	protein_coding
ENSG00000167325	0.549566	3.63733e-05	RRM1	protein_coding
ENSG00000144445	-1.05137	3.65954e-05	KANSL1L	protein_coding
ENSG00000013810	0.579871	3.67832e-05	TACC3	protein_coding
ENSG00000151914	-0.652742	3.75304e-05	DST	protein_coding
ENSG00000124875	0.864523	3.77285e-05	CXCL6	protein_coding
ENSG00000117707	-1.0996	3.77749e-05	PROX1	protein_coding
ENSG00000113532	-1.303	3.78636e-05	ST8SIA4	protein_coding
ENSG00000163565	-0.472441	3.78642e-05	IFI16	protein_coding
ENSG00000005810	-0.465192	3.84506e-05	MYCBP2	protein_coding
ENSG00000173221	1.02418	4.08198e-05	GLRX	protein_coding
ENSG00000122778	-1.13813	4.09608e-05	KIAA1549	protein_coding
ENSG00000099284	-1.05521	4.23548e-05	H2AFY2	protein_coding
ENSG00000135686	0.582828	4.37008e-05	KLHL36	protein_coding
ENSG00000152894	-0.849379	4.47923e-05	PTPRK	protein_coding
ENSG00000137393	0.851042	4.67108e-05	RNF144B	protein_coding
ENSG00000132535	0.66779	4.70463e-05	DLG4	protein_coding
ENSG00000132386	-0.802943	4.87544e-05	SERPINF1	protein_coding
ENSG00000131747	0.486397	5.18145e-05	TOP2A	protein_coding
ENSG00000100979	-0.76935	5.24428e-05	PLTP	protein_coding
ENSG00000181690	-0.684375	5.32781e-05	PLAG1	protein_coding
ENSG00000137767	0.624936	5.3285e-05	SQOR	protein_coding
ENSG00000184384	-0.530001	5.33068e-05	MAML2	protein_coding
ENSG00000151240	-0.612257	5.38055e-05	DIP2C	protein_coding
ENSG00000157168	-1.327	5.46659e-05	NRG1	protein_coding
ENSG00000133142	-0.634495	5.51833e-05	TCEAL4	protein_coding
ENSG00000178567	-0.504296	5.59105e-05	EPM2AIP1	protein_coding
ENSG00000113719	0.560299	5.60209e-05	ERGIC1	protein_coding
ENSG00000173391	-1.88439	5.63368e-05	OLR1	protein_coding
ENSG00000184254	0.582595	5.66718e-05	ALDH1A3	protein_coding
ENSG00000025039	1.41486	5.69639e-05	RRAGD	protein_coding
ENSG00000171451	-0.704525	5.72686e-05	DSEL	protein_coding
ENSG00000179218	0.511661	5.72686e-05	CALR	protein_coding
ENSG00000131634	0.600313	6.01367e-05	TMEM204	protein_coding
ENSG00000120820	-1.13242	6.06607e-05	GLT8D2	protein_coding
ENSG00000128591	1.14061	6.51006e-05	FLNC	protein_coding
ENSG00000165801	-0.584277	6.58558e-05	ARHGEF40	protein_coding
ENSG00000138356	1.06843	6.60488e-05	AOX1	protein_coding
ENSG00000104967	-1.30692	6.60488e-05	NOVA2	protein_coding
ENSG00000139132	0.872012	6.60488e-05	FGD4	protein_coding
ENSG00000172403	-1.20848	6.60521e-05	SYNPO2	protein_coding
ENSG00000092841	0.403283	6.60521e-05	MYL6	protein_coding
ENSG00000078018	-0.673286	6.70088e-05	MAP2	protein_coding
ENSG00000166750	-0.532739	6.72494e-05	SLFN5	protein_coding
ENSG00000171206	-0.65526	6.81583e-05	TRIM8	protein_coding
ENSG00000142408	-1.14258	6.85272e-05	CACNG8	protein_coding
ENSG00000164674	1.72745	6.88767e-05	SYTL3	protein_coding
ENSG00000182175	-1.55769	7.12332e-05	RGMA	protein_coding
ENSG00000158164	-1.40812	7.36461e-05	TMSB15A	protein_coding
ENSG00000102882	0.796077	7.3727e-05	MAPK3	protein_coding
ENSG00000147883	-0.696765	7.39282e-05	CDKN2B	protein_coding
ENSG00000164114	-0.837152	7.40694e-05	MAP9	protein_coding
ENSG00000105088	-1.85059	7.46025e-05	OLFM2	protein_coding
ENSG00000196123	-1.03288	7.53965e-05	KIAA0895L	protein_coding
ENSG00000005483	-0.469267	7.53965e-05	KMT2E	protein_coding
ENSG00000159403	-0.324996	7.82541e-05	C1R	protein_coding
ENSG00000124107	5.67797	7.97003e-05	SLPI	protein_coding
ENSG00000138336	-0.982999	8.17802e-05	TET1	protein_coding
ENSG00000165525	-0.637945	8.41272e-05	NEMF	protein_coding
ENSG00000169184	-1.3584	8.57076e-05	MN1	protein_coding
ENSG00000065427	0.291863	8.84617e-05	KARS	protein_coding
ENSG00000224078	-0.75642	8.86497e-05	SNHG14	processed_transcript
ENSG00000079215	-1.42651	9.30545e-05	SLC1A3	protein_coding
ENSG00000107736	-2.98689	9.31769e-05	CDH23	protein_coding
ENSG00000120899	0.795484	9.36912e-05	PTK2B	protein_coding
ENSG00000245532	-0.859528	9.55555e-05	NEAT1	lincRNA
ENSG00000236609	-1.18466	9.79773e-05	ZNF853	protein_coding
ENSG00000101871	-0.770675	0.000101232	MID1	protein_coding
ENSG00000147100	-1.49054	0.000102167	SLC16A2	protein_coding
ENSG00000132718	-0.581301	0.000102669	SYT11	protein_coding
ENSG00000107745	-0.652423	0.000103907	MICU1	protein_coding
ENSG00000103710	1.05697	0.000104627	RASL12	protein_coding
ENSG00000111077	0.724219	0.000106957	TNS2	protein_coding
ENSG00000007392	-0.480791	0.000112058	LUC7L	protein_coding
ENSG00000112742	0.675297	0.000112058	TTK	protein_coding
ENSG00000163618	-1.13905	0.000112628	CADPS	protein_coding
ENSG00000120093	-0.805751	0.000115229	HOXB3	protein_coding
ENSG00000213760	-1.38726	0.000121771	ATP6V1G2	protein_coding
ENSG00000139832	0.761105	0.000121799	RAB20	protein_coding
ENSG00000113163	-0.440464	0.000121799	COL4A3BP	protein_coding
ENSG00000075292	-0.523423	0.000121799	ZNF638	protein_coding
ENSG00000155966	-3.55134	0.000121799	AFF2	protein_coding
ENSG00000109107	0.942533	0.000122103	ALDOC	protein_coding
ENSG00000154102	1.03511	0.000123279	C16orf74	protein_coding
ENSG00000143772	-1.07037	0.000125316	ITPKB	protein_coding
ENSG00000075785	-0.295735	0.000126228	RAB7A	protein_coding
ENSG00000151150	-0.933375	0.00012804	ANK3	protein_coding
ENSG00000106261	-0.465299	0.000128931	ZKSCAN1	protein_coding
ENSG00000204217	-0.391908	0.000130841	BMPR2	protein_coding
ENSG00000123146	0.602995	0.000131401	ADGRE5	protein_coding
ENSG00000064393	0.499987	0.000132205	HIPK2	protein_coding
ENSG00000117394	0.447965	0.000132205	SLC2A1	protein_coding
ENSG00000184661	0.657872	0.000132527	CDCA2	protein_coding
ENSG00000090316	-0.533982	0.000132809	MAEA	protein_coding
ENSG00000103489	-1.19519	0.000134284	XYLT1	protein_coding
ENSG00000107890	-0.581854	0.000134649	ANKRD26	protein_coding
ENSG00000127337	0.70694	0.000134667	YEATS4	protein_coding
ENSG00000175550	0.740246	0.000134673	DRAP1	protein_coding
ENSG00000118762	-0.782309	0.000136468	PKD2	protein_coding
ENSG00000122786	-0.381819	0.000137008	CALD1	protein_coding
ENSG00000011465	-0.624649	0.0001399	DCN	protein_coding
ENSG00000104427	-0.52306	0.000140359	ZC2HC1A	protein_coding
ENSG00000112379	2.07871	0.000140584	ARFGEF3	protein_coding
ENSG00000152377	-0.481891	0.000141007	SPOCK1	protein_coding
ENSG00000086544	0.983113	0.000141361	ITPKC	protein_coding
ENSG00000127564	0.719952	0.000142172	PKMYT1	protein_coding
ENSG00000101311	1.24401	0.000142422	FERMT1	protein_coding
ENSG00000176371	-1.08311	0.000142422	ZSCAN2	protein_coding
ENSG00000060339	-0.368006	0.000142497	CCAR1	protein_coding
ENSG00000082438	-0.795471	0.00014366	COBLL1	protein_coding
ENSG00000008118	-3.31886	0.000144319	CAMK1G	protein_coding
ENSG00000127507	-0.752212	0.000145148	ADGRE2	protein_coding
ENSG00000170899	-0.845463	0.000148616	GSTA4	protein_coding
ENSG00000111642	-0.372925	0.000152758	CHD4	protein_coding
ENSG00000167513	0.747691	0.000152758	CDT1	protein_coding
ENSG00000153140	0.505255	0.000155193	CETN3	protein_coding
ENSG00000123636	-0.740325	0.000155771	BAZ2B	protein_coding
ENSG00000122484	-0.569665	0.000155949	RPAP2	protein_coding
ENSG00000122203	0.443828	0.00015905	KIAA1191	protein_coding
ENSG00000171634	-0.434664	0.000159738	BPTF	protein_coding
ENSG00000165633	-1.34272	0.000160768	VSTM4	protein_coding
ENSG00000171848	0.417444	0.000161672	RRM2	protein_coding
ENSG00000067057	0.483178	0.000163733	PFKP	protein_coding
ENSG00000198727	-0.568491	0.000166931	MT-CYB	protein_coding
ENSG00000115464	-0.375766	0.000168741	USP34	protein_coding
ENSG00000166963	-0.774161	0.000174721	MAP1A	protein_coding
ENSG00000178752	1.04622	0.000176885	ERFE	protein_coding
ENSG00000124767	0.359514	0.000176885	GLO1	protein_coding
ENSG00000117523	-0.554882	0.000176885	PRRC2C	protein_coding
ENSG00000169213	0.418504	0.000178398	RAB3B	protein_coding
ENSG00000115525	-0.951985	0.000181893	ST3GAL5	protein_coding
ENSG00000245526	-1.05099	0.000182153	LINC00461	lincRNA
ENSG00000204977	-0.57219	0.000183125	TRIM13	protein_coding
ENSG00000214575	-1.56554	0.000185376	CPEB1	protein_coding
ENSG00000134531	-0.69263	0.000186146	EMP1	protein_coding
ENSG00000198840	-0.460831	0.000186403	MT-ND3	protein_coding
ENSG00000101335	0.529904	0.000186996	MYL9	protein_coding
ENSG00000174080	-0.395312	0.000187615	CTSF	protein_coding
ENSG00000136999	-1.36572	0.000188455	NOV	protein_coding
ENSG00000055332	-0.467847	0.00019678	EIF2AK2	protein_coding
ENSG00000271811	-2.49227	0.000197031	Z97200.1	lincRNA
ENSG00000228253	-0.68652	0.000197099	MT-ATP8	protein_coding
ENSG00000129003	-0.52837	0.000198064	VPS13C	protein_coding
ENSG00000162407	-0.895962	0.000198064	PLPP3	protein_coding
ENSG00000101004	-0.925272	0.000199155	NINL	protein_coding
ENSG00000038219	-0.547284	0.000202557	BOD1L1	protein_coding
ENSG00000279118	1.26542	0.000204077	AC093535.2	TEC
ENSG00000183287	0.461457	0.00020736	CCBE1	protein_coding
ENSG00000182199	0.438549	0.000208933	SHMT2	protein_coding
ENSG00000132821	2.71356	0.000213428	VSTM2L	protein_coding
ENSG00000253982	0.707717	0.000213428	AC100810.1	antisense_RNA
ENSG00000186352	0.560289	0.000213983	ANKRD37	protein_coding
ENSG00000103449	-3.87179	0.000219654	SALL1	protein_coding
ENSG00000257365	0.635419	0.000220545	FNTB	protein_coding
ENSG00000054267	-0.555218	0.000222446	ARID4B	protein_coding
ENSG00000133026	-0.41796	0.000224356	MYH10	protein_coding
ENSG00000129292	-0.373747	0.000232688	PHF20L1	protein_coding
ENSG00000006468	-0.706189	0.000232885	ETV1	protein_coding
ENSG00000026652	-0.746407	0.000238272	AGPAT4	protein_coding
ENSG00000167552	-0.363899	0.000242343	TUBA1A	protein_coding
ENSG00000136943	1.33454	0.000242799	CTSV	protein_coding
ENSG00000125656	0.568662	0.000243014	CLPP	protein_coding
ENSG00000144655	0.683424	0.000256567	CSRNP1	protein_coding
ENSG00000093144	-0.512992	0.000267275	ECHDC1	protein_coding
ENSG00000049130	-0.955486	0.000267346	KITLG	protein_coding
ENSG00000166448	-1.87758	0.000271751	TMEM130	protein_coding
ENSG00000169047	-0.485253	0.000271751	IRS1	protein_coding
ENSG00000061656	1.3091	0.000271964	SPAG4	protein_coding
ENSG00000123200	-0.468426	0.000273658	ZC3H13	protein_coding
ENSG00000163734	1.03108	0.000274775	CXCL3	protein_coding
ENSG00000120885	-0.780902	0.00027603	CLU	protein_coding
ENSG00000128739	-0.528238	0.000276089	SNRPN	protein_coding
ENSG00000166275	-0.601965	0.000277361	BORCS7	protein_coding
ENSG00000088930	-0.491282	0.000281713	XRN2	protein_coding
ENSG00000169220	1.06822	0.000282758	RGS14	protein_coding
ENSG00000181381	-0.888765	0.000283054	DDX60L	protein_coding
ENSG00000168502	-0.849566	0.000285138	MTCL1	protein_coding
ENSG00000211772	-0.876609	0.000285138	TRBC2	TR_C_gene
ENSG00000182621	-1.08771	0.000285273	PLCB1	protein_coding
ENSG00000187231	-0.418181	0.000290636	SESTD1	protein_coding
ENSG00000100304	0.967819	0.000292695	TTLL12	protein_coding
ENSG00000125944	-0.313769	0.000293647	HNRNPR	protein_coding
ENSG00000155097	-0.530403	0.000298449	ATP6V1C1	protein_coding
ENSG00000010292	0.541795	0.000303612	NCAPD2	protein_coding
ENSG00000254004	-0.640033	0.000304141	ZNF260	protein_coding
ENSG00000074071	0.510998	0.000304724	MRPS34	protein_coding
ENSG00000118972	2.61292	0.000318444	FGF23	protein_coding
ENSG00000198804	-0.447158	0.000319029	MT-CO1	protein_coding
ENSG00000149636	0.597972	0.000321456	DSN1	protein_coding
ENSG00000117650	0.777199	0.000321871	NEK2	protein_coding
ENSG00000149925	0.487385	0.000325113	ALDOA	protein_coding
ENSG00000101447	0.863364	0.000325278	FAM83D	protein_coding
ENSG00000121621	0.702154	0.000325775	KIF18A	protein_coding
ENSG00000198963	-1.08896	0.000327061	RORB	protein_coding
ENSG00000183010	0.539275	0.000332295	PYCR1	protein_coding
ENSG00000100985	1.68421	0.000337277	MMP9	protein_coding
ENSG00000151117	-2.22127	0.000341842	TMEM86A	protein_coding
ENSG00000142552	0.846038	0.0003445	RCN3	protein_coding
ENSG00000005108	-1.90507	0.000346701	THSD7A	protein_coding
ENSG00000059758	-0.520591	0.00035683	CDK17	protein_coding
ENSG00000137628	-0.654967	0.000357548	DDX60	protein_coding
ENSG00000213949	-0.470387	0.000360124	ITGA1	protein_coding
ENSG00000157227	-0.764073	0.000364523	MMP14	protein_coding
ENSG00000164463	-0.468853	0.000365389	CREBRF	protein_coding
ENSG00000131711	-0.460384	0.00036951	MAP1B	protein_coding
ENSG00000064961	0.604889	0.000370221	HMG20B	protein_coding
ENSG00000143476	0.542557	0.000370221	DTL	protein_coding
ENSG00000060138	0.324494	0.000370501	YBX3	protein_coding
ENSG00000165323	-1.41905	0.000377054	FAT3	protein_coding
ENSG00000140931	-0.464068	0.000378977	CMTM3	protein_coding
ENSG00000102007	0.588359	0.000381525	PLP2	protein_coding
ENSG00000005801	-0.759105	0.00038339	ZNF195	protein_coding
ENSG00000230432	5.47009	0.000386911	AC114803.1	antisense_RNA
ENSG00000115524	-0.290897	0.000391655	SF3B1	protein_coding
ENSG00000187479	-0.423473	0.000395211	C11orf96	protein_coding
ENSG00000057935	0.68706	0.000400628	MTA3	protein_coding
ENSG00000114268	0.705404	0.000400755	PFKFB4	protein_coding
ENSG00000119778	-0.768565	0.000403922	ATAD2B	protein_coding
ENSG00000138162	0.941405	0.000403922	TACC2	protein_coding
ENSG00000135451	0.658429	0.00040662	TROAP	protein_coding
ENSG00000196083	0.656876	0.000409247	IL1RAP	protein_coding
ENSG00000011143	0.914761	0.000413582	MKS1	protein_coding
ENSG00000109689	-0.476824	0.000419371	STIM2	protein_coding
ENSG00000157557	0.443378	0.000422638	ETS2	protein_coding
ENSG00000255302	-0.330489	0.000432105	EID1	protein_coding
ENSG00000161835	-1.04489	0.000438183	GRASP	protein_coding
ENSG00000142798	0.594755	0.000440531	HSPG2	protein_coding
ENSG00000105559	-0.600916	0.000443613	PLEKHA4	protein_coding
ENSG00000187634	-1.34152	0.00044488	SAMD11	protein_coding
ENSG00000169604	-0.588855	0.00044795	ANTXR1	protein_coding
ENSG00000131626	-0.490087	0.000449063	PPFIA1	protein_coding
ENSG00000062282	1.49787	0.000449428	DGAT2	protein_coding
ENSG00000130517	-0.676623	0.000450362	PGPEP1	protein_coding
ENSG00000018408	-0.327454	0.000454014	WWTR1	protein_coding
ENSG00000119950	0.535634	0.00045831	MXI1	protein_coding
ENSG00000118257	-0.390663	0.000459173	NRP2	protein_coding
ENSG00000170312	0.409713	0.00045924	CDK1	protein_coding
ENSG00000116747	-0.396398	0.000459439	TROVE2	protein_coding
ENSG00000134138	-0.646294	0.000463828	MEIS2	protein_coding
ENSG00000109736	0.585362	0.000463828	MFSD10	protein_coding
ENSG00000074219	-0.633336	0.000463828	TEAD2	protein_coding
ENSG00000170961	0.466873	0.000467542	HAS2	protein_coding
ENSG00000170542	0.523528	0.000469754	SERPINB9	protein_coding
ENSG00000186767	0.608218	0.000472705	SPIN4	protein_coding
ENSG00000146247	-0.354066	0.000475049	PHIP	protein_coding
ENSG00000173918	0.539754	0.000485934	C1QTNF1	protein_coding
ENSG00000116133	0.550869	0.000490305	DHCR24	protein_coding
ENSG00000181788	0.441479	0.000490379	SIAH2	protein_coding
ENSG00000134769	-0.786321	0.000491663	DTNA	protein_coding
ENSG00000182379	1.22346	0.000501969	NXPH4	protein_coding
ENSG00000143248	0.92998	0.000503089	RGS5	protein_coding
ENSG00000156802	0.384569	0.000504371	ATAD2	protein_coding
ENSG00000149380	1.04656	0.000507621	P4HA3	protein_coding
ENSG00000149806	0.261974	0.000507621	FAU	protein_coding
ENSG00000111335	-0.825727	0.000507621	OAS2	protein_coding
ENSG00000124212	2.74318	0.000510117	PTGIS	protein_coding
ENSG00000147324	-0.456769	0.00051108	MFHAS1	protein_coding
ENSG00000134333	0.379318	0.000516037	LDHA	protein_coding
ENSG00000135750	-2.10523	0.000517583	KCNK1	protein_coding
ENSG00000221829	0.548969	0.000531034	FANCG	protein_coding
ENSG00000269958	-0.671346	0.000531044	AL049840.4	sense_intronic
ENSG00000171502	-3.3614	0.000543164	COL24A1	protein_coding
ENSG00000110090	-0.416293	0.000558831	CPT1A	protein_coding
ENSG00000102119	0.387481	0.000563316	EMD	protein_coding
ENSG00000140264	0.635754	0.00056731	SERF2	protein_coding
ENSG00000121152	0.71306	0.000576379	NCAPH	protein_coding
ENSG00000185624	0.446194	0.000578701	P4HB	protein_coding
ENSG00000169679	0.58418	0.000579731	BUB1	protein_coding
ENSG00000137070	-0.765351	0.000579731	IL11RA	protein_coding
ENSG00000179630	-0.828421	0.000583795	LACC1	protein_coding
ENSG00000154803	-0.491314	0.000583795	FLCN	protein_coding
ENSG00000113368	0.5469	0.000594502	LMNB1	protein_coding
ENSG00000136378	-0.79673	0.000601913	ADAMTS7	protein_coding
ENSG00000013297	-0.369476	0.000604282	CLDN11	protein_coding
ENSG00000162496	0.871324	0.000604282	DHRS3	protein_coding
ENSG00000176890	0.293188	0.000610478	TYMS	protein_coding
ENSG00000163882	0.50918	0.000616176	POLR2H	protein_coding
ENSG00000244754	-0.510305	0.00062348	N4BP2L2	protein_coding
ENSG00000141837	-0.741712	0.0006292	CACNA1A	protein_coding
ENSG00000147689	2.51448	0.000629565	FAM83A	protein_coding
ENSG00000120549	-0.925733	0.000630842	KIAA1217	protein_coding
ENSG00000105011	0.625872	0.000637334	ASF1B	protein_coding
ENSG00000104332	0.388504	0.000639827	SFRP1	protein_coding
ENSG00000136490	-0.927031	0.000640436	LIMD2	protein_coding
ENSG00000002549	-0.557498	0.000644471	LAP3	protein_coding
ENSG00000237125	-0.982659	0.000644471	HAND2-AS1	antisense_RNA
ENSG00000111653	-0.821707	0.000648137	ING4	protein_coding
ENSG00000142856	0.467129	0.000653155	ITGB3BP	protein_coding
ENSG00000008735	3.45829	0.000653155	MAPK8IP2	protein_coding
ENSG00000147872	0.448731	0.000671733	PLIN2	protein_coding
ENSG00000189067	-0.388932	0.000675337	LITAF	protein_coding
ENSG00000153823	0.877417	0.000675574	PID1	protein_coding
ENSG00000173905	-0.465795	0.000680795	GOLIM4	protein_coding
ENSG00000105327	-0.54985	0.000698021	BBC3	protein_coding
ENSG00000115318	1.39442	0.000702223	LOXL3	protein_coding
ENSG00000174697	2.79598	0.000702223	LEP	protein_coding
ENSG00000178996	-0.544788	0.000702223	SNX18	protein_coding
ENSG00000154822	-1.72804	0.000702259	PLCL2	protein_coding
ENSG00000185022	0.534769	0.000711439	MAFF	protein_coding
ENSG00000162604	0.542262	0.000715475	TM2D1	protein_coding
ENSG00000138496	-0.766271	0.000716616	PARP9	protein_coding
ENSG00000068796	-0.435511	0.000722112	KIF2A	protein_coding
ENSG00000112759	0.630185	0.000724024	SLC29A1	protein_coding
ENSG00000166272	-0.532117	0.000725985	WBP1L	protein_coding
ENSG00000140859	0.622599	0.00074559	KIFC3	protein_coding
ENSG00000164292	-0.395238	0.000745805	RHOBTB3	protein_coding
ENSG00000151208	-0.601304	0.0007512	DLG5	protein_coding
ENSG00000145242	-1.79399	0.000776728	EPHA5	protein_coding
ENSG00000198805	0.509861	0.00077771	PNP	protein_coding
ENSG00000152229	0.818574	0.000781026	PSTPIP2	protein_coding
ENSG00000111846	0.773121	0.000790239	GCNT2	protein_coding
ENSG00000172349	-2.19327	0.000792075	IL16	protein_coding
ENSG00000092096	-0.924649	0.000799642	SLC22A17	protein_coding
ENSG00000173113	0.413191	0.000809716	TRMT112	protein_coding
ENSG00000221890	-0.558397	0.000810914	NPTXR	protein_coding
ENSG00000251562	-0.88774	0.000814891	MALAT1	lincRNA
ENSG00000071054	-0.302299	0.000820906	MAP4K4	protein_coding
ENSG00000186395	0.472833	0.000824426	KRT10	protein_coding
ENSG00000138119	0.411645	0.000825255	MYOF	protein_coding
ENSG00000158966	-1.8282	0.000825769	CACHD1	protein_coding
ENSG00000233452	1.24456	0.00083164	STXBP5-AS1	antisense_RNA
ENSG00000130270	1.43819	0.000842573	ATP8B3	protein_coding
ENSG00000095637	1.42159	0.000859091	SORBS1	protein_coding
ENSG00000169855	-0.515864	0.000861157	ROBO1	protein_coding
ENSG00000251003	-1.13525	0.000865763	ZFPM2-AS1	processed_transcript
ENSG00000187764	1.26781	0.00086683	SEMA4D	protein_coding
ENSG00000156970	0.607505	0.000867127	BUB1B	protein_coding
ENSG00000075651	-0.653489	0.000867127	PLD1	protein_coding
ENSG00000187240	-0.616818	0.000869332	DYNC2H1	protein_coding
ENSG00000104738	0.39039	0.000876395	MCM4	protein_coding
ENSG00000261308	-1.91292	0.000877503	FIGNL2	protein_coding
ENSG00000169967	-0.288735	0.000877777	MAP3K2	protein_coding
ENSG00000100906	0.364397	0.000884383	NFKBIA	protein_coding
ENSG00000140497	0.463429	0.000884383	SCAMP2	protein_coding
ENSG00000104147	0.764596	0.000884383	OIP5	protein_coding
ENSG00000166780	-0.501525	0.000885087	C16orf45	protein_coding
ENSG00000156140	-1.8286	0.000887766	ADAMTS3	protein_coding
ENSG00000147256	-5.39808	0.000899198	ARHGAP36	protein_coding
ENSG00000151612	-0.460623	0.000901413	ZNF827	protein_coding
ENSG00000092148	-0.291996	0.000910299	HECTD1	protein_coding
ENSG00000104368	-0.357126	0.000916903	PLAT	protein_coding
ENSG00000171345	0.861032	0.000929645	KRT19	protein_coding
ENSG00000104435	-0.407609	0.000938457	STMN2	protein_coding
ENSG00000181885	1.27769	0.000958254	CLDN7	protein_coding
ENSG00000170396	-1.17403	0.00098992	ZNF804A	protein_coding
ENSG00000158470	-0.43641	0.00098992	B4GALT5	protein_coding
ENSG00000111057	0.550421	0.000993226	KRT18	protein_coding
ENSG00000125827	-0.404673	0.000998279	TMX4	protein_coding
ENSG00000153071	-0.372773	0.00101282	DAB2	protein_coding
ENSG00000105643	0.849197	0.00101282	ARRDC2	protein_coding
ENSG00000118579	-0.354605	0.00101753	MED28	protein_coding
ENSG00000116754	-0.518815	0.00103573	SRSF11	protein_coding
ENSG00000120833	1.05363	0.00104244	SOCS2	protein_coding
ENSG00000105605	-0.957665	0.00104407	CACNG7	protein_coding
ENSG00000116830	0.529545	0.00108171	TTF2	protein_coding
ENSG00000163737	3.13021	0.00108171	PF4	protein_coding
ENSG00000126787	0.407567	0.00108818	DLGAP5	protein_coding
ENSG00000274422	-1.70816	0.00109798	AC245060.5	lincRNA
ENSG00000135655	-0.456221	0.00111301	USP15	protein_coding
ENSG00000131080	-2.29101	0.00113229	EDA2R	protein_coding
ENSG00000075340	-5.37261	0.00114227	ADD2	protein_coding
ENSG00000111913	2.13545	0.00115029	RIPOR2	protein_coding
ENSG00000130522	-0.577556	0.00115517	JUND	protein_coding
ENSG00000064601	-0.510916	0.00116228	CTSA	protein_coding
ENSG00000118193	0.502715	0.00116407	KIF14	protein_coding
ENSG00000100219	0.428059	0.00116933	XBP1	protein_coding
ENSG00000132854	-1.51079	0.00119764	KANK4	protein_coding
ENSG00000179820	0.617159	0.00120376	MYADM	protein_coding
ENSG00000128242	1.92796	0.00120505	GAL3ST1	protein_coding
ENSG00000165434	-0.443736	0.00121761	PGM2L1	protein_coding
ENSG00000134285	0.858369	0.00123804	FKBP11	protein_coding
ENSG00000127666	1.07404	0.00125164	TICAM1	protein_coding
ENSG00000170776	-0.358302	0.00126154	AKAP13	protein_coding
ENSG00000215252	-1.01812	0.00131362	GOLGA8B	protein_coding
ENSG00000142910	0.531587	0.00135625	TINAGL1	protein_coding
ENSG00000065989	0.633303	0.00136118	PDE4A	protein_coding
ENSG00000144674	-0.509971	0.00136706	GOLGA4	protein_coding
ENSG00000180353	0.51545	0.00137316	HCLS1	protein_coding
ENSG00000087494	-1.72627	0.00137316	PTHLH	protein_coding
ENSG00000048828	0.256368	0.00140774	FAM120A	protein_coding
ENSG00000165304	0.49808	0.00141425	MELK	protein_coding
ENSG00000136160	-2.06609	0.00141618	EDNRB	protein_coding
ENSG00000082458	-0.805886	0.00141959	DLG3	protein_coding
ENSG00000173744	0.302934	0.0014222	AGFG1	protein_coding
ENSG00000108852	0.779374	0.00143538	MPP2	protein_coding
ENSG00000169926	0.491601	0.0014584	KLF13	protein_coding
ENSG00000119042	-1.15326	0.0014705	SATB2	protein_coding
ENSG00000177721	-0.883114	0.00147151	ANXA2R	protein_coding
ENSG00000126432	0.500201	0.00148123	PRDX5	protein_coding
ENSG00000089159	0.599102	0.00148239	PXN	protein_coding
ENSG00000151789	-1.4015	0.00148355	ZNF385D	protein_coding
ENSG00000132613	-0.578326	0.00148355	MTSS1L	protein_coding
ENSG00000138759	-1.91133	0.00148355	FRAS1	protein_coding
ENSG00000257151	-1.07861	0.00149298	PWAR6	lincRNA
ENSG00000114554	-0.384115	0.00150719	PLXNA1	protein_coding
ENSG00000111481	0.361438	0.00152703	COPZ1	protein_coding
ENSG00000109610	-1.32357	0.00153232	SOD3	protein_coding
ENSG00000177706	-0.529721	0.0015475	FAM20C	protein_coding
ENSG00000177200	-0.288933	0.00155323	CHD9	protein_coding
ENSG00000198680	-0.905908	0.00155678	TUSC1	protein_coding
ENSG00000172716	0.715344	0.00155731	SLFN11	protein_coding
ENSG00000139329	-1.25582	0.00155775	LUM	protein_coding
ENSG00000167992	-1.80006	0.00155775	VWCE	protein_coding
ENSG00000269397	1.12269	0.00155891	AC011503.2	sense_intronic
ENSG00000164983	-0.375587	0.00156255	TMEM65	protein_coding
ENSG00000125995	0.37899	0.00156438	ROMO1	protein_coding
ENSG00000198763	-0.536555	0.00157766	MT-ND2	protein_coding
ENSG00000116017	-0.476013	0.00157999	ARID3A	protein_coding
ENSG00000174371	0.819597	0.0015846	EXO1	protein_coding
ENSG00000198888	-0.566143	0.00159665	MT-ND1	protein_coding
ENSG00000131236	0.316156	0.00159764	CAP1	protein_coding
ENSG00000196950	-0.427478	0.00160214	SLC39A10	protein_coding
ENSG00000089597	0.4156	0.0016224	GANAB	protein_coding
ENSG00000136717	0.615534	0.00162629	BIN1	protein_coding
ENSG00000163535	0.422282	0.00163161	SGO2	protein_coding
ENSG00000166803	0.629341	0.00163161	PCLAF	protein_coding
ENSG00000111229	0.477798	0.00164653	ARPC3	protein_coding
ENSG00000162944	-1.51092	0.00167844	RFTN2	protein_coding
ENSG00000033170	-0.457593	0.00169464	FUT8	protein_coding
ENSG00000176105	-0.388827	0.00171001	YES1	protein_coding
ENSG00000130821	0.888131	0.0017211	SLC6A8	protein_coding
ENSG00000125746	0.726619	0.0017211	EML2	protein_coding
ENSG00000121060	-0.594153	0.00172721	TRIM25	protein_coding
ENSG00000231389	0.712673	0.00174073	HLA-DPA1	protein_coding
ENSG00000157456	0.574201	0.00174682	CCNB2	protein_coding
ENSG00000114423	-0.439026	0.00174998	CBLB	protein_coding
ENSG00000116016	0.400915	0.00175683	EPAS1	protein_coding
ENSG00000184497	0.778567	0.00177254	TMEM255B	protein_coding
ENSG00000154917	1.60694	0.00177979	RAB6B	protein_coding
ENSG00000132383	0.493482	0.00178304	RPA1	protein_coding
ENSG00000198189	-0.393119	0.00179241	HSD17B11	protein_coding
ENSG00000198908	-0.76106	0.00181024	BHLHB9	protein_coding
ENSG00000152256	0.596747	0.001818	PDK1	protein_coding
ENSG00000135749	-0.648897	0.00184494	PCNX2	protein_coding
ENSG00000143862	0.552384	0.00187017	ARL8A	protein_coding
ENSG00000196549	0.384301	0.00189773	MME	protein_coding
ENSG00000134339	1.98218	0.00190722	SAA2	protein_coding
ENSG00000198121	-0.428657	0.00191281	LPAR1	protein_coding
ENSG00000092820	0.484831	0.0019427	EZR	protein_coding
ENSG00000141526	0.474026	0.00194533	SLC16A3	protein_coding
ENSG00000170571	-1.53846	0.00195422	EMB	protein_coding
ENSG00000138081	-0.366311	0.00197756	FBXO11	protein_coding
ENSG00000097046	0.7323	0.00198435	CDC7	protein_coding
ENSG00000049618	-0.483636	0.0019867	ARID1B	protein_coding
ENSG00000106624	-0.704401	0.00204234	AEBP1	protein_coding
ENSG00000164023	0.665604	0.00205031	SGMS2	protein_coding
ENSG00000138650	-1.35207	0.00206024	PCDH10	protein_coding
ENSG00000182670	-0.456832	0.00206812	TTC3	protein_coding
ENSG00000196739	0.587319	0.00206995	COL27A1	protein_coding
ENSG00000156587	-0.404918	0.00207318	UBE2L6	protein_coding
ENSG00000178035	0.395512	0.00209138	IMPDH2	protein_coding
ENSG00000166582	0.478738	0.00209422	CENPV	protein_coding
ENSG00000167615	-1.0384	0.00209514	LENG8	protein_coding
ENSG00000139514	0.410538	0.00209514	SLC7A1	protein_coding
ENSG00000148187	-0.526505	0.00210045	MRRF	protein_coding
ENSG00000009413	-0.395919	0.00211124	REV3L	protein_coding
ENSG00000164742	-3.0116	0.00211533	ADCY1	protein_coding
ENSG00000114948	-0.757141	0.00213602	ADAM23	protein_coding
ENSG00000163064	-5.1106	0.00213662	EN1	protein_coding
ENSG00000141480	0.460812	0.00213662	ARRB2	protein_coding
ENSG00000146006	-1.50301	0.0021395	LRRTM2	protein_coding
ENSG00000131018	-0.566374	0.00216714	SYNE1	protein_coding
ENSG00000176485	0.497277	0.00216908	PLA2G16	protein_coding
ENSG00000148339	-0.683331	0.00218026	SLC25A25	protein_coding
ENSG00000107833	0.478993	0.00218195	NPM3	protein_coding
ENSG00000181035	0.667288	0.00218202	SLC25A42	protein_coding
ENSG00000137831	0.298808	0.00221983	UACA	protein_coding
ENSG00000065882	0.424495	0.00222159	TBC1D1	protein_coding
ENSG00000057019	-0.260694	0.00222196	DCBLD2	protein_coding
ENSG00000112851	-0.281927	0.00223506	ERBIN	protein_coding
ENSG00000112972	-0.790834	0.00223991	HMGCS1	protein_coding
ENSG00000168398	-0.848026	0.00223991	BDKRB2	protein_coding
ENSG00000070495	0.504253	0.00228153	JMJD6	protein_coding
ENSG00000138772	0.87719	0.00231399	ANXA3	protein_coding
ENSG00000178913	0.31677	0.00231399	TAF7	protein_coding
ENSG00000087074	0.522346	0.00231399	PPP1R15A	protein_coding
ENSG00000013588	0.480977	0.00233574	GPRC5A	protein_coding
ENSG00000054277	0.543973	0.00233848	OPN3	protein_coding
ENSG00000104722	-1.88602	0.00234977	NEFM	protein_coding
ENSG00000189060	0.538224	0.00234977	H1F0	protein_coding
ENSG00000126947	-0.429929	0.00236033	ARMCX1	protein_coding
ENSG00000116212	0.470293	0.00238445	LRRC42	protein_coding
ENSG00000146859	-1.18733	0.00239023	TMEM140	protein_coding
ENSG00000116977	-0.364319	0.00239507	LGALS8	protein_coding
ENSG00000101493	-0.965732	0.00241151	ZNF516	protein_coding
ENSG00000121390	-0.452382	0.0024244	PSPC1	protein_coding
ENSG00000068885	-0.515244	0.0024244	IFT80	protein_coding
ENSG00000087053	-0.389643	0.00242786	MTMR2	protein_coding
ENSG00000154767	-0.421814	0.00242786	XPC	protein_coding
ENSG00000168411	0.541485	0.0024421	RFWD3	protein_coding
ENSG00000115306	0.305373	0.00244374	SPTBN1	protein_coding
ENSG00000074842	0.338804	0.00244877	MYDGF	protein_coding
ENSG00000163536	-0.912394	0.00245413	SERPINI1	protein_coding
ENSG00000170606	-0.401303	0.00246635	HSPA4	protein_coding
ENSG00000112739	-0.681642	0.00247296	PRPF4B	protein_coding
ENSG00000100393	-0.37412	0.0025183	EP300	protein_coding
ENSG00000111445	0.562915	0.00253607	RFC5	protein_coding
ENSG00000183077	0.559441	0.00256255	AFMID	protein_coding
ENSG00000154134	0.625832	0.00256332	ROBO3	protein_coding
ENSG00000158373	0.757423	0.00256537	HIST1H2BD	protein_coding
ENSG00000206053	0.361548	0.00257442	JPT2	protein_coding
ENSG00000179091	0.527889	0.00261582	CYC1	protein_coding
ENSG00000159899	0.467805	0.00262372	NPR2	protein_coding
ENSG00000117151	0.660008	0.00263593	CTBS	protein_coding
ENSG00000164484	-0.572071	0.00265501	TMEM200A	protein_coding
ENSG00000141580	0.308389	0.00266067	WDR45B	protein_coding
ENSG00000111640	0.761595	0.0026655	GAPDH	protein_coding
ENSG00000101347	-0.504094	0.00273086	SAMHD1	protein_coding
ENSG00000106780	-0.682553	0.00273337	MEGF9	protein_coding
ENSG00000154262	-0.600897	0.00274709	ABCA6	protein_coding
ENSG00000134882	-0.624791	0.00274709	UBAC2	protein_coding
ENSG00000169826	-0.475208	0.00274709	CSGALNACT2	protein_coding
ENSG00000049323	0.331369	0.00274709	LTBP1	protein_coding
ENSG00000079432	-0.76308	0.0027643	CIC	protein_coding
ENSG00000162694	-0.456655	0.00279756	EXTL2	protein_coding
ENSG00000108654	-0.389401	0.00281038	DDX5	protein_coding
ENSG00000183258	0.628429	0.00283132	DDX41	protein_coding
ENSG00000223865	0.755444	0.00283974	HLA-DPB1	protein_coding
ENSG00000107362	-0.519768	0.00284673	ABHD17B	protein_coding
ENSG00000179314	1.37958	0.00285058	WSCD1	protein_coding
ENSG00000119929	1.00336	0.00285058	CUTC	protein_coding
ENSG00000144659	0.520237	0.00286197	SLC25A38	protein_coding
ENSG00000154639	-0.641645	0.00286197	CXADR	protein_coding
ENSG00000100592	-0.448249	0.00286443	DAAM1	protein_coding
ENSG00000187800	0.50355	0.00286443	PEAR1	protein_coding
ENSG00000057657	-0.527295	0.0028662	PRDM1	protein_coding
ENSG00000167157	-1.19946	0.0028829	PRRX2	protein_coding
ENSG00000130203	-0.850286	0.00290719	APOE	protein_coding
ENSG00000140092	0.659452	0.0029267	FBLN5	protein_coding
ENSG00000215021	0.276028	0.00294379	PHB2	protein_coding
ENSG00000146109	0.420722	0.00294379	ABT1	protein_coding
ENSG00000164930	0.543078	0.00295217	FZD6	protein_coding
ENSG00000183049	-0.614436	0.00295217	CAMK1D	protein_coding
ENSG00000146950	0.842798	0.0029604	SHROOM2	protein_coding
ENSG00000150510	-2.80393	0.00296342	FAM124A	protein_coding
ENSG00000166897	0.804863	0.00296342	ELFN2	protein_coding
ENSG00000123836	-1.24477	0.00297439	PFKFB2	protein_coding
ENSG00000056558	-0.886571	0.00301929	TRAF1	protein_coding
ENSG00000104951	-2.12342	0.0030291	IL4I1	protein_coding
ENSG00000165244	0.979828	0.00305838	ZNF367	protein_coding
ENSG00000129910	1.47379	0.00306418	CDH15	protein_coding
ENSG00000103507	0.563114	0.00307924	BCKDK	protein_coding
ENSG00000176049	-1.34746	0.00307924	JAKMIP2	protein_coding
ENSG00000184743	0.317169	0.0030836	ATL3	protein_coding
ENSG00000186260	-0.533469	0.00309407	MKL2	protein_coding
ENSG00000167081	-0.396072	0.00311499	PBX3	protein_coding
ENSG00000164040	-0.651357	0.00318314	PGRMC2	protein_coding
ENSG00000111665	0.673016	0.00318314	CDCA3	protein_coding
ENSG00000105650	1.23706	0.00318477	PDE4C	protein_coding
ENSG00000118523	0.586504	0.00318477	CTGF	protein_coding
ENSG00000125726	0.967074	0.00319188	CD70	protein_coding
ENSG00000126464	-0.527857	0.00320489	PRR12	protein_coding
ENSG00000117461	-0.916302	0.0032169	PIK3R3	protein_coding
ENSG00000114993	-0.826576	0.00321804	RTKN	protein_coding
ENSG00000171223	0.625047	0.00323507	JUNB	protein_coding
ENSG00000150551	-0.93679	0.0032503	LYPD1	protein_coding
ENSG00000070610	-0.700718	0.00325304	GBA2	protein_coding
ENSG00000137804	0.357263	0.00328762	NUSAP1	protein_coding
ENSG00000148737	-0.40998	0.00330583	TCF7L2	protein_coding
ENSG00000204128	1.61773	0.00333205	C2orf72	protein_coding
ENSG00000105971	0.409667	0.00333709	CAV2	protein_coding
ENSG00000064225	-0.698709	0.00333831	ST3GAL6	protein_coding
ENSG00000101442	1.189	0.00335288	ACTR5	protein_coding
ENSG00000127603	-0.420117	0.00338469	MACF1	protein_coding
ENSG00000103066	0.770663	0.00341947	PLA2G15	protein_coding
ENSG00000166377	-0.897161	0.00344309	ATP9B	protein_coding
ENSG00000132436	0.550067	0.00349465	FIGNL1	protein_coding
ENSG00000109787	-0.45691	0.00349961	KLF3	protein_coding
ENSG00000205544	0.68904	0.00352649	TMEM256	protein_coding
ENSG00000100354	-0.429972	0.00352649	TNRC6B	protein_coding
ENSG00000164107	-0.711426	0.00352928	HAND2	protein_coding
ENSG00000161791	-0.491897	0.00352928	FMNL3	protein_coding
ENSG00000144730	-1.06332	0.00355711	IL17RD	protein_coding
ENSG00000278053	-0.388444	0.00359327	DDX52	protein_coding
ENSG00000139625	-0.777797	0.00361639	MAP3K12	protein_coding
ENSG00000160813	0.524317	0.00363161	PPP1R35	protein_coding
ENSG00000101400	0.78299	0.00364416	SNTA1	protein_coding
ENSG00000138311	-1.53893	0.00364416	ZNF365	protein_coding
ENSG00000078687	-0.653885	0.00365317	TNRC6C	protein_coding
ENSG00000088448	-0.647835	0.00366558	ANKRD10	protein_coding
ENSG00000177409	-0.900053	0.00368301	SAMD9L	protein_coding
ENSG00000077097	-0.345212	0.00369996	TOP2B	protein_coding
ENSG00000080824	-0.488771	0.00369996	HSP90AA1	protein_coding
ENSG00000143093	-0.488511	0.00369996	STRIP1	protein_coding
ENSG00000133104	-0.300683	0.00369996	SPART	protein_coding
ENSG00000130164	-0.556074	0.00372911	LDLR	protein_coding
ENSG00000148180	-0.42632	0.00372911	GSN	protein_coding
ENSG00000158716	0.438869	0.00377195	DUSP23	protein_coding
ENSG00000198551	-0.611828	0.00380699	ZNF627	protein_coding
ENSG00000254403	2.62039	0.00382623	OR10Y1P	unprocessed_pseudogene
ENSG00000170017	0.3715	0.00382883	ALCAM	protein_coding
ENSG00000104321	-1.38658	0.00383491	TRPA1	protein_coding
ENSG00000112186	0.544173	0.0038877	CAP2	protein_coding
ENSG00000196284	0.754164	0.00388847	SUPT3H	protein_coding
ENSG00000204131	-1.08856	0.00391071	NHSL2	protein_coding
ENSG00000162065	-0.551183	0.00394804	TBC1D24	protein_coding
ENSG00000115641	0.275145	0.00397148	FHL2	protein_coding
ENSG00000182580	-1.48179	0.00397148	EPHB3	protein_coding
ENSG00000115009	2.54455	0.00397148	CCL20	protein_coding
ENSG00000106346	-0.538492	0.00398967	USP42	protein_coding
ENSG00000214160	0.515728	0.00404848	ALG3	protein_coding
ENSG00000172037	0.484897	0.00408421	LAMB2	protein_coding
ENSG00000118292	-0.777413	0.00412314	C1orf54	protein_coding
ENSG00000139112	-0.501022	0.00413508	GABARAPL1	protein_coding
ENSG00000125753	0.600054	0.00413508	VASP	protein_coding
ENSG00000176463	-0.850683	0.00413508	SLCO3A1	protein_coding
ENSG00000167645	0.871489	0.00414011	YIF1B	protein_coding
ENSG00000132507	0.684018	0.00414069	EIF5A	protein_coding
ENSG00000164951	-0.424724	0.00414112	PDP1	protein_coding
ENSG00000156411	-0.364936	0.00414112	C14orf2	protein_coding
ENSG00000034510	0.443624	0.00414112	TMSB10	protein_coding
ENSG00000067082	0.369993	0.00414112	KLF6	protein_coding
ENSG00000020129	-0.723378	0.00414852	NCDN	protein_coding
ENSG00000099330	0.773626	0.00416684	OCEL1	protein_coding
ENSG00000065308	0.408817	0.00418664	TRAM2	protein_coding
ENSG00000101928	-0.554298	0.00418664	MOSPD1	protein_coding
ENSG00000164610	-0.622949	0.00420821	RP9	protein_coding
ENSG00000182372	-0.514678	0.00423494	CLN8	protein_coding
ENSG00000120708	-0.387554	0.00423752	TGFBI	protein_coding
ENSG00000273802	1.67069	0.00423752	HIST1H2BG	protein_coding
ENSG00000084636	-0.756513	0.00423752	COL16A1	protein_coding
ENSG00000222041	0.604093	0.00424299	CYTOR	lincRNA
ENSG00000120318	-0.453338	0.00426902	ARAP3	protein_coding
ENSG00000183580	-0.774336	0.00429984	FBXL7	protein_coding
ENSG00000088367	-0.556013	0.00432203	EPB41L1	protein_coding
ENSG00000171914	-0.658877	0.00432263	TLN2	protein_coding
ENSG00000198832	0.63103	0.00434642	SELENOM	protein_coding
ENSG00000126778	0.446422	0.00439214	SIX1	protein_coding
ENSG00000108406	0.367263	0.0044138	DHX40	protein_coding
ENSG00000111262	-2.77578	0.00441766	KCNA1	protein_coding
ENSG00000197324	-0.303088	0.00441766	LRP10	protein_coding
ENSG00000162706	1.09757	0.00443686	CADM3	protein_coding
ENSG00000110002	-0.454224	0.00444272	VWA5A	protein_coding
ENSG00000260552	0.886655	0.00446592	AC023043.1	antisense_RNA
ENSG00000070540	-0.380995	0.0044837	WIPI1	protein_coding
ENSG00000186635	0.738661	0.00450577	ARAP1	protein_coding
ENSG00000259969	-1.31558	0.00450577	AL049838.1	sense_overlapping
ENSG00000065000	-0.445917	0.00460526	AP3D1	protein_coding
ENSG00000174640	1.49989	0.00461645	SLCO2A1	protein_coding
ENSG00000114346	0.459118	0.00470738	ECT2	protein_coding
ENSG00000266412	-0.547666	0.00475721	NCOA4	protein_coding
ENSG00000145708	2.06157	0.00476646	CRHBP	protein_coding
ENSG00000166068	-0.309841	0.00476747	SPRED1	protein_coding
ENSG00000236287	-0.474269	0.00478652	ZBED5	protein_coding
ENSG00000160145	-1.38542	0.00480922	KALRN	protein_coding
ENSG00000135905	-0.4287	0.00482822	DOCK10	protein_coding
ENSG00000102900	0.413971	0.00482973	NUP93	protein_coding
ENSG00000184602	-0.726326	0.00484444	SNN	protein_coding
ENSG00000112312	0.409911	0.0048617	GMNN	protein_coding
ENSG00000116260	0.416767	0.00487185	QSOX1	protein_coding
ENSG00000270722	2.56567	0.00487924	U1	snRNA
ENSG00000112893	-0.332355	0.00489143	MAN2A1	protein_coding
ENSG00000128165	1.46479	0.00500106	ADM2	protein_coding
ENSG00000259020	-3.58334	0.00500175	AL049872.1	processed_pseudogene
ENSG00000273132	1.08387	0.0050174	AL355312.3	antisense_RNA
ENSG00000150471	-2.07157	0.00502363	ADGRL3	protein_coding
ENSG00000072571	0.449106	0.00502363	HMMR	protein_coding
ENSG00000188636	-0.462392	0.00503202	RTL6	protein_coding
ENSG00000205364	0.756848	0.00503202	MT1M	protein_coding
ENSG00000127445	0.447868	0.00505769	PIN1	protein_coding
ENSG00000198270	1.10289	0.00506071	TMEM116	protein_coding
ENSG00000133639	0.28626	0.00509284	BTG1	protein_coding
ENSG00000175265	-0.644321	0.00510074	GOLGA8A	protein_coding
ENSG00000103187	0.639304	0.00510959	COTL1	protein_coding
ENSG00000006715	-0.449595	0.00510994	VPS41	protein_coding
ENSG00000128585	-0.308709	0.00517534	MKLN1	protein_coding
ENSG00000165821	-0.820776	0.00520903	SALL2	protein_coding
ENSG00000152495	-2.07682	0.00520903	CAMK4	protein_coding
ENSG00000196586	-0.393574	0.00520903	MYO6	protein_coding
ENSG00000123575	0.452	0.00525969	FAM199X	protein_coding
ENSG00000132424	-0.607577	0.0052774	PNISR	protein_coding
ENSG00000143870	0.418025	0.00530516	PDIA6	protein_coding
ENSG00000135315	-0.56414	0.00530815	CEP162	protein_coding
ENSG00000125676	-0.336656	0.00536162	THOC2	protein_coding
ENSG00000143569	-0.327001	0.00537154	UBAP2L	protein_coding
ENSG00000099337	0.653977	0.00538044	KCNK6	protein_coding
ENSG00000132323	0.392945	0.00542162	ILKAP	protein_coding
ENSG00000197355	-0.824154	0.00542162	UAP1L1	protein_coding
ENSG00000196230	0.333159	0.00544279	TUBB	protein_coding
ENSG00000102781	0.441592	0.00545507	KATNAL1	protein_coding
ENSG00000198729	3.83934	0.0054701	PPP1R14C	protein_coding
ENSG00000161800	0.752568	0.00549866	RACGAP1	protein_coding
ENSG00000146410	0.683252	0.00549866	MTFR2	protein_coding
ENSG00000261189	-3.02782	0.00550165	AL031058.1	antisense_RNA
ENSG00000160007	-0.401066	0.00551789	ARHGAP35	protein_coding
ENSG00000249751	0.588459	0.00554257	ECSCR	protein_coding
ENSG00000160213	0.80449	0.00554675	CSTB	protein_coding
ENSG00000175305	0.872979	0.00555953	CCNE2	protein_coding
ENSG00000119682	-0.590719	0.00556364	AREL1	protein_coding
ENSG00000115866	0.358272	0.00558148	DARS	protein_coding
ENSG00000116396	1.44119	0.0055854	KCNC4	protein_coding
ENSG00000154305	-0.328136	0.00559892	MIA3	protein_coding
ENSG00000253846	-1.15407	0.0056203	PCDHGA10	protein_coding
ENSG00000114999	-0.516741	0.00567116	TTL	protein_coding
ENSG00000158825	0.872699	0.00568387	CDA	protein_coding
ENSG00000105717	2.07115	0.00570265	PBX4	protein_coding
ENSG00000132031	0.983735	0.00570323	MATN3	protein_coding
ENSG00000173786	-0.32986	0.00570323	CNP	protein_coding
ENSG00000143367	0.650287	0.00571168	TUFT1	protein_coding
ENSG00000148158	-0.694929	0.00574955	SNX30	protein_coding
ENSG00000196976	0.498133	0.00574955	LAGE3	protein_coding
ENSG00000116883	0.793042	0.00574955	AL591845.1	antisense_RNA
ENSG00000136010	0.725961	0.00582973	ALDH1L2	protein_coding
ENSG00000006327	0.811554	0.00582979	TNFRSF12A	protein_coding
ENSG00000167460	-0.349841	0.00583118	TPM4	protein_coding
ENSG00000105048	1.72496	0.0058711	TNNT1	protein_coding
ENSG00000212464	-1.2349	0.00588953	SNORA12	snoRNA
ENSG00000171488	0.51282	0.00588953	LRRC8C	protein_coding
ENSG00000105821	-0.454391	0.00592013	DNAJC2	protein_coding
ENSG00000172733	-2.30219	0.00592856	PURG	protein_coding
ENSG00000012048	0.453655	0.00602746	BRCA1	protein_coding
ENSG00000084710	-0.992846	0.00607927	EFR3B	protein_coding
ENSG00000141002	-0.565259	0.00611379	TCF25	protein_coding
ENSG00000058804	0.391751	0.0061288	NDC1	protein_coding
ENSG00000173926	0.897419	0.00622135	2021-03-03	protein_coding
ENSG00000137776	-0.463031	0.00624374	SLTM	protein_coding
ENSG00000268205	-0.532691	0.00624678	AC005261.2	lincRNA
ENSG00000158813	2.07263	0.0062734	EDA	protein_coding
ENSG00000150995	0.542738	0.0062734	ITPR1	protein_coding
ENSG00000101310	0.34171	0.00634072	SEC23B	protein_coding
ENSG00000120539	0.474303	0.00636409	MASTL	protein_coding
ENSG00000134222	0.590907	0.00636409	PSRC1	protein_coding
ENSG00000120742	0.30138	0.00642116	SERP1	protein_coding
ENSG00000214900	1.46989	0.00649558	LINC01588	lincRNA
ENSG00000198668	0.252116	0.00652249	CALM1	protein_coding
ENSG00000134057	0.385623	0.00652249	CCNB1	protein_coding
ENSG00000170266	-0.364061	0.0065714	GLB1	protein_coding
ENSG00000167920	0.898373	0.00658777	TMEM99	protein_coding
ENSG00000198732	0.520826	0.00659157	SMOC1	protein_coding
ENSG00000162300	0.676212	0.00663074	ZFPL1	protein_coding
ENSG00000145284	-0.701321	0.00663074	SCD5	protein_coding
ENSG00000027869	0.880241	0.00668184	SH2D2A	protein_coding
ENSG00000143079	-0.354018	0.00670368	CTTNBP2NL	protein_coding
ENSG00000123473	0.720178	0.00670368	STIL	protein_coding
ENSG00000187266	0.807358	0.00670368	EPOR	protein_coding
ENSG00000141959	0.460462	0.00670412	PFKL	protein_coding
ENSG00000072042	-0.388801	0.00671825	RDH11	protein_coding
ENSG00000181467	-0.430466	0.00673747	RAP2B	protein_coding
ENSG00000153922	-0.34218	0.00676921	CHD1	protein_coding
ENSG00000135899	-0.427609	0.00677716	SP110	protein_coding
ENSG00000085840	0.846871	0.00678406	ORC1	protein_coding
ENSG00000232774	1.7576	0.00681644	FLJ22447	lincRNA
ENSG00000174197	-0.50572	0.00686284	MGA	protein_coding
ENSG00000144369	-1.31915	0.00688458	FAM171B	protein_coding
ENSG00000222022	-1.0631	0.00688458	AC112721.1	lincRNA
ENSG00000074416	0.579892	0.00693833	MGLL	protein_coding
ENSG00000129990	1.87291	0.00699385	SYT5	protein_coding
ENSG00000182809	0.593118	0.00703855	CRIP2	protein_coding
ENSG00000101417	0.632481	0.00705598	PXMP4	protein_coding
ENSG00000197457	-0.548778	0.00707592	STMN3	protein_coding
ENSG00000174953	-0.319423	0.00708655	DHX36	protein_coding
ENSG00000099968	0.381918	0.00708655	BCL2L13	protein_coding
ENSG00000146592	-0.472344	0.00709779	CREB5	protein_coding
ENSG00000100697	-0.432365	0.00709779	DICER1	protein_coding
ENSG00000137996	0.389747	0.00712823	RTCA	protein_coding
ENSG00000111726	0.447358	0.00712823	CMAS	protein_coding
ENSG00000017483	0.837908	0.00719303	SLC38A5	protein_coding
ENSG00000159200	0.410665	0.00725339	RCAN1	protein_coding
ENSG00000240682	0.403552	0.00725703	ISY1	protein_coding
ENSG00000168569	-0.478318	0.00730409	TMEM223	protein_coding
ENSG00000169740	-0.637312	0.00731686	ZNF32	protein_coding
ENSG00000091542	0.38452	0.00735509	ALKBH5	protein_coding
ENSG00000118402	-0.975784	0.00735509	ELOVL4	protein_coding
ENSG00000134775	-0.994762	0.00735881	FHOD3	protein_coding
ENSG00000149257	0.339784	0.00737003	SERPINH1	protein_coding
ENSG00000145358	-1.81631	0.00741195	DDIT4L	protein_coding
ENSG00000097021	0.571329	0.00742742	ACOT7	protein_coding
ENSG00000222009	-0.757908	0.00754729	BTBD19	protein_coding
ENSG00000155096	0.359083	0.00767114	AZIN1	protein_coding
ENSG00000150991	0.442591	0.00768553	UBC	protein_coding
ENSG00000185033	0.494631	0.00771792	SEMA4B	protein_coding
ENSG00000187134	-0.688556	0.0077459	AKR1C1	protein_coding
ENSG00000148908	0.316658	0.00781109	RGS10	protein_coding
ENSG00000184840	0.371842	0.00786264	TMED9	protein_coding
ENSG00000156976	0.316465	0.00792758	EIF4A2	protein_coding
ENSG00000160570	-0.534263	0.00793129	DEDD2	protein_coding
ENSG00000166333	0.511631	0.00803687	ILK	protein_coding
ENSG00000136842	2.11078	0.00812316	TMOD1	protein_coding
ENSG00000163347	0.685683	0.00817973	CLDN1	protein_coding
ENSG00000114126	-0.374758	0.00820633	TFDP2	protein_coding
ENSG00000177917	0.6415	0.00821313	ARL6IP6	protein_coding
ENSG00000139679	-0.809054	0.00824988	LPAR6	protein_coding
ENSG00000135679	-0.305767	0.00825627	MDM2	protein_coding
ENSG00000197217	-0.509998	0.00825627	ENTPD4	protein_coding
ENSG00000119681	-0.592366	0.00825627	LTBP2	protein_coding
ENSG00000166526	-0.47191	0.00828023	ZNF3	protein_coding
ENSG00000170681	1.71094	0.00834202	CAVIN4	protein_coding
ENSG00000198910	2.0241	0.00834351	L1CAM	protein_coding
ENSG00000149554	0.424673	0.0083782	CHEK1	protein_coding
ENSG00000007516	1.67624	0.00838368	BAIAP3	protein_coding
ENSG00000167642	1.31556	0.00863007	SPINT2	protein_coding
ENSG00000140682	0.329364	0.00866609	TGFB1I1	protein_coding
ENSG00000011454	-0.41951	0.00871127	RABGAP1	protein_coding
ENSG00000102401	-0.314552	0.00873333	ARMCX3	protein_coding
ENSG00000127561	1.29643	0.00879802	SYNGR3	protein_coding
ENSG00000092445	-0.543601	0.00885333	TYRO3	protein_coding
ENSG00000170271	-0.753717	0.00886136	FAXDC2	protein_coding
ENSG00000229644	3.8302	0.00888528	NAMPTP1	processed_pseudogene
ENSG00000185100	0.576336	0.00888528	ADSSL1	protein_coding
ENSG00000149761	0.740181	0.00889088	NUDT22	protein_coding
ENSG00000129757	-0.453249	0.00889222	CDKN1C	protein_coding
ENSG00000180190	-1.1608	0.00889279	TDRP	protein_coding
ENSG00000143179	0.506517	0.00890054	UCK2	protein_coding
ENSG00000109576	-1.37526	0.00898954	AADAT	protein_coding
ENSG00000110987	-0.786742	0.00911862	BCL7A	protein_coding
ENSG00000197746	-0.346806	0.0091218	PSAP	protein_coding
ENSG00000167549	-1.25571	0.00916296	CORO6	protein_coding
ENSG00000137273	-3.48279	0.00916296	FOXF2	protein_coding
ENSG00000128602	-1.3363	0.00918412	SMO	protein_coding
ENSG00000107562	-0.517785	0.00930274	CXCL12	protein_coding
ENSG00000177707	-0.539574	0.00930274	NECTIN3	protein_coding
ENSG00000064692	-1.45201	0.00930274	SNCAIP	protein_coding
ENSG00000273820	-0.803536	0.00933818	USP27X	protein_coding
ENSG00000174004	-1.04724	0.00939491	NRROS	protein_coding
ENSG00000099783	-0.291644	0.00939931	HNRNPM	protein_coding
ENSG00000157613	0.400439	0.00942147	CREB3L1	protein_coding
ENSG00000084676	-0.477448	0.00966405	NCOA1	protein_coding
ENSG00000188486	0.522748	0.00972772	H2AFX	protein_coding
ENSG00000249242	-1.45782	0.00974784	TMEM150C	protein_coding
ENSG00000164307	0.461523	0.00975341	ERAP1	protein_coding
ENSG00000146670	0.635418	0.00980193	CDCA5	protein_coding
ENSG00000164683	-0.696712	0.00990504	HEY1	protein_coding
ENSG00000100320	-0.25922	0.00993004	RBFOX2	protein_coding
ENSG00000120756	1.0094	0.00993813	PLS1	protein_coding
ENSG00000181904	-0.314629	0.0101069	C5orf24	protein_coding
ENSG00000137727	-1.30702	0.010162	ARHGAP20	protein_coding
ENSG00000121361	-2.24847	0.010162	KCNJ8	protein_coding
ENSG00000184903	0.534285	0.010162	IMMP2L	protein_coding
ENSG00000140939	0.543987	0.0101646	NOL3	protein_coding
ENSG00000223414	-1.39692	0.0101674	LINC00473	lincRNA
ENSG00000133318	0.306952	0.0102519	RTN3	protein_coding
ENSG00000172766	-0.616671	0.0102519	NAA16	protein_coding
ENSG00000062598	-0.694096	0.0102523	ELMO2	protein_coding
ENSG00000113721	-0.390269	0.0103052	PDGFRB	protein_coding
ENSG00000217128	-0.381534	0.0103074	FNIP1	protein_coding
ENSG00000173575	-0.389036	0.0103307	CHD2	protein_coding
ENSG00000165197	-2.56111	0.0103577	VEGFD	protein_coding
ENSG00000006606	1.77288	0.0103775	CCL26	protein_coding
ENSG00000169299	0.392236	0.0103775	PGM2	protein_coding
ENSG00000154188	-1.06525	0.0103775	ANGPT1	protein_coding
ENSG00000160062	-0.520633	0.0103775	ZBTB8A	protein_coding
ENSG00000114480	0.581879	0.0104091	GBE1	protein_coding
ENSG00000164190	-0.399554	0.0104091	NIPBL	protein_coding
ENSG00000266074	-0.742151	0.0105472	BAHCC1	protein_coding
ENSG00000182118	-0.638353	0.0105572	FAM89A	protein_coding
ENSG00000101132	-0.310839	0.0105653	PFDN4	protein_coding
ENSG00000011422	0.573319	0.0105792	PLAUR	protein_coding
ENSG00000114279	-1.77063	0.0106014	FGF12	protein_coding
ENSG00000114796	-0.543891	0.0106072	KLHL24	protein_coding
ENSG00000203485	0.567458	0.010695	INF2	protein_coding
ENSG00000121741	-0.331483	0.0107473	ZMYM2	protein_coding
ENSG00000108848	-0.396145	0.0107633	LUC7L3	protein_coding
ENSG00000123977	2.26299	0.0107778	DAW1	protein_coding
ENSG00000168140	-0.529393	0.0108056	VASN	protein_coding
ENSG00000186871	0.886185	0.0108825	ERCC6L	protein_coding
ENSG00000140943	-0.251483	0.0108958	MBTPS1	protein_coding
ENSG00000105793	-0.806482	0.0109269	GTPBP10	protein_coding
ENSG00000165475	0.421605	0.010957	CRYL1	protein_coding
ENSG00000148948	-2.47303	0.0109668	LRRC4C	protein_coding
ENSG00000128944	0.672662	0.0110169	KNSTRN	protein_coding
ENSG00000187257	-0.410236	0.0110311	RSBN1L	protein_coding
ENSG00000119655	-0.243264	0.0110311	NPC2	protein_coding
ENSG00000179388	-0.594331	0.0110352	EGR3	protein_coding
ENSG00000173457	0.381811	0.0110948	PPP1R14B	protein_coding
ENSG00000143374	0.800066	0.0110948	TARS2	protein_coding
ENSG00000158747	-0.44547	0.0110948	NBL1	protein_coding
ENSG00000136928	1.38799	0.0111843	GABBR2	protein_coding
ENSG00000186297	-4.03628	0.0111994	GABRA5	protein_coding
ENSG00000126945	-0.355506	0.0111994	HNRNPH2	protein_coding
ENSG00000136960	-1.50099	0.0112015	ENPP2	protein_coding
ENSG00000110888	-0.500926	0.0112683	CAPRIN2	protein_coding
ENSG00000101266	0.240188	0.0112683	CSNK2A1	protein_coding
ENSG00000149131	0.347037	0.0112936	SERPING1	protein_coding
ENSG00000105058	-0.762404	0.0112936	FAM32A	protein_coding
ENSG00000165983	0.750932	0.0113185	PTER	protein_coding
ENSG00000196199	-0.343464	0.011375	MPHOSPH8	protein_coding
ENSG00000171557	1.73959	0.011375	FGG	protein_coding
ENSG00000119596	-0.474008	0.011375	YLPM1	protein_coding
ENSG00000158050	1.12101	0.0115128	DUSP2	protein_coding
ENSG00000187688	0.899793	0.0115367	TRPV2	protein_coding
ENSG00000077616	-3.87736	0.0115615	NAALAD2	protein_coding
ENSG00000145675	-0.420188	0.0115992	PIK3R1	protein_coding
ENSG00000039139	1.87614	0.0116954	DNAH5	protein_coding
ENSG00000001084	-0.504656	0.0116954	GCLC	protein_coding
ENSG00000267280	-1.27888	0.0117868	TBX2-AS1	antisense_RNA
ENSG00000090889	0.364366	0.0117895	KIF4A	protein_coding
ENSG00000140948	-0.920219	0.0117895	ZCCHC14	protein_coding
ENSG00000185112	-0.704531	0.0117895	FAM43A	protein_coding
ENSG00000111728	-2.45378	0.0118088	ST8SIA1	protein_coding
ENSG00000046651	-0.466954	0.0118143	OFD1	protein_coding
ENSG00000130935	0.396445	0.0119218	NOL11	protein_coding
ENSG00000145390	0.546068	0.0119383	USP53	protein_coding
ENSG00000102908	-0.536575	0.0119574	NFAT5	protein_coding
ENSG00000129195	0.774636	0.0120237	PIMREG	protein_coding
ENSG00000166311	-0.527409	0.0120306	SMPD1	protein_coding
ENSG00000198915	4.31619	0.0120648	RASGEF1A	protein_coding
ENSG00000104472	0.52967	0.0121453	CHRAC1	protein_coding
ENSG00000119630	0.808547	0.01216	PGF	protein_coding
ENSG00000259207	1.06584	0.01216	ITGB3	protein_coding
ENSG00000213190	-0.320404	0.0121694	MLLT11	protein_coding
ENSG00000196139	-0.722897	0.0121774	AKR1C3	protein_coding
ENSG00000076321	-0.436099	0.0121954	KLHL20	protein_coding
ENSG00000070404	0.858474	0.0122962	FSTL3	protein_coding
ENSG00000162692	-0.778044	0.0123021	VCAM1	protein_coding
ENSG00000167740	-0.580553	0.0123885	CYB5D2	protein_coding
ENSG00000152952	0.7715	0.0124469	PLOD2	protein_coding
ENSG00000108946	-0.395652	0.0124939	PRKAR1A	protein_coding
ENSG00000185432	-0.632858	0.0125217	METTL7A	protein_coding
ENSG00000110057	0.933773	0.0125291	UNC93B1	protein_coding
ENSG00000130024	0.346057	0.0125291	PHF10	protein_coding
ENSG00000105810	0.346317	0.0125291	CDK6	protein_coding
ENSG00000106153	0.336973	0.012551	CHCHD2	protein_coding
ENSG00000198142	0.448478	0.0125948	SOWAHC	protein_coding
ENSG00000146263	0.641848	0.0125948	MMS22L	protein_coding
ENSG00000081870	0.621675	0.0126375	HSPB11	protein_coding
ENSG00000242299	0.636265	0.0126375	AC073861.1	processed_pseudogene
ENSG00000076382	0.523924	0.0126486	SPAG5	protein_coding
ENSG00000117602	0.624849	0.0127079	RCAN3	protein_coding
ENSG00000171877	-1.316	0.0127102	FRMD5	protein_coding
ENSG00000124659	-0.470523	0.012741	TBCC	protein_coding
ENSG00000169020	-0.554994	0.0127555	ATP5I	protein_coding
ENSG00000111424	-0.683865	0.0127616	VDR	protein_coding
ENSG00000077063	-1.61277	0.0127724	CTTNBP2	protein_coding
ENSG00000153208	-2.30241	0.0127871	MERTK	protein_coding
ENSG00000011677	-1.44424	0.0129833	GABRA3	protein_coding
ENSG00000013288	-0.619331	0.0129843	MAN2B2	protein_coding
ENSG00000181274	-0.657207	0.0130184	FRAT2	protein_coding
ENSG00000084073	-0.357681	0.0130276	ZMPSTE24	protein_coding
ENSG00000173230	-0.381872	0.0130276	GOLGB1	protein_coding
ENSG00000023228	-0.302167	0.0130919	NDUFS1	protein_coding
ENSG00000133106	-0.819706	0.0131238	EPSTI1	protein_coding
ENSG00000172840	-0.588894	0.0131238	PDP2	protein_coding
ENSG00000166801	0.465962	0.0131458	FAM111A	protein_coding
ENSG00000151952	-3.13725	0.0131498	TMEM132D	protein_coding
ENSG00000135968	-0.299657	0.0131498	GCC2	protein_coding
ENSG00000137834	0.569219	0.0131859	SMAD6	protein_coding
ENSG00000197579	-0.453488	0.0131936	TOPORS	protein_coding
ENSG00000171606	0.600983	0.0132366	ZNF274	protein_coding
ENSG00000100644	0.301226	0.0132422	HIF1A	protein_coding
ENSG00000102531	-0.359246	0.0133533	FNDC3A	protein_coding
ENSG00000115295	-0.377188	0.0133691	CLIP4	protein_coding
ENSG00000153914	-0.329482	0.0133842	SREK1	protein_coding
ENSG00000166689	1.17477	0.013419	PLEKHA7	protein_coding
ENSG00000101444	-0.491603	0.0134247	AHCY	protein_coding
ENSG00000147224	0.410072	0.0134247	PRPS1	protein_coding
ENSG00000106344	-0.383557	0.0134718	RBM28	protein_coding
ENSG00000141753	0.381133	0.0134769	IGFBP4	protein_coding
ENSG00000061918	-1.04023	0.0134769	GUCY1B3	protein_coding
ENSG00000161179	0.812076	0.0135302	YDJC	protein_coding
ENSG00000153147	-0.313041	0.0135429	SMARCA5	protein_coding
ENSG00000171236	1.4162	0.0135725	LRG1	protein_coding
ENSG00000197299	0.555111	0.0136048	BLM	protein_coding
ENSG00000197879	0.480475	0.013662	MYO1C	protein_coding
ENSG00000189320	-1.97109	0.0136764	FAM180A	protein_coding
ENSG00000145860	-0.371718	0.0136782	RNF145	protein_coding
ENSG00000095564	-0.464753	0.0137644	BTAF1	protein_coding
ENSG00000165355	-0.45549	0.0137835	FBXO33	protein_coding
ENSG00000121904	-1.66909	0.0137884	CSMD2	protein_coding
ENSG00000108797	0.888623	0.013846	CNTNAP1	protein_coding
ENSG00000083444	0.304916	0.0138794	PLOD1	protein_coding
ENSG00000143416	-0.537947	0.0139263	SELENBP1	protein_coding
ENSG00000166482	-1.78754	0.0139263	MFAP4	protein_coding
ENSG00000175110	0.437066	0.0139263	MRPS22	protein_coding
ENSG00000166394	-1.32403	0.0139263	CYB5R2	protein_coding
ENSG00000145907	0.244879	0.0139263	G3BP1	protein_coding
ENSG00000145833	-0.411336	0.0139263	DDX46	protein_coding
ENSG00000196932	-0.880968	0.0139861	TMEM26	protein_coding
ENSG00000163918	0.578769	0.0141128	RFC4	protein_coding
ENSG00000136574	-0.448292	0.0141218	GATA4	protein_coding
ENSG00000166922	0.49988	0.0141989	SCG5	protein_coding
ENSG00000178982	-0.6299	0.0142334	EIF3K	protein_coding
ENSG00000096060	0.369205	0.0143263	FKBP5	protein_coding
ENSG00000185650	-0.270779	0.0143559	ZFP36L1	protein_coding
ENSG00000166292	-0.786772	0.0143731	TMEM100	protein_coding
ENSG00000088205	-0.266028	0.0143731	DDX18	protein_coding
ENSG00000168758	-0.542525	0.0144165	SEMA4C	protein_coding
ENSG00000129518	-0.308645	0.0144766	EAPP	protein_coding
ENSG00000198712	-0.509502	0.0145488	MT-CO2	protein_coding
ENSG00000137814	0.358278	0.0145517	HAUS2	protein_coding
ENSG00000127463	0.438171	0.0145957	EMC1	protein_coding
ENSG00000161671	-0.417134	0.0146062	EMC10	protein_coding
ENSG00000105339	1.30602	0.0146062	DENND3	protein_coding
ENSG00000183963	0.767987	0.0146062	SMTN	protein_coding
ENSG00000105656	0.39073	0.0146428	ELL	protein_coding
ENSG00000031823	-0.406614	0.0146611	RANBP3	protein_coding
ENSG00000173068	-0.301577	0.0146611	BNC2	protein_coding
ENSG00000163002	0.449515	0.0146775	NUP35	protein_coding
ENSG00000166908	0.80382	0.0146963	PIP4K2C	protein_coding
ENSG00000189221	0.520772	0.0146963	MAOA	protein_coding
ENSG00000088298	0.834687	0.0147552	EDEM2	protein_coding
ENSG00000086991	-1.38514	0.0148093	NOX4	protein_coding
ENSG00000143127	-0.832019	0.0148515	ITGA10	protein_coding
ENSG00000115758	0.523265	0.0148608	ODC1	protein_coding
ENSG00000121440	-1.18913	0.014885	PDZRN3	protein_coding
ENSG00000101966	-0.361513	0.014925	XIAP	protein_coding
ENSG00000108688	-1.03619	0.014925	CCL7	protein_coding
ENSG00000101745	-0.411274	0.0149672	ANKRD12	protein_coding
ENSG00000183617	0.689028	0.0150554	MRPL54	protein_coding
ENSG00000166086	-0.38713	0.0150788	JAM3	protein_coding
ENSG00000144152	0.841089	0.0151113	FBLN7	protein_coding
ENSG00000171860	-1.40639	0.015159	C3AR1	protein_coding
ENSG00000165757	0.472871	0.0151608	JCAD	protein_coding
ENSG00000110911	-0.35882	0.0151676	SLC11A2	protein_coding
ENSG00000159388	-0.571639	0.0153364	BTG2	protein_coding
ENSG00000147140	-0.180481	0.0154734	NONO	protein_coding
ENSG00000180035	-0.493848	0.0155626	ZNF48	protein_coding
ENSG00000004478	0.336237	0.0155626	FKBP4	protein_coding
ENSG00000094804	0.506276	0.0155636	CDC6	protein_coding
ENSG00000223749	0.744672	0.0157528	MIR503HG	lincRNA
ENSG00000101782	0.370311	0.0157991	RIOK3	protein_coding
ENSG00000197121	-0.516101	0.0158272	PGAP1	protein_coding
ENSG00000249042	1.43534	0.0158272	AC008771.1	antisense_RNA
ENSG00000173597	1.4099	0.0158272	SULT1B1	protein_coding
ENSG00000157216	-0.325744	0.0158606	SSBP3	protein_coding
ENSG00000166913	-0.285058	0.015979	YWHAB	protein_coding
ENSG00000091164	-0.297025	0.0160615	TXNL1	protein_coding
ENSG00000107341	0.205669	0.0160615	UBE2R2	protein_coding
ENSG00000182272	-1.16407	0.0160973	B4GALNT4	protein_coding
ENSG00000197461	0.399415	0.0161396	PDGFA	protein_coding
ENSG00000032219	-0.353657	0.0162774	ARID4A	protein_coding
ENSG00000086598	0.620398	0.0162774	TMED2	protein_coding
ENSG00000125319	1.14297	0.016352	C17orf53	protein_coding
ENSG00000073861	2.17656	0.016352	TBX21	protein_coding
ENSG00000111605	-0.258115	0.016352	CPSF6	protein_coding
ENSG00000249992	-0.354395	0.0164291	TMEM158	protein_coding
ENSG00000272870	0.548693	0.0164495	AC097534.2	antisense_RNA
ENSG00000144354	0.640525	0.0165506	CDCA7	protein_coding
ENSG00000171241	0.60281	0.0165664	SHCBP1	protein_coding
ENSG00000198945	-0.496689	0.0165664	L3MBTL3	protein_coding
ENSG00000135272	-0.645725	0.016619	MDFIC	protein_coding
ENSG00000198886	-0.422473	0.0166313	MT-ND4	protein_coding
ENSG00000170745	-2.01692	0.016662	KCNS3	protein_coding
ENSG00000074054	0.513099	0.0168179	CLASP1	protein_coding
ENSG00000137507	-0.535321	0.0168179	LRRC32	protein_coding
ENSG00000131653	0.432124	0.0168449	TRAF7	protein_coding
ENSG00000161533	-0.387991	0.0168884	ACOX1	protein_coding
ENSG00000085377	0.326448	0.0169104	PREP	protein_coding
ENSG00000128512	-0.575493	0.0170094	DOCK4	protein_coding
ENSG00000228203	-2.34293	0.017072	RNF144A-AS1	processed_transcript
ENSG00000100600	0.705337	0.0170779	LGMN	protein_coding
ENSG00000181026	-0.47381	0.0172109	AEN	protein_coding
ENSG00000177565	0.253446	0.0172284	TBL1XR1	protein_coding
ENSG00000076770	-1.24016	0.0172289	MBNL3	protein_coding
ENSG00000158850	0.393742	0.0172612	B4GALT3	protein_coding
ENSG00000177666	0.337225	0.0172612	PNPLA2	protein_coding
ENSG00000104081	-0.563013	0.0172612	BMF	protein_coding
ENSG00000151353	0.3719	0.0172615	TMEM18	protein_coding
ENSG00000079931	0.610052	0.0172615	MOXD1	protein_coding
ENSG00000152642	0.757953	0.0175557	GPD1L	protein_coding
ENSG00000111339	2.30448	0.017606	ART4	protein_coding
ENSG00000256043	-0.449196	0.0176963	CTSO	protein_coding
ENSG00000234546	-0.835354	0.0177277	LINC01759	lincRNA
ENSG00000141543	0.68798	0.0177726	EIF4A3	protein_coding
ENSG00000162599	0.432182	0.0177739	NFIA	protein_coding
ENSG00000141858	0.824245	0.0177739	SAMD1	protein_coding
ENSG00000164916	0.336103	0.0177739	FOXK1	protein_coding
ENSG00000004139	-0.844808	0.0178324	SARM1	protein_coding
ENSG00000106348	0.485927	0.0179095	IMPDH1	protein_coding
ENSG00000151883	-0.715514	0.0179512	PARP8	protein_coding
ENSG00000155252	-0.436096	0.0179512	PI4K2A	protein_coding
ENSG00000132485	-0.283967	0.018197	ZRANB2	protein_coding
ENSG00000174529	0.79295	0.0182949	TMEM81	protein_coding
ENSG00000179152	0.444821	0.0183103	TCAIM	protein_coding
ENSG00000092470	0.443797	0.0183434	WDR76	protein_coding
ENSG00000149308	-0.338566	0.0183781	NPAT	protein_coding
ENSG00000178700	-0.64274	0.0184114	DHFR2	protein_coding
ENSG00000101216	0.491582	0.018435	GMEB2	protein_coding
ENSG00000254122	-1.18723	0.0185217	PCDHGB7	protein_coding
ENSG00000111247	0.423731	0.0186144	RAD51AP1	protein_coding
ENSG00000136068	0.532951	0.0186685	FLNB	protein_coding
ENSG00000166130	0.252179	0.0186795	IKBIP	protein_coding
ENSG00000163029	-0.344672	0.018707	SMC6	protein_coding
ENSG00000129515	0.284991	0.0187303	SNX6	protein_coding
ENSG00000143590	0.631377	0.0187579	EFNA3	protein_coding
ENSG00000213420	-1.26243	0.0188064	GPC2	protein_coding
ENSG00000102172	0.414589	0.0189366	SMS	protein_coding
ENSG00000163808	0.40397	0.0189624	KIF15	protein_coding
ENSG00000248626	1.62701	0.0189688	GAPDHP40	processed_pseudogene
ENSG00000105497	0.446627	0.019047	ZNF175	protein_coding
ENSG00000143341	-1.93427	0.0190911	HMCN1	protein_coding
ENSG00000087095	-0.496913	0.0192178	NLK	protein_coding
ENSG00000049192	0.631831	0.0192907	ADAMTS6	protein_coding
ENSG00000011007	0.405056	0.0193205	ELOA	protein_coding
ENSG00000248187	2.02476	0.0193682	AC078850.1	lincRNA
ENSG00000114771	1.26827	0.0193682	AADAC	protein_coding
ENSG00000162493	-0.3758	0.0193696	PDPN	protein_coding
ENSG00000085117	0.384623	0.019393	CD82	protein_coding
ENSG00000204536	0.684935	0.0194016	CCHCR1	protein_coding
ENSG00000126705	-0.508686	0.0194016	AHDC1	protein_coding
ENSG00000198108	-1.28812	0.0194084	CHSY3	protein_coding
ENSG00000170500	-1.04658	0.0194983	LONRF2	protein_coding
ENSG00000142731	0.881137	0.0196049	PLK4	protein_coding
ENSG00000005001	-1.71505	0.0197165	PRSS22	protein_coding
ENSG00000178695	-0.359581	0.0198396	KCTD12	protein_coding
ENSG00000172893	0.736498	0.0198396	DHCR7	protein_coding
ENSG00000204308	0.479236	0.0198396	RNF5	protein_coding
ENSG00000166887	-0.487747	0.0198397	VPS39	protein_coding
ENSG00000157680	-1.11051	0.0198556	DGKI	protein_coding
ENSG00000270885	-1.10967	0.0198914	RASL10B	protein_coding
ENSG00000069667	0.633324	0.019904	RORA	protein_coding
ENSG00000271533	-1.35593	0.0199109	Z83843.1	sense_intronic
ENSG00000101546	0.541185	0.0199109	RBFA	protein_coding
ENSG00000112996	-0.397995	0.0199354	MRPS30	protein_coding
ENSG00000240065	0.379018	0.0200746	PSMB9	protein_coding
ENSG00000198853	0.84775	0.0200977	RUSC2	protein_coding
ENSG00000165240	-0.492026	0.0201177	ATP7A	protein_coding
ENSG00000071564	-0.318404	0.0201177	TCF3	protein_coding
ENSG00000260244	-2.45949	0.020177	AC104083.1	sense_overlapping
ENSG00000071626	0.335108	0.0201923	DAZAP1	protein_coding
ENSG00000130254	-0.481797	0.0202315	SAFB2	protein_coding
ENSG00000164104	0.752895	0.020252	HMGB2	protein_coding
ENSG00000130822	2.40332	0.0202601	PNCK	protein_coding
ENSG00000139517	0.435975	0.0202798	LNX2	protein_coding
ENSG00000116729	0.332416	0.0204347	WLS	protein_coding
ENSG00000173114	-2.29944	0.0204646	LRRN3	protein_coding
ENSG00000167487	0.565528	0.0204886	KLHL26	protein_coding
ENSG00000176641	-0.482533	0.0204956	RNF152	protein_coding
ENSG00000244459	1.31615	0.0205207	AC147067.1	lincRNA
ENSG00000117399	0.434983	0.0206066	CDC20	protein_coding
ENSG00000183337	0.573017	0.0206066	BCOR	protein_coding
ENSG00000125971	0.297047	0.0206979	DYNLRB1	protein_coding
ENSG00000211445	0.725967	0.0206979	GPX3	protein_coding
ENSG00000165512	0.278193	0.0206979	ZNF22	protein_coding
ENSG00000187840	0.670979	0.0206979	EIF4EBP1	protein_coding
ENSG00000125386	-0.385964	0.0206979	FAM193A	protein_coding
ENSG00000150593	-0.30392	0.0206979	PDCD4	protein_coding
ENSG00000149506	1.25761	0.0206979	ZP1	protein_coding
ENSG00000167207	1.51868	0.0206979	NOD2	protein_coding
ENSG00000100321	-0.911185	0.0207737	SYNGR1	protein_coding
ENSG00000114270	-0.953158	0.0208929	COL7A1	protein_coding
ENSG00000155366	0.507532	0.0208929	RHOC	protein_coding
ENSG00000135926	0.398982	0.0208975	TMBIM1	protein_coding
ENSG00000119900	0.525983	0.0209156	OGFRL1	protein_coding
ENSG00000123643	-0.597693	0.0209156	SLC36A1	protein_coding
ENSG00000071242	0.380314	0.0209156	RPS6KA2	protein_coding
ENSG00000267534	-0.754963	0.0209212	S1PR2	protein_coding
ENSG00000133103	0.424528	0.0209212	COG6	protein_coding
ENSG00000100678	4.22149	0.0210194	SLC8A3	protein_coding
ENSG00000169359	0.400693	0.0210298	SLC33A1	protein_coding
ENSG00000102034	0.41432	0.0210298	ELF4	protein_coding
ENSG00000140319	-0.176861	0.0210588	SRP14	protein_coding
ENSG00000138593	-0.312687	0.0212391	SECISBP2L	protein_coding
ENSG00000026508	0.178602	0.0212684	CD44	protein_coding
ENSG00000160094	-0.411646	0.0213244	ZNF362	protein_coding
ENSG00000066248	1.24768	0.0213244	NGEF	protein_coding
ENSG00000163219	-0.745444	0.0215609	ARHGAP25	protein_coding
ENSG00000247095	0.414072	0.0215817	MIR210HG	lincRNA
ENSG00000197747	0.320065	0.0215848	S100A10	protein_coding
ENSG00000116128	-0.652166	0.0216922	BCL9	protein_coding
ENSG00000066279	0.304623	0.0217884	ASPM	protein_coding
ENSG00000082641	0.246063	0.0218221	NFE2L1	protein_coding
ENSG00000110871	0.486113	0.0218499	COQ5	protein_coding
ENSG00000151917	-0.478592	0.0218499	BEND6	protein_coding
ENSG00000147403	0.336702	0.0218499	RPL10	protein_coding
ENSG00000213064	-0.317576	0.0218499	SFT2D2	protein_coding
ENSG00000113712	-0.330236	0.0218499	CSNK1A1	protein_coding
ENSG00000265972	0.676873	0.0218499	TXNIP	protein_coding
ENSG00000104290	-0.953058	0.0218499	FZD3	protein_coding
ENSG00000111358	0.791071	0.0220399	GTF2H3	protein_coding
ENSG00000175792	0.427845	0.0221566	RUVBL1	protein_coding
ENSG00000162729	0.88588	0.0223127	IGSF8	protein_coding
ENSG00000172331	-0.506079	0.022389	BPGM	protein_coding
ENSG00000151067	-1.05403	0.0224513	CACNA1C	protein_coding
ENSG00000173209	-0.495979	0.0225123	AHSA2	protein_coding
ENSG00000088325	0.46158	0.0225764	TPX2	protein_coding
ENSG00000136492	0.409914	0.0226408	BRIP1	protein_coding
ENSG00000167900	0.608487	0.0226457	TK1	protein_coding
ENSG00000162512	-0.61784	0.0227238	SDC3	protein_coding
ENSG00000092140	0.347648	0.0227367	G2E3	protein_coding
ENSG00000111058	-0.999791	0.0227684	ACSS3	protein_coding
ENSG00000072422	-0.404822	0.0227684	RHOBTB1	protein_coding
ENSG00000164761	-1.3378	0.0229344	TNFRSF11B	protein_coding
ENSG00000229056	-1.3399	0.0230153	AC020571.1	antisense_RNA
ENSG00000123080	0.469627	0.0230389	CDKN2C	protein_coding
ENSG00000103995	0.392383	0.0231186	CEP152	protein_coding
ENSG00000112320	-0.630692	0.0231386	SOBP	protein_coding
ENSG00000005471	-1.19183	0.0231386	ABCB4	protein_coding
ENSG00000185010	0.448243	0.0231633	F8	protein_coding
ENSG00000170142	-0.273198	0.0232208	UBE2E1	protein_coding
ENSG00000138463	-0.571901	0.023469	DIRC2	protein_coding
ENSG00000145687	-0.435119	0.023471	SSBP2	protein_coding
ENSG00000262165	0.91571	0.023471	AC233723.1	protein_coding
ENSG00000016864	0.313429	0.023471	GLT8D1	protein_coding
ENSG00000067560	0.312482	0.0235076	RHOA	protein_coding
ENSG00000023516	-0.475767	0.0235146	AKAP11	protein_coding
ENSG00000115760	-0.355125	0.0235242	BIRC6	protein_coding
ENSG00000147394	0.483229	0.0235242	ZNF185	protein_coding
ENSG00000198604	-0.337332	0.023581	BAZ1A	protein_coding
ENSG00000198053	0.290537	0.0235847	SIRPA	protein_coding
ENSG00000225630	-1.32685	0.0235925	MTND2P28	unprocessed_pseudogene
ENSG00000106484	1.20388	0.0236311	MEST	protein_coding
ENSG00000112984	0.615609	0.0237069	KIF20A	protein_coding
ENSG00000149782	0.568889	0.0237697	PLCB3	protein_coding
ENSG00000107968	0.675257	0.0237738	MAP3K8	protein_coding
ENSG00000272168	-0.869375	0.0238	CASC15	lincRNA
ENSG00000177169	-0.396129	0.0239526	ULK1	protein_coding
ENSG00000249784	-1.01219	0.0239766	SCARNA22	scaRNA
ENSG00000173465	0.884946	0.0239995	SSSCA1	protein_coding
ENSG00000101849	-0.381453	0.0239995	TBL1X	protein_coding
ENSG00000107554	0.433812	0.0240566	DNMBP	protein_coding
ENSG00000107159	1.85387	0.0240794	CA9	protein_coding
ENSG00000213853	-0.323193	0.0240922	EMP2	protein_coding
ENSG00000124120	0.57478	0.0242515	TTPAL	protein_coding
ENSG00000126775	-0.450401	0.0242802	ATG14	protein_coding
ENSG00000135486	-0.236992	0.0243525	HNRNPA1	protein_coding
ENSG00000136159	0.460759	0.0243525	NUDT15	protein_coding
ENSG00000068305	0.336291	0.0243746	MEF2A	protein_coding
ENSG00000089248	-0.384836	0.0243746	ERP29	protein_coding
ENSG00000138829	0.399522	0.0243746	FBN2	protein_coding
ENSG00000010295	-0.467238	0.0243746	IFFO1	protein_coding
ENSG00000104823	-0.320948	0.0243746	ECH1	protein_coding
ENSG00000065485	0.69214	0.0244383	PDIA5	protein_coding
ENSG00000071051	0.338896	0.0244383	NCK2	protein_coding
ENSG00000145495	-0.233005	0.0244383	2021-03-06	protein_coding
ENSG00000174231	0.508185	0.0244383	PRPF8	protein_coding
ENSG00000185043	0.546079	0.0244511	CIB1	protein_coding
ENSG00000164576	-0.420102	0.0244712	SAP30L	protein_coding
ENSG00000186951	0.548771	0.0244712	PPARA	protein_coding
ENSG00000047410	-0.265025	0.0245042	TPR	protein_coding
ENSG00000152926	-0.708673	0.0245188	ZNF117	protein_coding
ENSG00000069849	-0.35484	0.024532	ATP1B3	protein_coding
ENSG00000143669	-0.508363	0.024532	LYST	protein_coding
ENSG00000011523	-0.51244	0.024532	CEP68	protein_coding
ENSG00000163083	2.9013	0.024532	INHBB	protein_coding
ENSG00000187446	-0.300008	0.0245642	CHP1	protein_coding
ENSG00000163840	-0.380615	0.0245642	DTX3L	protein_coding
ENSG00000153904	0.477197	0.0247913	DDAH1	protein_coding
ENSG00000185049	0.313426	0.0248864	NELFA	protein_coding
ENSG00000170088	-0.416184	0.0249198	TMEM192	protein_coding
ENSG00000239911	2.10424	0.0249689	PRKAG2-AS1	antisense_RNA
ENSG00000183624	0.976863	0.0249921	HMCES	protein_coding
ENSG00000166592	0.767598	0.0250927	RRAD	protein_coding
ENSG00000048342	-0.664073	0.0250972	CC2D2A	protein_coding
ENSG00000124177	-0.454599	0.025124	CHD6	protein_coding
ENSG00000189308	0.689704	0.0251966	LIN54	protein_coding
ENSG00000165480	0.549662	0.0253687	SKA3	protein_coding
ENSG00000255112	-0.410776	0.0254907	CHMP1B	protein_coding
ENSG00000112218	-3.03567	0.0255129	GPR63	protein_coding
ENSG00000276045	-0.580098	0.0255132	ORAI1	protein_coding
ENSG00000180376	-0.536574	0.0255633	CCDC66	protein_coding
ENSG00000138642	-0.78929	0.0256655	HERC6	protein_coding
ENSG00000214941	-0.427065	0.0256934	ZSWIM7	protein_coding
ENSG00000101935	-0.348554	0.0257264	AMMECR1	protein_coding
ENSG00000185340	0.347746	0.0257433	GAS2L1	protein_coding
ENSG00000250251	2.25437	0.0258041	PKD1P6	transcribed_unprocessed_pseudogene
ENSG00000116117	-1.07651	0.0258041	PARD3B	protein_coding
ENSG00000069812	1.46469	0.0258494	HES2	protein_coding
ENSG00000204219	0.727196	0.0259471	TCEA3	protein_coding
ENSG00000198876	0.393527	0.0259753	DCAF12	protein_coding
ENSG00000066427	-0.411624	0.0260552	ATXN3	protein_coding
ENSG00000155974	-1.66835	0.0260707	GRIP1	protein_coding
ENSG00000147416	-0.459585	0.0260746	ATP6V1B2	protein_coding
ENSG00000162174	0.513005	0.0260746	ASRGL1	protein_coding
ENSG00000112414	0.460357	0.0261312	ADGRG6	protein_coding
ENSG00000051523	0.933059	0.0261312	CYBA	protein_coding
ENSG00000055147	0.401881	0.0261539	FAM114A2	protein_coding
ENSG00000113811	0.35934	0.0261539	SELENOK	protein_coding
ENSG00000176435	0.682691	0.0261539	CLEC14A	protein_coding
ENSG00000213694	0.926089	0.0261539	S1PR3	protein_coding
ENSG00000209082	0.983519	0.0261836	MT-TL1	Mt_tRNA
ENSG00000172985	0.656119	0.0263928	SH3RF3	protein_coding
ENSG00000103168	-0.657997	0.0263928	TAF1C	protein_coding
ENSG00000125354	0.319694	0.0264726	2021-09-06	protein_coding
ENSG00000107872	0.63716	0.0265026	FBXL15	protein_coding
ENSG00000132356	0.49203	0.0266089	PRKAA1	protein_coding
ENSG00000137807	0.377977	0.0267234	KIF23	protein_coding
ENSG00000145147	-0.527598	0.0268481	SLIT2	protein_coding
ENSG00000100842	-0.954526	0.0269805	EFS	protein_coding
ENSG00000149231	-0.35945	0.0269805	CCDC82	protein_coding
ENSG00000146966	0.721852	0.0270075	DENND2A	protein_coding
ENSG00000119707	-0.404819	0.0270075	RBM25	protein_coding
ENSG00000023608	0.353714	0.0270265	SNAPC1	protein_coding
ENSG00000175084	-1.58633	0.0270265	DES	protein_coding
ENSG00000196504	-0.278326	0.0270265	PRPF40A	protein_coding
ENSG00000073712	0.50835	0.0270265	FERMT2	protein_coding
ENSG00000089220	-0.336995	0.0270453	PEBP1	protein_coding
ENSG00000136930	-0.549924	0.0274842	PSMB7	protein_coding
ENSG00000155957	-0.409066	0.0276522	TMBIM4	protein_coding
ENSG00000099904	0.996183	0.0276534	ZDHHC8	protein_coding
ENSG00000158161	0.396836	0.0276682	EYA3	protein_coding
ENSG00000101187	1.16776	0.0276922	SLCO4A1	protein_coding
ENSG00000119242	-0.320735	0.0277335	CCDC92	protein_coding
ENSG00000166387	-2.90597	0.0277745	PPFIBP2	protein_coding
ENSG00000260428	-0.66827	0.0278433	SCX	protein_coding
ENSG00000187908	1.0929	0.0278513	DMBT1	protein_coding
ENSG00000198040	-0.56441	0.0278513	ZNF84	protein_coding
ENSG00000184669	1.12978	0.0278695	OR7E14P	transcribed_unprocessed_pseudogene
ENSG00000117691	0.360624	0.027962	NENF	protein_coding
ENSG00000164402	0.35152	0.027962	2021-09-08	protein_coding
ENSG00000072195	-0.922143	0.0279819	SPEG	protein_coding
ENSG00000112029	0.514438	0.0280682	FBXO5	protein_coding
ENSG00000166793	-1.03801	0.0280857	YPEL4	protein_coding
ENSG00000130733	0.411199	0.0280857	YIPF2	protein_coding
ENSG00000165879	-0.646338	0.0281088	FRAT1	protein_coding
ENSG00000213025	-2.51883	0.0282035	COX20P1	processed_pseudogene
ENSG00000118898	0.727593	0.0282035	PPL	protein_coding
ENSG00000282988	1.08862	0.0282136	HIST1H3D	protein_coding
ENSG00000234327	0.765284	0.0282946	AC012146.1	processed_transcript
ENSG00000246695	-0.452878	0.0283132	RASSF8-AS1	antisense_RNA
ENSG00000099260	-0.794846	0.0283302	PALMD	protein_coding
ENSG00000188706	0.391772	0.0283314	ZDHHC9	protein_coding
ENSG00000021355	0.385835	0.0284145	SERPINB1	protein_coding
ENSG00000167522	-0.352228	0.0284145	ANKRD11	protein_coding
ENSG00000249279	0.783166	0.0284727	LINC02057	lincRNA
ENSG00000162222	0.442142	0.028596	TTC9C	protein_coding
ENSG00000158195	0.271279	0.0286525	WASF2	protein_coding
ENSG00000134982	-0.332641	0.0286641	APC	protein_coding
ENSG00000206337	0.48506	0.0286641	HCP5	sense_overlapping
ENSG00000104870	-0.512899	0.0286641	FCGRT	protein_coding
ENSG00000111711	0.336927	0.0286747	GOLT1B	protein_coding
ENSG00000169087	-0.92753	0.0287399	HSPBAP1	protein_coding
ENSG00000253276	0.361975	0.0287666	CCDC71L	protein_coding
ENSG00000091879	-2.18965	0.0288608	ANGPT2	protein_coding
ENSG00000174939	1.08958	0.028904	ASPHD1	protein_coding
ENSG00000174695	-0.273501	0.0290547	TMEM167A	protein_coding
ENSG00000144320	0.318009	0.0290547	LNPK	protein_coding
ENSG00000124299	-0.438019	0.0290676	PEPD	protein_coding
ENSG00000171388	0.477191	0.0290774	APLN	protein_coding
ENSG00000145734	-0.454612	0.0290925	BDP1	protein_coding
ENSG00000144724	-0.342561	0.0293667	PTPRG	protein_coding
ENSG00000173226	0.583829	0.0293862	IQCB1	protein_coding
ENSG00000067066	-0.297655	0.0294969	SP100	protein_coding
ENSG00000167378	-0.689527	0.0295139	IRGQ	protein_coding
ENSG00000156113	0.454049	0.0297103	KCNMA1	protein_coding
ENSG00000251136	-1.30006	0.0297494	AF117829.1	lincRNA
ENSG00000114098	0.466425	0.0297766	ARMC8	protein_coding
ENSG00000158714	1.46891	0.0298917	SLAMF8	protein_coding
ENSG00000107882	-0.427237	0.029896	SUFU	protein_coding
ENSG00000093009	0.480957	0.0299027	CDC45	protein_coding
ENSG00000104889	0.456869	0.0299099	RNASEH2A	protein_coding
ENSG00000060656	-0.782432	0.0299099	PTPRU	protein_coding
ENSG00000130340	-0.488444	0.0299302	SNX9	protein_coding
ENSG00000118849	0.51235	0.0299551	RARRES1	protein_coding
ENSG00000156931	-0.527985	0.0299745	VPS8	protein_coding
ENSG00000114120	0.251395	0.0299791	SLC25A36	protein_coding
ENSG00000128594	-2.54719	0.0300696	LRRC4	protein_coding
ENSG00000143147	-0.441256	0.030122	GPR161	protein_coding
ENSG00000151366	-0.322459	0.0303986	NDUFC2	protein_coding
ENSG00000224877	-0.446757	0.0304612	NDUFAF8	protein_coding
ENSG00000267174	1.09573	0.0306192	AC011472.2	3prime_overlapping_ncRNA
ENSG00000119522	0.554462	0.0306192	DENND1A	protein_coding
ENSG00000068489	0.423575	0.0306192	PRR11	protein_coding
ENSG00000143384	0.367352	0.0307505	MCL1	protein_coding
ENSG00000170909	1.10653	0.0307562	OSCAR	protein_coding
ENSG00000204463	0.315574	0.0307864	BAG6	protein_coding
ENSG00000164346	-0.252453	0.0308875	NSA2	protein_coding
ENSG00000161544	0.441889	0.0310762	CYGB	protein_coding
ENSG00000137343	-0.568944	0.0311197	ATAT1	protein_coding
ENSG00000114744	0.329417	0.0311337	COMMD2	protein_coding
ENSG00000182473	-0.336027	0.0311598	EXOC7	protein_coding
ENSG00000133059	-0.334179	0.0314214	DSTYK	protein_coding
ENSG00000138735	-0.65584	0.0314281	PDE5A	protein_coding
ENSG00000152443	-0.421163	0.0314459	ZNF776	protein_coding
ENSG00000163520	-0.552687	0.0315256	FBLN2	protein_coding
ENSG00000138685	0.353622	0.0315584	FGF2	protein_coding
ENSG00000166598	0.421491	0.0316194	HSP90B1	protein_coding
ENSG00000255717	0.386546	0.0316301	SNHG1	processed_transcript
ENSG00000139842	0.283939	0.0316932	CUL4A	protein_coding
ENSG00000235859	-1.82565	0.0316932	AC006978.1	processed_pseudogene
ENSG00000196632	-1.99687	0.0317156	WNK3	protein_coding
ENSG00000226137	-0.856189	0.0319385	BAIAP2-AS1	lincRNA
ENSG00000118200	-0.341168	0.0320155	CAMSAP2	protein_coding
ENSG00000144554	0.459913	0.0320462	FANCD2	protein_coding
ENSG00000115718	-3.4934	0.0321563	PROC	protein_coding
ENSG00000065802	-0.456446	0.0321563	ASB1	protein_coding
ENSG00000169071	-0.583103	0.0322131	ROR2	protein_coding
ENSG00000108370	0.875067	0.0322694	RGS9	protein_coding
ENSG00000223745	-0.534419	0.0323503	CCDC18-AS1	processed_transcript
ENSG00000164418	-1.24345	0.0323885	GRIK2	protein_coding
ENSG00000143499	0.344158	0.032411	SMYD2	protein_coding
ENSG00000119318	0.240868	0.0324257	RAD23B	protein_coding
ENSG00000185404	0.532699	0.0324276	SP140L	protein_coding
ENSG00000124523	0.648347	0.0324276	SIRT5	protein_coding
ENSG00000152749	0.355821	0.0326534	GPR180	protein_coding
ENSG00000277459	-1.2627	0.0327162	AP001527.2	lincRNA
ENSG00000106829	-0.397046	0.0327162	TLE4	protein_coding
ENSG00000144029	0.292833	0.0327921	MRPS5	protein_coding
ENSG00000165030	0.307981	0.0329452	NFIL3	protein_coding
ENSG00000067715	-0.741494	0.0329695	SYT1	protein_coding
ENSG00000138760	-0.200116	0.0330318	SCARB2	protein_coding
ENSG00000112304	-0.459264	0.0330396	ACOT13	protein_coding
ENSG00000177889	0.288539	0.0330521	UBE2N	protein_coding
ENSG00000130413	-1.58537	0.0330521	STK33	protein_coding
ENSG00000164611	0.477043	0.0330521	PTTG1	protein_coding
ENSG00000106683	-0.702641	0.0330521	LIMK1	protein_coding
ENSG00000124216	0.731272	0.033075	SNAI1	protein_coding
ENSG00000139971	-0.789558	0.0330873	C14orf37	protein_coding
ENSG00000159337	4.04425	0.0331171	PLA2G4D	protein_coding
ENSG00000046604	0.444466	0.0331506	DSG2	protein_coding
ENSG00000172757	0.291764	0.0331506	CFL1	protein_coding
ENSG00000186834	0.283862	0.033252	HEXIM1	protein_coding
ENSG00000133812	0.307785	0.0333517	SBF2	protein_coding
ENSG00000140386	0.434514	0.0334396	SCAPER	protein_coding
ENSG00000077713	0.477248	0.0336289	SLC25A43	protein_coding
ENSG00000127616	-0.318772	0.0336289	SMARCA4	protein_coding
ENSG00000221866	-1.8037	0.0336525	PLXNA4	protein_coding
ENSG00000141736	0.611903	0.0337075	ERBB2	protein_coding
ENSG00000172366	0.785317	0.0338853	MCRIP2	protein_coding
ENSG00000133028	-0.390263	0.0338853	SCO1	protein_coding
ENSG00000103335	0.572598	0.0339535	PIEZO1	protein_coding
ENSG00000167130	0.840875	0.0340216	DOLPP1	protein_coding
ENSG00000198464	-0.461816	0.0342215	ZNF480	protein_coding
ENSG00000187522	0.42653	0.0344927	HSPA14	protein_coding
ENSG00000128285	0.732761	0.0346918	MCHR1	protein_coding
ENSG00000168386	0.351573	0.0347476	FILIP1L	protein_coding
ENSG00000230177	-1.6078	0.0349526	AL080317.1	antisense_RNA
ENSG00000113648	-0.192416	0.0349596	H2AFY	protein_coding
ENSG00000196865	0.308797	0.0349734	NHLRC2	protein_coding
ENSG00000145681	-3.54751	0.0350111	HAPLN1	protein_coding
ENSG00000066135	-0.366588	0.035143	KDM4A	protein_coding
ENSG00000108039	-0.452867	0.035143	XPNPEP1	protein_coding
ENSG00000104783	0.964046	0.0351603	KCNN4	protein_coding
ENSG00000170779	0.593406	0.0352555	CDCA4	protein_coding
ENSG00000079819	0.256101	0.0352894	EPB41L2	protein_coding
ENSG00000136531	-1.40082	0.035366	SCN2A	protein_coding
ENSG00000138678	-1.00471	0.0353768	GPAT3	protein_coding
ENSG00000167419	3.89956	0.0355441	LPO	protein_coding
ENSG00000197062	-0.614114	0.0355441	ZSCAN26	protein_coding
ENSG00000187987	-2.49088	0.0355441	ZSCAN23	protein_coding
ENSG00000128510	1.13275	0.0355441	CPA4	protein_coding
ENSG00000135631	0.409427	0.0355804	RAB11FIP5	protein_coding
[truncated: 28,146 more rows]
