# Supplementary material for: Differential transcriptome response of blood brain barrier spheroids to neuroinvasive Neisseria and Borrelia
Source: Front Cell Infect Microbiol. 2023 Dec 19;13:1326578. doi: 10.3389/fcimb.2023.1326578 (PMC10766361; doi:10.3389/fcimb.2023.1326578)
Supplement: Supplementary file 2 [file DataSheet_2.xlsx]

## Sheet: DEGs _ Neisseria infection
Ensembl ID	log2Fold Change	p adj	gene name	gene biotype
ENSG00000147256	6.27495	5.96595e-05	ARHGAP36	protein_coding
ENSG00000152977	5.59572	8.37219e-09	ZIC1	protein_coding
ENSG00000186960	5.5357	1.19761e-13	LINC01551	lincRNA
ENSG00000176165	5.5112	6.14333e-54	FOXG1	protein_coding
ENSG00000066735	5.33285	0.00129575	KIF26A	protein_coding
ENSG00000186297	5.22245	0.00178134	GABRA5	protein_coding
ENSG00000187398	5.13326	5.66281e-07	LUZP2	protein_coding			Log2 Fold change values in orange fill denotes upregulation
ENSG00000134215	5.02363	0.00385679	VAV3	protein_coding
ENSG00000137273	5.01999	0.00224324	FOXF2	protein_coding			Log2 Fold change values in green fill denotes downregulation
ENSG00000145681	5.01321	0.00320804	HAPLN1	protein_coding
ENSG00000261189	5.00114	0.00190415	AL031058.1	antisense_RNA
ENSG00000163827	4.76988	0.00314838	LRRC2	protein_coding
ENSG00000121570	4.71485	3.49515e-07	DPPA4	protein_coding
ENSG00000075340	4.62127	0.0019671	ADD2	protein_coding
ENSG00000229344	4.60649	2.67917e-07	MTCO2P12	unprocessed_pseudogene
ENSG00000259644	4.59072	0.0130944	AC022613.3	sense_intronic
ENSG00000164116	4.51145	3.4074e-15	GUCY1A3	protein_coding
ENSG00000148948	4.36654	0.00134855	LRRC4C	protein_coding
ENSG00000164093	4.30741	1.63549e-08	PITX2	protein_coding
ENSG00000120278	4.17887	9.39236e-07	PLEKHG1	protein_coding
ENSG00000260244	4.13231	0.00075083	AC104083.1	sense_overlapping
ENSG00000163064	4.12983	0.00716103	EN1	protein_coding
ENSG00000111262	4.1013	0.000395761	KCNA1	protein_coding
ENSG00000141668	4.03935	0.0310791	CBLN2	protein_coding
ENSG00000185269	3.97649	0.0102273	NOTUM	protein_coding
ENSG00000107105	3.96469	2.18601e-14	ELAVL2	protein_coding
ENSG00000135097	3.94776	0.0249378	MSI1	protein_coding
ENSG00000137745	3.94585	1.20265e-19	MMP13	protein_coding
ENSG00000172201	3.87105	1.6967e-11	ID4	protein_coding
ENSG00000111728	3.86522	0.00119784	ST8SIA1	protein_coding
ENSG00000143869	3.73637	0.0420653	GDF7	protein_coding
ENSG00000049540	3.73094	2.34816e-15	ELN	protein_coding
ENSG00000279880	3.69728	0.0454826	AC134407.3	TEC
ENSG00000228203	3.55625	0.000855261	RNF144A-AS1	processed_transcript
ENSG00000171873	3.51951	0.00724152	ADRA1D	protein_coding
ENSG00000180044	3.47366	1.00608e-07	C3orf80	protein_coding
ENSG00000255823	3.47088	0.0368507	MTRNR2L8	protein_coding
ENSG00000099139	3.45605	1.44587e-33	PCSK5	protein_coding
ENSG00000180875	3.45247	2.12938e-14	GREM2	protein_coding
ENSG00000155966	3.40953	7.30064e-05	AFF2	protein_coding
ENSG00000150471	3.36392	2.11815e-05	ADGRL3	protein_coding
ENSG00000164742	3.31792	4.52032e-05	ADCY1	protein_coding
ENSG00000149294	3.29104	1.88162e-06	NCAM1	protein_coding
ENSG00000085741	3.26158	0.0445221	WNT11	protein_coding
ENSG00000164379	3.24147	1.21227e-06	FOXQ1	protein_coding
ENSG00000129009	3.24123	2.92129e-55	ISLR	protein_coding
ENSG00000278926	3.17831	0.0180046	AC092134.2	TEC
ENSG00000271811	3.15345	4.21674e-06	Z97200.1	lincRNA
ENSG00000252062	3.10382	0.0209619	RNU6-469P	snRNA
ENSG00000115718	3.10001	0.0272042	PROC	protein_coding
ENSG00000124406	3.07665	1.10768e-07	ATP8A1	protein_coding
ENSG00000169245	3.0668	0.000290638	CXCL10	protein_coding
ENSG00000163032	3.0616	1.34883e-08	VSNL1	protein_coding
ENSG00000005001	3.04735	0.000154635	PRSS22	protein_coding
ENSG00000138696	3.03315	3.51465e-08	BMPR1B	protein_coding
ENSG00000162981	3.01949	1.70994e-18	FAM84A	protein_coding
ENSG00000121361	3.00707	0.00456455	KCNJ8	protein_coding
ENSG00000144868	2.97274	0.0236878	TMEM108	protein_coding
ENSG00000107736	2.96102	0.000965618	CDH23	protein_coding
ENSG00000155011	2.95783	3.96508e-08	DKK2	protein_coding
ENSG00000280216	2.86835	0.0334703	AL022326.2	TEC
ENSG00000226806	2.83845	0.0355515	AC011893.1	antisense_RNA
ENSG00000178662	2.83309	0.0016556	CSRNP3	protein_coding
ENSG00000006283	2.81466	0.0482542	CACNA1G	protein_coding
ENSG00000042062	2.77677	1.60384e-23	RIPOR3	protein_coding
ENSG00000250722	2.7545	8.34824e-21	SELENOP	protein_coding
ENSG00000171517	2.7514	2.5811e-05	LPAR3	protein_coding
ENSG00000108691	2.74222	3.02103e-06	CCL2	protein_coding
ENSG00000154856	2.73067	0.0113633	APCDD1	protein_coding
ENSG00000137809	2.69055	3.34763e-16	ITGA11	protein_coding
ENSG00000145526	2.67547	0.0368912	CDH18	protein_coding
ENSG00000221866	2.66545	0.0012187	PLXNA4	protein_coding
ENSG00000151117	2.65515	0.000292242	TMEM86A	protein_coding
ENSG00000267194	2.65222	0.00332262	AC002546.1	lincRNA
ENSG00000170571	2.63545	2.36302e-07	EMB	protein_coding
ENSG00000143333	2.6333	5.00845e-24	RGS16	protein_coding
ENSG00000118946	2.63004	1.712e-16	PCDH17	protein_coding
ENSG00000280219	2.6292	3.78025e-26	AC093908.1	TEC
ENSG00000164035	2.59167	0.0354591	EMCN	protein_coding
ENSG00000137573	2.58592	2.50656e-20	SULF1	protein_coding
ENSG00000153234	2.58217	1.84556e-42	NR4A2	protein_coding
ENSG00000165197	2.57819	0.0225542	VEGFD	protein_coding
ENSG00000271216	2.56641	0.014767	LINC01050	lincRNA
ENSG00000198948	2.56502	0.0114755	MFAP3L	protein_coding
ENSG00000138316	2.5551	1.66602e-15	ADAMTS14	protein_coding
ENSG00000166482	2.54466	0.000124783	MFAP4	protein_coding
ENSG00000207105	2.52842	0.044589	Y_RNA	misc_RNA
ENSG00000147180	2.51735	8.68961e-25	ZNF711	protein_coding
ENSG00000106123	2.51059	0.00415441	EPHB6	protein_coding
ENSG00000143469	2.50269	1.67718e-27	SYT14	protein_coding
ENSG00000138759	2.49917	4.12796e-05	FRAS1	protein_coding
ENSG00000145794	2.49605	5.51373e-06	MEGF10	protein_coding
ENSG00000142149	2.49333	0.0382671	HUNK	protein_coding
ENSG00000187955	2.4822	1.90446e-31	COL14A1	protein_coding
ENSG00000120658	2.44954	4.84087e-17	ENOX1	protein_coding
ENSG00000183160	2.42759	2.9779e-22	TMEM119	protein_coding
ENSG00000142611	2.41627	5.4774e-15	PRDM16	protein_coding
ENSG00000151790	2.39797	0.0262126	TDO2	protein_coding
ENSG00000134321	2.3849	2.41474e-08	RSAD2	protein_coding
ENSG00000150636	2.37785	9.57179e-21	CCDC102B	protein_coding
ENSG00000198865	2.37409	4.38544e-06	CCDC152	protein_coding
ENSG00000103449	2.36916	0.00340829	SALL1	protein_coding
ENSG00000140807	2.3684	1.20972e-15	NKD1	protein_coding
ENSG00000139220	2.36129	0.00621104	PPFIA2	protein_coding
ENSG00000170549	2.36023	0.00406829	IRX1	protein_coding
ENSG00000134326	2.35287	5.58027e-13	CMPK2	protein_coding
ENSG00000165379	2.34132	2.92817e-05	LRFN5	protein_coding
ENSG00000218336	2.31961	5.95987e-23	TENM3	protein_coding
ENSG00000212232	2.31668	0.029158	SNORD17	snoRNA
ENSG00000182636	2.29976	3.24322e-15	NDN	protein_coding
ENSG00000162849	2.29881	2.38881e-32	KIF26B	protein_coding
ENSG00000152402	2.2917	5.09653e-10	GUCY1A2	protein_coding
ENSG00000233237	2.28179	0.0107058	LINC00472	lincRNA
ENSG00000279281	2.27093	0.00618786	AC015883.1	TEC
ENSG00000008118	2.25311	0.000914211	CAMK1G	protein_coding
ENSG00000107518	2.23868	0.0256632	ATRNL1	protein_coding
ENSG00000158321	2.2249	2.67641e-21	AUTS2	protein_coding
ENSG00000105894	2.22311	8.32797e-12	PTN	protein_coding
ENSG00000157502	2.21095	5.81001e-32	MUM1L1	protein_coding
ENSG00000165105	2.20915	2.55303e-08	RASEF	protein_coding
ENSG00000111215	2.20524	0.00044764	PRR4	protein_coding
ENSG00000251348	2.20084	0.0384493	HSPD1P11	processed_pseudogene
ENSG00000091879	2.1852	0.0146471	ANGPT2	protein_coding
ENSG00000005108	2.17369	1.16275e-05	THSD7A	protein_coding
ENSG00000261596	2.16993	0.00885431	AC005632.2	sense_intronic
ENSG00000132854	2.16174	3.40865e-06	KANK4	protein_coding
ENSG00000144339	2.14071	0.022022	TMEFF2	protein_coding
ENSG00000119699	2.13968	2.26924e-37	TGFB3	protein_coding
ENSG00000172349	2.12268	0.000461531	IL16	protein_coding
ENSG00000131080	2.1194	0.00255206	EDA2R	protein_coding
ENSG00000132932	2.11938	1.72717e-22	ATP8A2	protein_coding
ENSG00000079102	2.11912	1.96556e-19	RUNX1T1	protein_coding
ENSG00000211448	2.11713	1.03601e-35	DIO2	protein_coding
ENSG00000047365	2.10281	0.0123609	ARAP2	protein_coding
ENSG00000105088	2.0948	3.85002e-05	OLFM2	protein_coding
ENSG00000201662	2.08936	0.0372306	RNU6-60P	snRNA
ENSG00000204103	2.07958	1.79633e-34	MAFB	protein_coding
ENSG00000198879	2.07671	0.00204857	SFMBT2	protein_coding
ENSG00000156103	2.07588	5.49118e-45	MMP16	protein_coding
ENSG00000248927	2.06574	0.00277547	AC114284.1	lincRNA
ENSG00000185745	2.06123	2.51825e-21	IFIT1	protein_coding
ENSG00000126016	2.05702	0.00990528	AMOT	protein_coding
ENSG00000078053	2.04671	3.6173e-06	AMPH	protein_coding
ENSG00000162745	2.04481	1.41521e-07	OLFML2B	protein_coding
ENSG00000112182	2.0336	5.31836e-09	BACH2	protein_coding
ENSG00000108984	2.02466	1.49666e-06	MAP2K6	protein_coding
ENSG00000116132	2.01808	5.28294e-92	PRRX1	protein_coding
ENSG00000011677	2.01739	0.0003644	GABRA3	protein_coding
ENSG00000108688	1.9983	1.11515e-09	CCL7	protein_coding
ENSG00000151952	1.99445	0.0380002	TMEM132D	protein_coding
ENSG00000082497	1.9911	6.77735e-21	SERTAD4	protein_coding
ENSG00000171502	1.99007	0.00228116	COL24A1	protein_coding
ENSG00000198795	1.98225	3.84441e-21	ZNF521	protein_coding
ENSG00000041353	1.98169	6.20935e-18	RAB27B	protein_coding
ENSG00000185559	1.97519	2.8658e-34	DLK1	protein_coding
ENSG00000137959	1.95965	1.57702e-35	IFI44L	protein_coding
ENSG00000128602	1.95439	0.00013049	SMO	protein_coding
ENSG00000273174	1.94835	0.0354641	AC108673.2	antisense_RNA
ENSG00000265579	1.94205	2.74558e-05	AC023301.1	sense_intronic
ENSG00000072657	1.93964	1.05472e-24	TRHDE	protein_coding
ENSG00000184408	1.93363	7.51507e-08	KCND2	protein_coding
ENSG00000125538	1.92217	3.27243e-11	IL1B	protein_coding
ENSG00000271133	1.92091	0.0384882	AC004130.1	antisense_RNA
ENSG00000225968	1.91613	0.000163514	ELFN1	protein_coding
ENSG00000119922	1.91237	3.26392e-16	IFIT2	protein_coding
ENSG00000253522	1.90827	0.0151453	MIR3142HG	lincRNA
ENSG00000136531	1.90355	0.00210423	SCN2A	protein_coding
ENSG00000136514	1.89707	0.0120306	RTP4	protein_coding
ENSG00000153714	1.89247	9.93593e-11	LURAP1L	protein_coding
ENSG00000089127	1.87264	7.31806e-15	OAS1	protein_coding
ENSG00000279407	1.86962	0.0148266	AC007191.1	TEC
ENSG00000174460	1.86951	0.00597429	ZCCHC12	protein_coding
ENSG00000112902	1.85921	3.28123e-56	SEMA5A	protein_coding
ENSG00000147041	1.85808	0.000897916	SYTL5	protein_coding
ENSG00000110848	1.85348	0.0464927	CD69	protein_coding
ENSG00000188501	1.85313	0.0375487	LCTL	protein_coding
ENSG00000128052	1.85051	0.019338	KDR	protein_coding
ENSG00000136160	1.83703	0.00143628	EDNRB	protein_coding
ENSG00000145632	1.83426	7.72519e-28	PLK2	protein_coding
ENSG00000121904	1.82521	0.00436417	CSMD2	protein_coding
ENSG00000162692	1.82244	9.28457e-13	VCAM1	protein_coding
ENSG00000189184	1.81501	3.22413e-19	PCDH18	protein_coding
ENSG00000092969	1.81428	1.62635e-15	TGFB2	protein_coding
ENSG00000120594	1.81391	1.25887e-14	PLXDC2	protein_coding
ENSG00000157601	1.79735	1.43813e-28	MX1	protein_coding
ENSG00000129244	1.79427	0.028759	ATP1B2	protein_coding
ENSG00000107282	1.79139	1.51441e-06	APBA1	protein_coding
ENSG00000134533	1.78921	0.0384807	RERG	protein_coding
ENSG00000183486	1.78806	1.12004e-15	MX2	protein_coding
ENSG00000160145	1.76729	0.000461531	KALRN	protein_coding
ENSG00000183454	1.76581	7.25982e-10	GRIN2A	protein_coding
ENSG00000107201	1.76278	6.14592e-20	DDX58	protein_coding
ENSG00000252498	1.76093	0.0371054	RNU6-1016P	snRNA
ENSG00000144369	1.75358	6.70072e-05	FAM171B	protein_coding
ENSG00000163132	1.74688	1.98491e-11	MSX1	protein_coding
ENSG00000164161	1.74638	2.84652e-34	HHIP	protein_coding
ENSG00000182175	1.73937	1.13059e-06	RGMA	protein_coding
ENSG00000187608	1.73731	9.98764e-28	ISG15	protein_coding
ENSG00000122778	1.73326	9.99788e-11	KIAA1549	protein_coding
ENSG00000148541	1.71989	0.029158	FAM13C	protein_coding
ENSG00000176887	1.71242	4.11892e-21	SOX11	protein_coding
ENSG00000153707	1.71097	3.37254e-09	PTPRD	protein_coding
ENSG00000106976	1.71009	1.50138e-08	DNM1	protein_coding
ENSG00000203706	1.71005	0.00774467	SERTAD4-AS1	antisense_RNA
ENSG00000175984	1.6959	0.0467235	DENND2C	protein_coding
ENSG00000104951	1.69438	0.00635006	IL4I1	protein_coding
ENSG00000181541	1.69192	5.00951e-09	MAB21L2	protein_coding
ENSG00000121858	1.68906	5.11752e-13	TNFSF10	protein_coding
ENSG00000107485	1.67854	1.37572e-08	GATA3	protein_coding
ENSG00000200345	1.66357	0.0333028	RNU6-485P	snRNA
ENSG00000173391	1.6545	1.89461e-05	OLR1	protein_coding
ENSG00000162654	1.65044	0.0112675	GBP4	protein_coding
ENSG00000276517	1.64556	0.0273837	AL133243.3	sense_intronic
ENSG00000151692	1.64131	1.46126e-21	RNF144A	protein_coding
ENSG00000166342	1.63542	9.93723e-17	NETO1	protein_coding
ENSG00000236333	1.63426	2.34592e-09	TRHDE-AS1	processed_transcript
ENSG00000122870	1.62594	1.56687e-22	BICC1	protein_coding
ENSG00000143341	1.62504	0.0405614	HMCN1	protein_coding
ENSG00000145242	1.61801	0.00119145	EPHA5	protein_coding
ENSG00000156453	1.61131	7.72645e-07	PCDH1	protein_coding
ENSG00000196932	1.60771	1.06343e-07	TMEM26	protein_coding
ENSG00000154822	1.60525	0.00164269	PLCL2	protein_coding
ENSG00000169744	1.60262	5.58706e-10	LDB2	protein_coding
ENSG00000103742	1.60112	2.04458e-06	IGDCC4	protein_coding
ENSG00000157240	1.60079	4.65451e-06	FZD1	protein_coding
ENSG00000272398	1.58112	2.75088e-06	CD24	protein_coding
ENSG00000171408	1.57244	7.03528e-09	PDE7B	protein_coding
ENSG00000126785	1.56146	0.00108565	RHOJ	protein_coding
ENSG00000128482	1.55503	8.33829e-07	RNF112	protein_coding
ENSG00000254122	1.53721	0.0015867	PCDHGB7	protein_coding
ENSG00000154864	1.53381	2.24173e-40	PIEZO2	protein_coding
ENSG00000161835	1.53142	2.35082e-08	GRASP	protein_coding
ENSG00000184838	1.53047	1.18249e-11	PRR16	protein_coding
ENSG00000115267	1.52944	4.07245e-09	IFIH1	protein_coding
ENSG00000110900	1.52586	2.02949e-05	TSPAN11	protein_coding
ENSG00000028277	1.52544	4.19384e-27	POU2F2	protein_coding
ENSG00000185634	1.52145	4.92026e-06	SHC4	protein_coding
ENSG00000163449	1.51919	0.0247712	TMEM169	protein_coding
ENSG00000151617	1.5184	2.6647e-19	EDNRA	protein_coding
ENSG00000164125	1.51264	1.01248e-06	FAM198B	protein_coding
ENSG00000274422	1.50864	0.00621178	AC245060.5	lincRNA
ENSG00000184949	1.50533	0.00405156	FAM227A	protein_coding
ENSG00000131773	1.50519	3.35311e-06	KHDRBS3	protein_coding
ENSG00000087494	1.50481	0.0125564	PTHLH	protein_coding
ENSG00000149212	1.50466	1.95537e-19	SESN3	protein_coding
ENSG00000138311	1.50442	0.00430932	ZNF365	protein_coding
ENSG00000197594	1.50023	1.02083e-17	ENPP1	protein_coding
ENSG00000064692	1.49845	0.00470414	SNCAIP	protein_coding
ENSG00000245526	1.48719	1.47685e-07	LINC00461	lincRNA
ENSG00000177409	1.48386	1.50071e-07	SAMD9L	protein_coding
ENSG00000138646	1.48319	2.94968e-06	HERC5	protein_coding
ENSG00000130203	1.47769	6.50062e-09	APOE	protein_coding
ENSG00000240409	1.47575	0.000126125	MTATP8P1	unprocessed_pseudogene
ENSG00000099284	1.47564	1.06896e-09	H2AFY2	protein_coding
ENSG00000146006	1.4752	0.0020898	LRRTM2	protein_coding
ENSG00000276600	1.47328	0.0137667	RAB7B	protein_coding
ENSG00000077063	1.4725	0.0240325	CTTNBP2	protein_coding
ENSG00000264379	1.4705	0.0340457	SNORD39	snoRNA
ENSG00000162944	1.4581	0.00154229	RFTN2	protein_coding
ENSG00000105855	1.45764	9.38234e-11	ITGB8	protein_coding
ENSG00000172403	1.45303	6.93531e-07	SYNPO2	protein_coding
ENSG00000148680	1.45097	0.0319922	HTR7	protein_coding
ENSG00000119866	1.44896	0.000396581	BCL11A	protein_coding
ENSG00000079215	1.44623	0.000450339	SLC1A3	protein_coding
ENSG00000104967	1.44416	4.37912e-06	NOVA2	protein_coding
ENSG00000119917	1.44265	4.10021e-17	IFIT3	protein_coding
ENSG00000101004	1.44203	8.44638e-09	NINL	protein_coding
ENSG00000133106	1.43341	5.53701e-07	EPSTI1	protein_coding
ENSG00000133110	1.43328	5.79172e-24	POSTN	protein_coding
ENSG00000166448	1.42826	0.00947687	TMEM130	protein_coding
ENSG00000165633	1.42504	4.85861e-05	VSTM4	protein_coding
ENSG00000214575	1.42411	0.000364729	CPEB1	protein_coding
ENSG00000165685	1.42321	7.34069e-18	TMEM52B	protein_coding
ENSG00000162407	1.42204	3.61444e-11	PLPP3	protein_coding
ENSG00000143772	1.41856	5.45311e-08	ITPKB	protein_coding
ENSG00000143494	1.41556	3.48478e-05	VASH2	protein_coding
ENSG00000164761	1.4062	0.0161104	TNFRSF11B	protein_coding
ENSG00000163618	1.40305	6.12579e-07	CADPS	protein_coding
ENSG00000096696	1.39775	1.31551e-25	DSP	protein_coding
ENSG00000264895	1.39583	0.0119819	AC006141.1	sense_intronic
ENSG00000139329	1.39404	0.000283318	LUM	protein_coding
ENSG00000121440	1.39019	0.00317561	PDZRN3	protein_coding
ENSG00000115008	1.39003	0.00218487	IL1A	protein_coding
ENSG00000164949	1.38711	0.00636681	GEM	protein_coding
ENSG00000172020	1.38662	3.50927e-12	GAP43	protein_coding
ENSG00000123570	1.38058	0.0285203	RAB9B	protein_coding
ENSG00000139173	1.37393	0.0042682	TMEM117	protein_coding
ENSG00000087245	1.37299	5.73611e-14	MMP2	protein_coding
ENSG00000162490	1.37095	3.92015e-07	DRAXIN	protein_coding
ENSG00000132530	1.35628	8.03032e-15	XAF1	protein_coding
ENSG00000138650	1.3552	0.00194866	PCDH10	protein_coding
ENSG00000151789	1.35381	0.00134855	ZNF385D	protein_coding
ENSG00000061918	1.34907	0.000208468	GUCY1B3	protein_coding
ENSG00000115963	1.34469	7.43351e-33	RND3	protein_coding
ENSG00000144891	1.34343	0.0251223	AGTR1	protein_coding
ENSG00000182168	1.33863	0.00222981	UNC5C	protein_coding
ENSG00000134247	1.33678	3.3595e-09	PTGFRN	protein_coding
ENSG00000144445	1.33653	7.33949e-09	KANSL1L	protein_coding
ENSG00000197380	1.33592	0.000300235	DACT3	protein_coding
ENSG00000250461	1.32429	0.038916	AC122718.1	processed_pseudogene
ENSG00000235961	1.32323	0.0239171	PNMA6A	protein_coding
ENSG00000277459	1.31999	0.0200438	AP001527.2	lincRNA
ENSG00000146072	1.3192	1.58671e-21	TNFRSF21	protein_coding
ENSG00000078401	1.31783	0.0037175	EDN1	protein_coding
ENSG00000171860	1.31527	0.0160586	C3AR1	protein_coding
ENSG00000173269	1.30974	0.0247384	MMRN2	protein_coding
ENSG00000196628	1.30884	2.4973e-41	TCF4	protein_coding
ENSG00000200834	1.30575	0.0385994	Y_RNA	misc_RNA
ENSG00000170624	1.30556	0.0093807	SGCD	protein_coding
ENSG00000135931	1.30516	4.2479e-16	ARMC9	protein_coding
ENSG00000067141	1.30478	1.27465e-18	NEO1	protein_coding
ENSG00000196562	1.30337	7.18397e-19	SULF2	protein_coding
ENSG00000257151	1.2948	9.34619e-05	PWAR6	lincRNA
ENSG00000176049	1.28763	0.00333818	JAKMIP2	protein_coding
ENSG00000212464	1.28621	0.0042682	SNORA12	snoRNA
ENSG00000126970	1.28549	0.00379878	ZC4H2	protein_coding
ENSG00000140948	1.28302	0.000106517	ZCCHC14	protein_coding
ENSG00000171877	1.28287	0.0126454	FRMD5	protein_coding
ENSG00000185565	1.28175	3.08691e-10	LSAMP	protein_coding
ENSG00000165655	1.27962	9.17816e-15	ZNF503	protein_coding
ENSG00000120549	1.27683	7.43098e-07	KIAA1217	protein_coding
ENSG00000249669	1.27364	0.0240658	CARMN	lincRNA
ENSG00000115738	1.26944	8.87239e-10	ID2	protein_coding
ENSG00000196569	1.26866	1.28756e-10	LAMA2	protein_coding
ENSG00000056558	1.26794	4.55246e-07	TRAF1	protein_coding
ENSG00000167912	1.26623	0.0373687	AC090152.1	antisense_RNA
ENSG00000138496	1.26446	6.90674e-10	PARP9	protein_coding
ENSG00000067715	1.26225	1.47054e-05	SYT1	protein_coding
ENSG00000277734	1.26019	0.00637317	TRAC	TR_C_gene
ENSG00000145147	1.25834	7.4721e-11	SLIT2	protein_coding
ENSG00000136235	1.25516	1.9651e-27	GPNMB	protein_coding
ENSG00000151150	1.25317	1.2044e-08	ANK3	protein_coding
ENSG00000158164	1.25314	0.000318805	TMSB15A	protein_coding
ENSG00000210195	1.24857	2.04847e-06	MT-TT	Mt_tRNA
ENSG00000254726	1.24829	9.39733e-18	MEX3A	protein_coding
ENSG00000188064	1.247	7.74363e-05	WNT7B	protein_coding
ENSG00000143995	1.24307	2.29202e-30	MEIS1	protein_coding
ENSG00000168961	1.23847	1.90611e-06	LGALS9	protein_coding
ENSG00000135750	1.23814	0.0426383	KCNK1	protein_coding
ENSG00000188158	1.23659	2.70943e-06	NHS	protein_coding
ENSG00000133083	1.23534	0.0103824	DCLK1	protein_coding
ENSG00000198743	1.23455	4.75316e-28	SLC5A3	protein_coding
ENSG00000154188	1.23006	0.00245951	ANGPT1	protein_coding
ENSG00000170049	1.22658	0.00698871	KCNAB3	protein_coding
ENSG00000279670	1.22197	0.0271847	AL359922.3	TEC
ENSG00000090104	1.21838	0.000480301	RGS1	protein_coding
ENSG00000049130	1.21761	8.213e-07	KITLG	protein_coding
ENSG00000081041	1.21665	0.0431247	CXCL2	protein_coding
ENSG00000249784	1.2163	0.0042682	SCARNA22	scaRNA
ENSG00000070961	1.2148	2.36791e-42	ATP2B1	protein_coding
ENSG00000136859	1.21252	3.08079e-36	ANGPTL2	protein_coding
ENSG00000100842	1.21205	0.00229787	EFS	protein_coding
ENSG00000279078	1.21005	0.0363938	SND1-IT1	lincRNA
ENSG00000148158	1.20406	1.09372e-07	SNX30	protein_coding
ENSG00000120820	1.19895	1.72126e-05	GLT8D2	protein_coding
ENSG00000169184	1.19576	0.00135786	MN1	protein_coding
ENSG00000151632	1.19443	1.8778e-08	AKR1C2	protein_coding
ENSG00000067445	1.19394	6.66361e-11	TRO	protein_coding
ENSG00000135333	1.19322	0.000278959	EPHA7	protein_coding
ENSG00000140937	1.18401	4.34398e-14	CDH11	protein_coding
ENSG00000119508	1.18235	0.0144547	NR4A3	protein_coding
ENSG00000170396	1.17741	0.0006987	ZNF804A	protein_coding
ENSG00000136999	1.17531	0.00120234	NOV	protein_coding
ENSG00000269821	1.17476	7.09124e-07	KCNQ1OT1	antisense_RNA
ENSG00000259969	1.16674	0.0179005	AL049838.1	sense_overlapping
ENSG00000230590	1.16371	4.776e-10	FTX	lincRNA
ENSG00000146232	1.16311	3.34632e-08	NFKBIE	protein_coding
ENSG00000251003	1.16123	0.000416958	ZFPM2-AS1	processed_transcript
ENSG00000121005	1.15849	0.0332354	CRISPLD1	protein_coding
ENSG00000197321	1.15713	5.81194e-19	SVIL	protein_coding
ENSG00000255690	1.15506	0.00551895	TRIL	protein_coding
ENSG00000102804	1.15362	3.99143e-23	TSC22D1	protein_coding
ENSG00000236609	1.15111	0.000105436	ZNF853	protein_coding
ENSG00000261455	1.15044	0.0240045	LINC01003	lincRNA
ENSG00000125845	1.14914	1.08863e-06	BMP2	protein_coding
ENSG00000196460	1.14695	0.0106602	RFX8	protein_coding
ENSG00000152990	1.1463	7.65162e-06	ADGRA3	protein_coding
ENSG00000121068	1.14371	3.13126e-08	TBX2	protein_coding
ENSG00000138678	1.14359	0.01245	GPAT3	protein_coding
ENSG00000111885	1.14359	1.04539e-05	MAN1A1	protein_coding
ENSG00000116128	1.14125	6.63576e-06	BCL9	protein_coding
ENSG00000038427	1.14117	2.87833e-48	VCAN	protein_coding
ENSG00000170365	1.14038	1.17508e-13	SMAD1	protein_coding
ENSG00000170500	1.13967	0.0107618	LONRF2	protein_coding
ENSG00000176371	1.13798	5.66722e-05	ZSCAN2	protein_coding
ENSG00000101825	1.13726	3.68674e-08	MXRA5	protein_coding
ENSG00000249242	1.13618	0.0440344	TMEM150C	protein_coding
ENSG00000271533	1.13582	0.0454826	Z83843.1	sense_intronic
ENSG00000081059	1.12993	1.19104e-06	TCF7	protein_coding
ENSG00000134775	1.12989	0.00146214	FHOD3	protein_coding
ENSG00000211772	1.12949	6.55943e-07	TRBC2	TR_C_gene
ENSG00000142065	1.12926	0.000542629	ZFP14	protein_coding
ENSG00000137507	1.12897	1.81407e-09	LRRC32	protein_coding
ENSG00000167157	1.12648	0.0135758	PRRX2	protein_coding
ENSG00000163629	1.12131	9.37118e-08	PTPN13	protein_coding
ENSG00000227051	1.12054	3.61373e-11	C14orf132	protein_coding
ENSG00000092068	1.12008	3.98298e-09	SLC7A8	protein_coding
ENSG00000229056	1.1193	0.0283193	AC020571.1	antisense_RNA
ENSG00000115415	1.1172	7.5316e-29	STAT1	protein_coding
ENSG00000205413	1.11414	2.06636e-09	SAMD9	protein_coding
ENSG00000134569	1.11311	0.00275213	LRP4	protein_coding
ENSG00000084636	1.11262	3.87093e-06	COL16A1	protein_coding
ENSG00000229807	1.1125	1.71433e-11	XIST	lincRNA
ENSG00000122176	1.10942	0.0135057	FMOD	protein_coding
ENSG00000125378	1.10207	6.04911e-09	BMP4	protein_coding
ENSG00000162576	1.10143	6.61971e-09	MXRA8	protein_coding
ENSG00000260920	1.09661	0.0132314	AL031985.3	sense_overlapping
ENSG00000164929	1.09594	9.22961e-09	BAALC	protein_coding
ENSG00000111331	1.09479	1.0545e-12	OAS3	protein_coding
ENSG00000072195	1.09464	0.00550181	SPEG	protein_coding
ENSG00000046653	1.09375	0.00158115	GPM6B	protein_coding
ENSG00000122378	1.09277	5.37345e-13	FAM213A	protein_coding
ENSG00000091428	1.09089	0.0203037	RAPGEF4	protein_coding
ENSG00000100968	1.08984	0.00113389	NFATC4	protein_coding
ENSG00000143387	1.08823	1.56309e-10	CTSK	protein_coding
ENSG00000232679	1.08632	0.000628654	LINC01705	lincRNA
ENSG00000139679	1.08122	0.000131852	LPAR6	protein_coding
ENSG00000132003	1.08115	0.00013491	ZSWIM4	protein_coding
ENSG00000136378	1.07703	4.603e-07	ADAMTS7	protein_coding
ENSG00000060718	1.07603	2.97271e-09	COL11A1	protein_coding
ENSG00000132386	1.07542	8.10825e-09	SERPINF1	protein_coding
ENSG00000130589	1.07477	1.75006e-11	HELZ2	protein_coding
ENSG00000111335	1.0743	6.47059e-07	OAS2	protein_coding
ENSG00000253846	1.07306	0.0188115	PCDHGA10	protein_coding
ENSG00000137558	1.07031	0.0026004	PI15	protein_coding
ENSG00000120093	1.06952	4.71416e-08	HOXB3	protein_coding
ENSG00000109472	1.06877	9.28462e-29	CPE	protein_coding
ENSG00000185112	1.06585	1.07248e-05	FAM43A	protein_coding
ENSG00000225783	1.06525	0.00386357	MIAT	lincRNA
ENSG00000165323	1.06038	0.0142364	FAT3	protein_coding
ENSG00000137965	1.05818	0.000407569	IFI44	protein_coding
ENSG00000157168	1.05656	0.001223	NRG1	protein_coding
ENSG00000109610	1.05578	0.0106541	SOD3	protein_coding
ENSG00000134769	1.05363	5.3422e-07	DTNA	protein_coding
ENSG00000164938	1.05338	3.2157e-16	TP53INP1	protein_coding
ENSG00000072832	1.05065	0.0100473	CRMP1	protein_coding
ENSG00000077942	1.05015	8.91775e-13	FBLN1	protein_coding
ENSG00000113532	1.04988	0.00121523	ST8SIA4	protein_coding
ENSG00000124225	1.04896	2.6062e-22	PMEPA1	protein_coding
ENSG00000119042	1.0471	0.00292899	SATB2	protein_coding
ENSG00000188070	1.04535	6.0503e-13	C11orf95	protein_coding
ENSG00000011347	1.0453	4.27861e-10	SYT7	protein_coding
ENSG00000152409	1.0437	4.82004e-11	JMY	protein_coding
ENSG00000123836	1.04139	0.01684	PFKFB2	protein_coding
ENSG00000206432	1.04114	0.0334094	TMEM200C	protein_coding
ENSG00000099953	1.04102	8.54769e-10	MMP11	protein_coding
ENSG00000117707	1.03998	8.95252e-05	PROX1	protein_coding
ENSG00000104321	1.03976	0.0185746	TRPA1	protein_coding
ENSG00000168916	1.03388	9.00937e-10	ZNF608	protein_coding
ENSG00000102409	1.03191	2.02826e-08	BEX4	protein_coding
ENSG00000154736	1.03117	6.41163e-11	ADAMTS5	protein_coding
ENSG00000182568	1.03097	7.03528e-09	SATB1	protein_coding
ENSG00000236871	1.02886	0.0474325	LINC00106	lincRNA
ENSG00000169851	1.02785	2.45146e-11	PCDH7	protein_coding
ENSG00000144730	1.02722	0.0042298	IL17RD	protein_coding
ENSG00000101493	1.02706	0.000693098	ZNF516	protein_coding
ENSG00000120659	1.02688	0.029236	TNFSF11	protein_coding
ENSG00000173894	1.02607	0.0007492	CBX2	protein_coding
ENSG00000272168	1.02551	0.00316916	CASC15	lincRNA
ENSG00000070882	1.025	4.32133e-15	OSBPL3	protein_coding
ENSG00000130164	1.02355	8.54769e-10	LDLR	protein_coding
ENSG00000123610	1.0221	1.49666e-06	TNFAIP6	protein_coding
ENSG00000135114	1.02109	0.0255556	OASL	protein_coding
ENSG00000187479	1.00795	5.00454e-22	C11orf96	protein_coding
ENSG00000182916	1.00575	1.74182e-11	TCEAL7	protein_coding
ENSG00000140285	1.0056	4.469e-09	FGF7	protein_coding
ENSG00000115252	1.00448	2.20602e-06	PDE1A	protein_coding
ENSG00000179820	-1.00054	7.14225e-09	MYADM	protein_coding
ENSG00000085840	-1.00216	0.00107786	ORC1	protein_coding
ENSG00000108479	-1.00359	0.00157885	GALK1	protein_coding
ENSG00000170421	-1.00658	1.6169e-06	KRT8	protein_coding
ENSG00000181885	-1.00693	0.00748915	CLDN7	protein_coding
ENSG00000026559	-1.00735	1.10794e-07	KCNG1	protein_coding
ENSG00000171992	-1.00955	2.10989e-08	SYNPO	protein_coding
ENSG00000161638	-1.01138	1.04891e-17	ITGA5	protein_coding
ENSG00000120899	-1.01333	1.99583e-07	PTK2B	protein_coding
ENSG00000169750	-1.01446	0.0187945	RAC3	protein_coding
ENSG00000137834	-1.02307	3.79718e-07	SMAD6	protein_coding
ENSG00000187210	-1.02425	1.65536e-08	GCNT1	protein_coding
ENSG00000172426	-1.025	0.0442068	RSPH9	protein_coding
ENSG00000088340	-1.02607	0.00111934	FER1L4	transcribed_unitary_pseudogene
ENSG00000226742	-1.02654	0.000309052	HSBP1L1	protein_coding
ENSG00000186352	-1.02777	1.67312e-13	ANKRD37	protein_coding
ENSG00000282988	-1.02901	0.0299444	HIST1H3D	protein_coding
ENSG00000235385	-1.0303	0.00854011	LINC02154	lincRNA
ENSG00000069482	-1.03177	0.00939231	GAL	protein_coding
ENSG00000130731	-1.03268	3.45577e-12	METTL26	protein_coding
ENSG00000070404	-1.03333	0.00155585	FSTL3	protein_coding
ENSG00000139132	-1.03442	8.96982e-07	FGD4	protein_coding
ENSG00000138061	-1.03465	1.3419e-24	CYP1B1	protein_coding
ENSG00000170379	-1.03693	0.000626897	TCAF2	protein_coding
ENSG00000231389	-1.04095	1.15254e-06	HLA-DPA1	protein_coding
ENSG00000157510	-1.0422	3.05037e-08	AFAP1L1	protein_coding
ENSG00000108852	-1.04265	6.83168e-05	MPP2	protein_coding
ENSG00000162817	-1.04352	0.0356588	C1orf115	protein_coding
ENSG00000248049	-1.04764	0.0100432	UBA6-AS1	antisense_RNA
ENSG00000204219	-1.04813	0.000369456	TCEA3	protein_coding
ENSG00000164976	-1.05169	0.00854011	KIAA1161	protein_coding
ENSG00000100504	-1.05382	4.27208e-14	PYGL	protein_coding
ENSG00000262165	-1.05523	0.00488603	AC233723.1	protein_coding
ENSG00000122971	-1.05569	0.00017858	ACADS	protein_coding
ENSG00000178773	-1.05666	0.0189074	CPNE7	protein_coding
ENSG00000116690	-1.06456	9.39715e-05	PRG4	protein_coding
ENSG00000129667	-1.06487	1.33903e-11	RHBDF2	protein_coding
ENSG00000205362	-1.06751	1.21621e-10	MT1A	protein_coding
ENSG00000059804	-1.06861	9.77806e-20	SLC2A3	protein_coding
ENSG00000167487	-1.06912	5.6206e-07	KLHL26	protein_coding
ENSG00000278828	-1.07131	0.0375952	HIST1H3H	protein_coding
ENSG00000170909	-1.08813	0.0262084	OSCAR	protein_coding
ENSG00000140939	-1.09136	7.80431e-09	NOL3	protein_coding
ENSG00000099377	-1.09783	9.42542e-10	HSD3B7	protein_coding
ENSG00000158296	-1.10654	0.00774467	SLC13A3	protein_coding
ENSG00000131386	-1.10658	0.000904483	GALNT15	protein_coding
ENSG00000160318	-1.11174	0.0135045	CLDND2	protein_coding
ENSG00000256940	-1.11201	0.000157986	AP001453.2	antisense_RNA
ENSG00000057294	-1.11362	0.00174567	PKP2	protein_coding
ENSG00000064300	-1.11955	0.00825018	NGFR	protein_coding
ENSG00000180758	-1.12437	0.0336327	GPR157	protein_coding
ENSG00000172366	-1.12741	0.000834425	MCRIP2	protein_coding
ENSG00000106537	-1.12771	6.26573e-20	TSPAN13	protein_coding
ENSG00000205364	-1.12817	7.05321e-06	MT1M	protein_coding
ENSG00000163975	-1.13045	1.3455e-05	MELTF	protein_coding
ENSG00000108932	-1.13052	0.000168782	SLC16A6	protein_coding
ENSG00000184669	-1.13336	0.0270949	OR7E14P	transcribed_unprocessed_pseudogene
ENSG00000189134	-1.14366	0.0372997	NKAPL	protein_coding
ENSG00000130821	-1.15096	1.29543e-05	SLC6A8	protein_coding
ENSG00000126218	-1.15138	0.0354591	F10	protein_coding
ENSG00000126562	-1.15725	0.00373449	WNK4	protein_coding
ENSG00000069667	-1.15845	1.90611e-06	RORA	protein_coding
ENSG00000225138	-1.15867	0.00564255	SLC9A3-AS1	processed_transcript
ENSG00000099860	-1.16023	4.56855e-12	GADD45B	protein_coding
ENSG00000176171	-1.16931	5.27201e-19	BNIP3	protein_coding
ENSG00000158825	-1.1728	5.86824e-05	CDA	protein_coding
ENSG00000142949	-1.17894	2.95128e-16	PTPRF	protein_coding
ENSG00000143248	-1.18247	5.95685e-06	RGS5	protein_coding
ENSG00000076662	-1.18271	0.00110383	ICAM3	protein_coding
ENSG00000187957	-1.18401	9.25158e-14	DNER	protein_coding
ENSG00000142046	-1.18631	0.000639005	TMEM91	protein_coding
ENSG00000139832	-1.18968	1.56035e-10	RAB20	protein_coding
ENSG00000118898	-1.19599	0.000173267	PPL	protein_coding
ENSG00000168334	-1.20092	0.0455345	XIRP1	protein_coding
ENSG00000154917	-1.20882	0.0237867	RAB6B	protein_coding
ENSG00000158769	-1.21194	1.13577e-17	F11R	protein_coding
ENSG00000138356	-1.21585	3.31332e-06	AOX1	protein_coding
ENSG00000260001	-1.22956	0.0201284	TGFBR3L	protein_coding
ENSG00000132965	-1.22976	0.0150641	ALOX5AP	protein_coding
ENSG00000062282	-1.23094	0.00379878	DGAT2	protein_coding
ENSG00000179314	-1.23174	0.00971965	WSCD1	protein_coding
ENSG00000095637	-1.23714	0.00425103	SORBS1	protein_coding
ENSG00000163638	-1.23737	0.0243984	ADAMTS9	protein_coding
ENSG00000100003	-1.23998	4.00909e-15	SEC14L2	protein_coding
ENSG00000111674	-1.24039	1.75337e-15	ENO2	protein_coding
ENSG00000134013	-1.24267	2.76026e-14	LOXL2	protein_coding
ENSG00000197358	-1.24851	3.04562e-05	BNIP3P1	transcribed_processed_pseudogene
ENSG00000166106	-1.25321	0.00415441	ADAMTS15	protein_coding
ENSG00000017483	-1.26055	7.27818e-06	SLC38A5	protein_coding
ENSG00000138131	-1.2624	0.0380002	LOXL4	protein_coding
ENSG00000106484	-1.2644	0.0102221	MEST	protein_coding
ENSG00000148225	-1.27362	0.00172795	WDR31	protein_coding
ENSG00000148677	-1.28169	6.86131e-05	ANKRD1	protein_coding
ENSG00000219607	-1.28444	0.00850388	PPP1R3G	protein_coding
ENSG00000180448	-1.2903	0.00608035	ARHGAP45	protein_coding
ENSG00000104419	-1.29845	2.43048e-23	NDRG1	protein_coding
ENSG00000237512	-1.29912	0.00914441	UNC5B-AS1	antisense_RNA
ENSG00000179094	-1.31057	6.15976e-23	PER1	protein_coding
ENSG00000144152	-1.31609	6.13858e-05	FBLN7	protein_coding
ENSG00000198270	-1.3194	0.000963989	TMEM116	protein_coding
ENSG00000071282	-1.32128	6.16391e-30	LMCD1	protein_coding
ENSG00000105048	-1.33176	0.0329468	TNNT1	protein_coding
ENSG00000151651	-1.33338	5.56023e-09	ADAM8	protein_coding
ENSG00000259768	-1.34412	0.0070643	AC004943.2	antisense_RNA
ENSG00000154027	-1.34716	0.0122632	AK5	protein_coding
ENSG00000183578	-1.3486	1.68488e-20	TNFAIP8L3	protein_coding
ENSG00000158050	-1.35623	0.000682806	DUSP2	protein_coding
ENSG00000119686	-1.35677	5.27713e-10	FLVCR2	protein_coding
ENSG00000086544	-1.35829	2.13084e-08	ITPKC	protein_coding
ENSG00000104812	-1.3625	1.45514e-10	GYS1	protein_coding
ENSG00000114771	-1.36484	0.0143285	AADAC	protein_coding
ENSG00000116833	-1.3688	0.0444877	NR5A2	protein_coding
ENSG00000076554	-1.37245	0.00367083	TPD52	protein_coding
ENSG00000116396	-1.3779	0.00637423	KCNC4	protein_coding
ENSG00000152463	-1.38315	0.0151131	OLAH	protein_coding
ENSG00000107738	-1.3882	0.000164152	VSIR	protein_coding
ENSG00000118971	-1.39076	8.37219e-09	CCND2	protein_coding
ENSG00000100985	-1.39121	0.00440305	MMP9	protein_coding
ENSG00000215866	-1.39369	0.0179965	LINC01356	lincRNA
ENSG00000126458	-1.39722	9.90911e-24	RRAS	protein_coding
ENSG00000170684	-1.4051	0.00097376	ZNF296	protein_coding
ENSG00000111859	-1.40582	1.48216e-15	NEDD9	protein_coding
ENSG00000125148	-1.40819	3.03766e-38	MT2A	protein_coding
ENSG00000233117	-1.4086	0.0133785	LINC00702	lincRNA
ENSG00000171236	-1.41485	0.00934374	LRG1	protein_coding
ENSG00000178752	-1.41555	2.74753e-08	ERFE	protein_coding
ENSG00000189221	-1.41717	4.42528e-15	MAOA	protein_coding
ENSG00000188820	-1.43075	1.74499e-08	FAM26F	protein_coding
ENSG00000165474	-1.4343	0.00347525	GJB2	protein_coding
ENSG00000164124	-1.44371	0.0258621	TMEM144	protein_coding
ENSG00000273132	-1.44377	0.000111633	AL355312.3	antisense_RNA
ENSG00000006453	-1.44383	6.5231e-17	BAIAP2L1	protein_coding
ENSG00000124191	-1.44975	5.03362e-27	TOX2	protein_coding
ENSG00000248626	-1.46169	0.0431342	GAPDHP40	processed_pseudogene
ENSG00000251580	-1.46284	0.0239435	LINC02482	lincRNA
ENSG00000121966	-1.46702	3.23578e-13	CXCR4	protein_coding
ENSG00000061656	-1.4674	5.86824e-05	SPAG4	protein_coding
ENSG00000162595	-1.4705	9.40619e-13	DIRAS3	protein_coding
ENSG00000174640	-1.49278	0.00308084	SLCO2A1	protein_coding
ENSG00000163735	-1.50597	6.89078e-42	CXCL5	protein_coding
ENSG00000109107	-1.51103	6.41163e-11	ALDOC	protein_coding
ENSG00000117525	-1.51153	2.37701e-15	F3	protein_coding
ENSG00000158315	-1.51456	0.00453722	RHBDL2	protein_coding
ENSG00000007516	-1.51998	0.00885625	BAIAP3	protein_coding
ENSG00000162433	-1.5234	5.53095e-39	AK4	protein_coding
ENSG00000081181	-1.52349	1.14873e-08	ARG2	protein_coding
ENSG00000164674	-1.52405	0.000167975	SYTL3	protein_coding
ENSG00000257732	-1.53818	0.0454409	AC089983.1	antisense_RNA
ENSG00000173597	-1.54072	0.00709204	SULT1B1	protein_coding
ENSG00000105717	-1.57242	0.0225745	PBX4	protein_coding
ENSG00000196611	-1.58344	7.426e-20	MMP1	protein_coding
ENSG00000174343	-1.59374	5.43305e-08	CHRNA9	protein_coding
ENSG00000066248	-1.59755	0.000642735	NGEF	protein_coding
ENSG00000185442	-1.60485	0.0145722	FAM174B	protein_coding
ENSG00000135245	-1.61274	2.84652e-34	HILPDA	protein_coding
ENSG00000124440	-1.61448	3.90005e-12	HIF3A	protein_coding
ENSG00000244459	-1.6194	0.00344778	AC147067.1	lincRNA
ENSG00000151572	-1.61978	2.82353e-07	ANO4	protein_coding
ENSG00000116285	-1.62286	1.30107e-34	ERRFI1	protein_coding
ENSG00000209082	-1.63276	2.41964e-05	MT-TL1	Mt_tRNA
ENSG00000156466	-1.63415	1.23714e-08	GDF6	protein_coding
ENSG00000267174	-1.64057	0.00383964	AC011472.2	3prime_overlapping_ncRNA
ENSG00000179859	-1.64085	0.00751929	AC104581.1	protein_coding
ENSG00000182379	-1.6544	1.67308e-06	NXPH4	protein_coding
ENSG00000169715	-1.66274	8.47725e-30	MT1E	protein_coding
ENSG00000167772	-1.66343	6.44216e-29	ANGPTL4	protein_coding
ENSG00000124731	-1.67565	5.51854e-07	TREM1	protein_coding
ENSG00000069812	-1.67762	0.0122569	HES2	protein_coding
ENSG00000205771	-1.67785	0.0314897	CATSPER2P1	transcribed_unprocessed_pseudogene
ENSG00000233452	-1.68484	1.49666e-06	STXBP5-AS1	antisense_RNA
ENSG00000115318	-1.68781	1.83906e-05	LOXL3	protein_coding
ENSG00000095303	-1.69731	1.74656e-32	PTGS1	protein_coding
ENSG00000278238	-1.70423	0.0448803	AL359513.1	lincRNA
ENSG00000134339	-1.72305	0.00984562	SAA2	protein_coding
ENSG00000185436	-1.72961	0.0498221	IFNLR1	protein_coding
ENSG00000160161	-1.72972	4.57442e-16	CILP2	protein_coding
ENSG00000064886	-1.74778	3.94164e-10	CHI3L2	protein_coding
ENSG00000165507	-1.74909	9.62484e-49	C10orf10	protein_coding
ENSG00000198028	-1.75681	0.0044321	ZNF560	protein_coding
ENSG00000273802	-1.75745	0.00142278	HIST1H2BG	protein_coding
ENSG00000102802	-1.7612	2.24552e-37	MEDAG	protein_coding
ENSG00000178776	-1.77001	0.034551	C5orf46	protein_coding
ENSG00000166323	-1.78702	0.0156055	C11orf65	protein_coding
ENSG00000175040	-1.78995	5.00454e-22	CHST2	protein_coding
ENSG00000107159	-1.79236	0.027391	CA9	protein_coding
ENSG00000256546	-1.79489	0.0313923	AC156455.1	processed_transcript
ENSG00000148926	-1.81894	7.97366e-26	ADM	protein_coding
ENSG00000149506	-1.82059	0.000446604	ZP1	protein_coding
ENSG00000129910	-1.82142	5.36728e-05	CDH15	protein_coding
ENSG00000106366	-1.82582	8.35202e-25	SERPINE1	protein_coding
ENSG00000101850	-1.83975	0.0250116	GPR143	protein_coding
ENSG00000249679	-1.84244	0.028336	AC106897.1	antisense_RNA
ENSG00000151882	-1.8444	0.000129982	CCL28	protein_coding
ENSG00000042832	-1.84699	0.00102521	TG	protein_coding
ENSG00000136928	-1.84969	0.000386262	GABBR2	protein_coding
ENSG00000115590	-1.85056	0.028759	IL1R2	protein_coding
ENSG00000258791	-1.86508	1.50138e-08	LINC00520	lincRNA
ENSG00000123977	-1.88733	0.0138034	DAW1	protein_coding
ENSG00000104415	-1.88804	8.56138e-09	WISP1	protein_coding
ENSG00000129521	-1.89253	1.45833e-11	EGLN3	protein_coding
ENSG00000132749	-1.89328	3.86282e-05	TESMIN	protein_coding
ENSG00000250548	-1.91205	0.0020015	AL355916.1	lincRNA
ENSG00000118785	-1.91685	8.95731e-12	SPP1	protein_coding
ENSG00000153531	-1.92029	6.58733e-09	ADPRHL1	protein_coding
ENSG00000105877	-1.92157	0.000396581	DNAH11	protein_coding
ENSG00000109193	-1.92493	0.0129549	SULT1E1	protein_coding
ENSG00000158714	-1.92625	0.00423506	SLAMF8	protein_coding
ENSG00000127561	-1.93183	2.41964e-05	SYNGR3	protein_coding
ENSG00000205129	-1.94254	2.87773e-10	C4orf47	protein_coding
ENSG00000261594	-1.94976	0.0384841	TPBGL	protein_coding
ENSG00000147689	-1.96063	0.000569022	FAM83A	protein_coding
ENSG00000280237	-1.96116	0.00564997	MIR4697HG	TEC
ENSG00000134107	-1.96257	6.86273e-26	BHLHE40	protein_coding
ENSG00000197614	-1.96357	3.07379e-11	MFAP5	protein_coding
ENSG00000025039	-1.9697	2.44282e-08	RRAGD	protein_coding
ENSG00000115155	-1.97455	0.0183634	OTOF	protein_coding
ENSG00000111913	-1.97792	0.00835569	RIPOR2	protein_coding
ENSG00000166165	-1.99632	2.62906e-22	CKB	protein_coding
ENSG00000185633	-2.0219	1.92055e-09	NDUFA4L2	protein_coding
ENSG00000183691	-2.02276	1.30959e-09	NOG	protein_coding
ENSG00000163017	-2.03745	5.48346e-06	ACTG2	protein_coding
ENSG00000231249	-2.03765	0.00487229	ITPR1-AS1	antisense_RNA
ENSG00000162496	-2.03879	1.47398e-18	DHRS3	protein_coding
ENSG00000167077	-2.04424	1.79399e-10	MEI1	protein_coding
ENSG00000117266	-2.05626	0.0155097	CDK18	protein_coding
ENSG00000214900	-2.07094	8.21278e-05	LINC01588	lincRNA
ENSG00000229647	-2.07444	0.0292765	MYOSLID	lincRNA
ENSG00000163737	-2.08869	0.00604944	PF4	protein_coding
ENSG00000124212	-2.09602	0.000889012	PTGIS	protein_coding
ENSG00000235652	-2.10886	0.0416897	AL356599.1	antisense_RNA
ENSG00000186994	-2.1097	1.77323e-06	KANK3	protein_coding
ENSG00000161653	-2.11003	6.47712e-28	NAGS	protein_coding
ENSG00000105376	-2.12817	3.39631e-10	ICAM5	protein_coding
ENSG00000130270	-2.12998	9.89849e-06	ATP8B3	protein_coding
ENSG00000080031	-2.15371	4.35328e-08	PTPRH	protein_coding
ENSG00000136842	-2.16741	0.00543013	TMOD1	protein_coding
ENSG00000260549	-2.18415	1.02619e-33	MT1L	transcribed_unitary_pseudogene
ENSG00000123576	-2.20923	0.0235845	ESX1	protein_coding
ENSG00000253633	-2.22775	0.0410529	AP002852.2	lincRNA
ENSG00000113083	-2.23177	1.0044e-18	LOX	protein_coding
ENSG00000200156	-2.23229	0.00252412	RNU5B-1	snRNA
ENSG00000137462	-2.2649	2.89004e-20	TLR2	protein_coding
ENSG00000077092	-2.27797	0.0147625	RARB	protein_coding
ENSG00000105613	-2.28121	0.00927637	MAST1	protein_coding
ENSG00000270321	-2.28277	0.00762387	AC007953.2	lincRNA
ENSG00000135346	-2.29626	0.00954374	CGA	protein_coding
ENSG00000187193	-2.33377	3.96724e-17	MT1X	protein_coding
ENSG00000145911	-2.33844	0.0258815	N4BP3	protein_coding
ENSG00000214274	-2.34516	4.85233e-12	ANG	protein_coding
ENSG00000129990	-2.36789	0.000241889	SYT5	protein_coding
ENSG00000111254	-2.39245	0.00782123	AKAP3	protein_coding
ENSG00000138615	-2.40245	1.68683e-05	CILP	protein_coding
ENSG00000157514	-2.46008	5.87765e-67	TSC22D3	protein_coding
ENSG00000173432	-2.4715	3.37966e-09	SAA1	protein_coding
ENSG00000204128	-2.47779	1.96695e-05	C2orf72	protein_coding
ENSG00000006606	-2.4894	0.000306827	CCL26	protein_coding
ENSG00000167600	-2.53879	0.0242972	CYP2S1	protein_coding
ENSG00000171557	-2.54335	0.000807491	FGG	protein_coding
ENSG00000127129	-2.54701	2.07305e-22	EDN2	protein_coding
ENSG00000198910	-2.58673	0.000383835	L1CAM	protein_coding
ENSG00000115602	-2.60367	1.31119e-17	IL1RL1	protein_coding
ENSG00000112379	-2.6099	1.33051e-06	ARFGEF3	protein_coding
ENSG00000074211	-2.63209	3.41125e-15	PPP2R2C	protein_coding
ENSG00000125895	-2.64643	0.0235036	TMEM74B	protein_coding
ENSG00000259448	-2.65502	0.0277421	LINC02352	lincRNA
ENSG00000248187	-2.69629	0.00320804	AC078850.1	lincRNA
ENSG00000132821	-2.69903	0.000206951	VSTM2L	protein_coding
ENSG00000198771	-2.73108	2.25412e-05	RCSD1	protein_coding
ENSG00000183421	-2.74925	0.0348917	RIPK4	protein_coding
ENSG00000118972	-2.75561	0.000333652	FGF23	protein_coding
ENSG00000145708	-2.80198	0.000383426	CRHBP	protein_coding
ENSG00000111339	-2.88602	0.0023986	ART4	protein_coding
ENSG00000172137	-2.92588	5.00951e-09	CALB2	protein_coding
ENSG00000109846	-2.95073	9.87026e-12	CRYAB	protein_coding
ENSG00000179593	-3.03264	8.44265e-09	ALOX15B	protein_coding
ENSG00000174697	-3.08574	0.00171617	LEP	protein_coding
ENSG00000198729	-3.12674	0.0360592	PPP1R14C	protein_coding
ENSG00000239911	-3.17859	0.00112669	PRKAG2-AS1	antisense_RNA
ENSG00000186642	-3.18871	4.18005e-32	PDE2A	protein_coding
ENSG00000130822	-3.19258	0.00771916	PNCK	protein_coding
ENSG00000246363	-3.20928	0.0414298	LINC02458	lincRNA
ENSG00000109906	-3.21386	7.57975e-20	ZBTB16	protein_coding
ENSG00000271119	-3.27201	0.0369158	AC026412.3	lincRNA
ENSG00000101210	-3.28316	2.2925e-13	EEF1A2	protein_coding
ENSG00000100593	-3.31905	0.0328808	ISM2	protein_coding
ENSG00000254403	-3.41033	0.000609415	OR10Y1P	unprocessed_pseudogene
ENSG00000128242	-3.52526	4.40121e-07	GAL3ST1	protein_coding
ENSG00000161896	-3.54328	0.0498846	IP6K3	protein_coding
ENSG00000217716	-3.74981	0.0469	RPS10P3	processed_pseudogene
ENSG00000142583	-3.80334	0.0412835	SLC2A5	protein_coding
ENSG00000164266	-3.80394	0.0479168	SPINK1	protein_coding
ENSG00000270722	-3.9688	3.04495e-05	U1	snRNA
ENSG00000140519	-4.00357	0.019967	RHCG	protein_coding
ENSG00000198915	-4.05536	0.00636681	RASGEF1A	protein_coding
ENSG00000155926	-4.08228	0.0188794	SLA	protein_coding
ENSG00000267577	-4.08528	0.0160924	AC010327.3	antisense_RNA
ENSG00000124107	-4.10596	4.62541e-06	SLPI	protein_coding
ENSG00000277918	-4.11994	0.0225366	U1	snRNA
ENSG00000113296	-4.12419	0.0251255	THBS4	protein_coding
ENSG00000225889	-4.1713	0.0156083	AC012368.1	antisense_RNA
ENSG00000204632	-4.27138	0.0177134	HLA-G	protein_coding
ENSG00000183734	-4.37898	0.0107618	ASCL2	protein_coding
ENSG00000267710	-4.42672	0.00927609	EDDM13	protein_coding
ENSG00000176177	-4.48372	0.00597079	ENTHD1	protein_coding
ENSG00000073861	-4.74586	0.00206519	TBX21	protein_coding
ENSG00000162069	-4.80193	0.00426412	BICDL2	protein_coding
ENSG00000131730	-4.96148	0.00312596	CKMT2	protein_coding
ENSG00000112812	-5.06268	0.0120882	PRSS16	protein_coding
ENSG00000124102	-5.26084	0.000633912	PI3	protein_coding
ENSG00000163083	-5.32959	0.00051355	INHBB	protein_coding
ENSG00000087250	-5.42923	2.17988e-22	MT3	protein_coding
ENSG00000144119	-5.44334	0.000462808	C1QL2	protein_coding
ENSG00000230432	-5.70956	0.000148496	AC114803.1	antisense_RNA
ENSG00000116014	-5.73196	2.51484e-24	KISS1R	protein_coding

## Sheet: DEGs_Borrelia infection
Ensembl ID	log2FoldChange	p adj	gene name	gene_biotype
ENSG00000124107	5.67797	7.97003e-05	SLPI	protein_coding
ENSG00000230432	5.47009	0.000386911	AC114803.1	antisense_RNA
ENSG00000198915	4.31619	0.0120648	RASGEF1A	protein_coding
ENSG00000087250	4.24426	4.36213e-19	MT3	protein_coding
ENSG00000100678	4.22149	0.0210194	SLC8A3	protein_coding
ENSG00000116014	4.12416	4.60473e-26	KISS1R	protein_coding
ENSG00000159337	4.04425	0.0331171	PLA2G4D	protein_coding
ENSG00000167419	3.89956	0.0355441	LPO	protein_coding				Log2 Fold change values in orange fill denotes upregulation
ENSG00000198729	3.83934	0.0054701	PPP1R14C	protein_coding
ENSG00000229644	3.8302	0.00888528	NAMPTP1	processed_pseudogene				Log2 Fold change values in green fill denotes downregulation
ENSG00000124102	3.69706	0.045382	PI3	protein_coding
ENSG00000179148	3.62458	0.0474006	ALOXE3	protein_coding
ENSG00000008735	3.45829	0.000653155	MAPK8IP2	protein_coding
ENSG00000163737	3.13021	0.00108171	PF4	protein_coding
ENSG00000197181	3.11957	0.0474006	PIWIL2	protein_coding
ENSG00000186642	3.05041	3.1184e-27	PDE2A	protein_coding
ENSG00000163083	2.9013	0.024532	INHBB	protein_coding
ENSG00000138615	2.86595	3.9865e-07	CILP	protein_coding
ENSG00000174697	2.79598	0.000702223	LEP	protein_coding
ENSG00000246363	2.76791	0.0419933	LINC02458	lincRNA
ENSG00000163958	2.76417	0.0396034	ZDHHC19	protein_coding
ENSG00000124212	2.74318	0.000510117	PTGIS	protein_coding
ENSG00000132821	2.71356	0.000213428	VSTM2L	protein_coding
ENSG00000254403	2.62039	0.00382623	OR10Y1P	unprocessed_pseudogene
ENSG00000118972	2.61292	0.000318444	FGF23	protein_coding
ENSG00000101210	2.58485	5.23878e-09	EEF1A2	protein_coding
ENSG00000270722	2.56567	0.00487924	U1	snRNA
ENSG00000172137	2.55901	2.04997e-06	CALB2	protein_coding
ENSG00000115009	2.54455	0.00397148	CCL20	protein_coding
ENSG00000147689	2.51448	0.000629565	FAM83A	protein_coding
ENSG00000179593	2.4573	4.785e-06	ALOX15B	protein_coding
ENSG00000182472	2.42088	0.0472495	CAPN12	protein_coding
ENSG00000163017	2.40344	3.05134e-06	ACTG2	protein_coding
ENSG00000130822	2.40332	0.0202601	PNCK	protein_coding
ENSG00000111339	2.30448	0.017606	ART4	protein_coding
ENSG00000109846	2.30165	5.983e-08	CRYAB	protein_coding
ENSG00000121207	2.28048	0.0449961	LRAT	protein_coding
ENSG00000123977	2.26299	0.0107778	DAW1	protein_coding
ENSG00000250251	2.25437	0.0258041	PKD1P6	transcribed_unprocessed_pseudogene
ENSG00000127129	2.18807	1.62086e-18	EDN2	protein_coding
ENSG00000165474	2.18789	1.3084e-05	GJB2	protein_coding
ENSG00000074211	2.1873	3.72115e-11	PPP2R2C	protein_coding
ENSG00000073861	2.17656	0.016352	TBX21	protein_coding
ENSG00000137462	2.15373	7.48192e-15	TLR2	protein_coding
ENSG00000111913	2.13545	0.00115029	RIPOR2	protein_coding
ENSG00000136842	2.11078	0.00812316	TMOD1	protein_coding
ENSG00000239911	2.10424	0.0249689	PRKAG2-AS1	antisense_RNA
ENSG00000113083	2.10349	1.59449e-16	LOX	protein_coding
ENSG00000112379	2.07871	0.000140584	ARFGEF3	protein_coding
ENSG00000158813	2.07263	0.0062734	EDA	protein_coding
ENSG00000105717	2.07115	0.00570265	PBX4	protein_coding
ENSG00000145708	2.06157	0.00476646	CRHBP	protein_coding
ENSG00000115602	2.05333	1.58872e-12	IL1RL1	protein_coding
ENSG00000205129	2.05237	5.83866e-10	C4orf47	protein_coding
ENSG00000248187	2.02476	0.0193682	AC078850.1	lincRNA
ENSG00000198910	2.0241	0.00834351	L1CAM	protein_coding
ENSG00000109906	2.00017	4.68811e-10	ZBTB16	protein_coding
ENSG00000134339	1.98218	0.00190722	SAA2	protein_coding
ENSG00000118785	1.95507	1.81095e-12	SPP1	protein_coding
ENSG00000128242	1.92796	0.00120505	GAL3ST1	protein_coding
ENSG00000260549	1.91769	3.24195e-26	MT1L	transcribed_unitary_pseudogene
ENSG00000186994	1.88795	1.33594e-05	KANK3	protein_coding
ENSG00000057294	1.87988	1.22857e-06	PKP2	protein_coding
ENSG00000039139	1.87614	0.0116954	DNAH5	protein_coding
ENSG00000111859	1.8752	4.05043e-23	NEDD9	protein_coding
ENSG00000129990	1.87291	0.00699385	SYT5	protein_coding
ENSG00000175040	1.8689	2.52982e-23	CHST2	protein_coding
ENSG00000151651	1.85557	2.56193e-16	ADAM8	protein_coding
ENSG00000107159	1.85387	0.0240794	CA9	protein_coding
ENSG00000064886	1.84443	4.37169e-11	CHI3L2	protein_coding
ENSG00000080031	1.82073	7.89592e-06	PTPRH	protein_coding
ENSG00000166165	1.81277	6.29783e-17	CKB	protein_coding
ENSG00000185633	1.77573	1.67952e-07	NDUFA4L2	protein_coding
ENSG00000006606	1.77288	0.0103775	CCL26	protein_coding
ENSG00000232774	1.7576	0.00681644	FLJ22447	lincRNA
ENSG00000117525	1.74442	4.76818e-20	F3	protein_coding
ENSG00000102802	1.74199	3.68827e-36	MEDAG	protein_coding
ENSG00000171557	1.73959	0.011375	FGG	protein_coding
ENSG00000185955	1.72817	8.25311e-08	C7orf61	protein_coding
ENSG00000164674	1.72745	6.88767e-05	SYTL3	protein_coding
ENSG00000157514	1.72544	1.83866e-33	TSC22D3	protein_coding
ENSG00000105048	1.72496	0.0058711	TNNT1	protein_coding
ENSG00000163735	1.71772	1.64707e-51	CXCL5	protein_coding
ENSG00000170681	1.71094	0.00834202	CAVIN4	protein_coding
ENSG00000106366	1.70011	2.19758e-21	SERPINE1	protein_coding
ENSG00000173432	1.69679	4.4517e-06	SAA1	protein_coding
ENSG00000100985	1.68421	0.000337277	MMP9	protein_coding
ENSG00000007516	1.67624	0.00838368	BAIAP3	protein_coding
ENSG00000104415	1.67257	2.78693e-07	WISP1	protein_coding
ENSG00000273802	1.67069	0.00423752	HIST1H2BG	protein_coding
ENSG00000160161	1.66628	2.98636e-15	CILP2	protein_coding
ENSG00000178776	1.65648	0.0370822	C5orf46	protein_coding
ENSG00000134107	1.65605	6.2347e-18	BHLHE40	protein_coding
ENSG00000105376	1.64991	1.1678e-06	ICAM5	protein_coding
ENSG00000129521	1.64488	1.14398e-09	EGLN3	protein_coding
ENSG00000248626	1.62701	0.0189688	GAPDHP40	processed_pseudogene
ENSG00000183691	1.61862	5.43683e-07	NOG	protein_coding
ENSG00000204128	1.61773	0.00333205	C2orf72	protein_coding
ENSG00000276966	1.61447	0.0446412	HIST1H4E	protein_coding
ENSG00000154917	1.60694	0.00177979	RAB6B	protein_coding
ENSG00000095303	1.58215	1.14198e-28	PTGS1	protein_coding
ENSG00000156466	1.57752	9.88766e-08	GDF6	protein_coding
ENSG00000161653	1.57144	4.38642e-17	NAGS	protein_coding
ENSG00000153531	1.56011	6.89888e-07	ADPRHL1	protein_coding
ENSG00000116285	1.51996	3.36778e-30	ERRFI1	protein_coding
ENSG00000167207	1.51868	0.0206979	NOD2	protein_coding
ENSG00000174640	1.49989	0.00461645	SLCO2A1	protein_coding
ENSG00000062282	1.49787	0.000449428	DGAT2	protein_coding
ENSG00000124731	1.48143	3.52123e-06	TREM1	protein_coding
ENSG00000174343	1.48108	9.88766e-08	CHRNA9	protein_coding
ENSG00000129910	1.47379	0.00306418	CDH15	protein_coding
ENSG00000214900	1.46989	0.00649558	LINC01588	lincRNA
ENSG00000196611	1.46894	1.61077e-16	MMP1	protein_coding
ENSG00000158714	1.46891	0.0298917	SLAMF8	protein_coding
ENSG00000128165	1.46479	0.00500106	ADM2	protein_coding
ENSG00000069812	1.46469	0.0258494	HES2	protein_coding
ENSG00000284681	1.46108	0.0481576	AC007240.1	protein_coding
ENSG00000214274	1.46094	6.99286e-06	ANG	protein_coding
ENSG00000258791	1.45577	2.62689e-05	LINC00520	lincRNA
ENSG00000116396	1.44119	0.0055854	KCNC4	protein_coding
ENSG00000130270	1.43819	0.000842573	ATP8B3	protein_coding
ENSG00000249042	1.43534	0.0158272	AC008771.1	antisense_RNA
ENSG00000077420	1.43036	0.0376882	APBB1IP	protein_coding
ENSG00000095637	1.42159	0.000859091	SORBS1	protein_coding
ENSG00000158769	1.42116	1.14838e-21	F11R	protein_coding
ENSG00000006638	1.42087	7.67825e-08	TBXA2R	protein_coding
ENSG00000171236	1.4162	0.0135725	LRG1	protein_coding
ENSG00000025039	1.41486	5.69639e-05	RRAGD	protein_coding
ENSG00000173597	1.4099	0.0158272	SULT1B1	protein_coding
ENSG00000081181	1.4069	4.2968e-07	ARG2	protein_coding
ENSG00000169429	1.40615	1.13841e-10	CXCL8	protein_coding
ENSG00000115318	1.39442	0.000702223	LOXL3	protein_coding
ENSG00000136928	1.38799	0.0111843	GABBR2	protein_coding
ENSG00000158859	1.38657	4.41945e-11	ADAMTS4	protein_coding
ENSG00000167077	1.38274	8.50153e-06	MEI1	protein_coding
ENSG00000151572	1.37974	4.30329e-06	ANO4	protein_coding
ENSG00000179314	1.37958	0.00285058	WSCD1	protein_coding
ENSG00000136943	1.33454	0.000242799	CTSV	protein_coding
ENSG00000124191	1.32495	2.2017e-22	TOX2	protein_coding
ENSG00000244459	1.31615	0.0205207	AC147067.1	lincRNA
ENSG00000167642	1.31556	0.00863007	SPINT2	protein_coding
ENSG00000061656	1.3091	0.000271964	SPAG4	protein_coding
ENSG00000105339	1.30602	0.0146062	DENND3	protein_coding
ENSG00000127561	1.29643	0.00879802	SYNGR3	protein_coding
ENSG00000135245	1.29436	3.39186e-22	HILPDA	protein_coding
ENSG00000163909	1.28556	6.4859e-12	HEYL	protein_coding
ENSG00000119686	1.28247	1.16404e-09	FLVCR2	protein_coding
ENSG00000181885	1.27769	0.000958254	CLDN7	protein_coding
ENSG00000114771	1.26827	0.0193682	AADAC	protein_coding
ENSG00000187764	1.26781	0.00086683	SEMA4D	protein_coding
ENSG00000071282	1.26557	6.65681e-27	LMCD1	protein_coding
ENSG00000279118	1.26542	0.000204077	AC093535.2	TEC
ENSG00000149506	1.25761	0.0206979	ZP1	protein_coding
ENSG00000197614	1.25591	2.22898e-05	MFAP5	protein_coding
ENSG00000066248	1.24768	0.0213244	NGEF	protein_coding
ENSG00000233452	1.24456	0.00083164	STXBP5-AS1	antisense_RNA
ENSG00000101311	1.24401	0.000142422	FERMT1	protein_coding
ENSG00000182870	1.2416	0.0431518	GALNT9	protein_coding
ENSG00000105650	1.23706	0.00318477	PDE4C	protein_coding
ENSG00000099860	1.2316	4.42358e-13	GADD45B	protein_coding
ENSG00000162433	1.2251	7.786e-26	AK4	protein_coding
ENSG00000182379	1.22346	0.000501969	NXPH4	protein_coding
ENSG00000187193	1.21375	3.35077e-05	MT1X	protein_coding
ENSG00000106484	1.20388	0.0236311	MEST	protein_coding
ENSG00000101442	1.189	0.00335288	ACTR5	protein_coding
ENSG00000116690	1.17795	1.00794e-05	PRG4	protein_coding
ENSG00000166689	1.17477	0.013419	PLEKHA7	protein_coding
ENSG00000163661	1.1732	9.39324e-06	PTX3	protein_coding
ENSG00000099377	1.17226	4.01179e-10	HSD3B7	protein_coding
ENSG00000100234	1.17128	1.72353e-53	TIMP3	protein_coding
ENSG00000101187	1.16776	0.0276922	SLCO4A1	protein_coding
ENSG00000149591	1.16414	2.22354e-08	TAGLN	protein_coding
ENSG00000152049	1.1586	3.56504e-09	KCNE4	protein_coding
ENSG00000188820	1.15358	1.66262e-05	FAM26F	protein_coding
ENSG00000142949	1.14388	3.15128e-15	PTPRF	protein_coding
ENSG00000125319	1.14297	0.016352	C17orf53	protein_coding
ENSG00000242516	1.14249	2.68242e-06	LINC00960	lincRNA
ENSG00000128591	1.14061	6.51006e-05	FLNC	protein_coding
ENSG00000138061	1.13451	2.31823e-29	CYP1B1	protein_coding
ENSG00000187210	1.13397	3.75196e-10	GCNT1	protein_coding
ENSG00000128510	1.13275	0.0355441	CPA4	protein_coding
ENSG00000184669	1.12978	0.0278695	OR7E14P	transcribed_unprocessed_pseudogene
ENSG00000187583	1.12629	0.036583	PLEKHN1	protein_coding
ENSG00000006016	1.12576	1.29832e-14	CRLF1	protein_coding
ENSG00000269397	1.12269	0.00155891	AC011503.2	sense_intronic
ENSG00000158050	1.12101	0.0115128	DUSP2	protein_coding
ENSG00000179094	1.1191	2.23658e-17	PER1	protein_coding
ENSG00000134013	1.1108	2.36903e-11	LOXL2	protein_coding
ENSG00000162595	1.11049	2.61471e-07	DIRAS3	protein_coding
ENSG00000170909	1.10653	0.0307562	OSCAR	protein_coding
ENSG00000105835	1.10639	2.28316e-06	NAMPT	protein_coding
ENSG00000198270	1.10289	0.00506071	TMEM116	protein_coding
ENSG00000162706	1.09757	0.00443686	CADM3	protein_coding
ENSG00000169715	1.0974	4.10627e-13	MT1E	protein_coding
ENSG00000008517	1.09639	2.22354e-08	IL32	protein_coding
ENSG00000267174	1.09573	0.0306192	AC011472.2	3prime_overlapping_ncRNA
ENSG00000126458	1.09498	8.76191e-15	RRAS	protein_coding
ENSG00000187908	1.0929	0.0278513	DMBT1	protein_coding
ENSG00000174939	1.08958	0.028904	ASPHD1	protein_coding
ENSG00000282988	1.08862	0.0282136	HIST1H3D	protein_coding
ENSG00000273132	1.08387	0.0050174	AL355312.3	antisense_RNA
ENSG00000167772	1.08358	2.10579e-12	ANGPTL4	protein_coding
ENSG00000198771	1.08184	0.048005	RCSD1	protein_coding
ENSG00000127666	1.07404	0.00125164	TICAM1	protein_coding
ENSG00000118971	1.069	9.90116e-06	CCND2	protein_coding
ENSG00000138356	1.06843	6.60488e-05	AOX1	protein_coding
ENSG00000169220	1.06822	0.000282758	RGS14	protein_coding
ENSG00000259207	1.06584	0.01216	ITGB3	protein_coding
ENSG00000103710	1.05697	0.000104627	RASL12	protein_coding
ENSG00000120833	1.05363	0.00104244	SOCS2	protein_coding
ENSG00000149380	1.04656	0.000507621	P4HA3	protein_coding
ENSG00000178752	1.04622	0.000176885	ERFE	protein_coding
ENSG00000187957	1.04006	1.28996e-10	DNER	protein_coding
ENSG00000148926	1.03638	1.32137e-08	ADM	protein_coding
ENSG00000154102	1.03511	0.000123279	C16orf74	protein_coding
ENSG00000132329	1.03433	2.12388e-05	RAMP1	protein_coding
ENSG00000163734	1.03108	0.000274775	CXCL3	protein_coding
ENSG00000163739	1.02714	5.45064e-08	CXCL1	protein_coding
ENSG00000132749	1.02465	0.0378384	TESMIN	protein_coding
ENSG00000006453	1.0244	7.30611e-09	BAIAP2L1	protein_coding
ENSG00000173221	1.02418	4.08198e-05	GLRX	protein_coding
ENSG00000148426	1.01776	7.38042e-08	PROSER2	protein_coding
ENSG00000120756	1.0094	0.00993813	PLS1	protein_coding
ENSG00000124440	1.00493	3.44884e-05	HIF3A	protein_coding
ENSG00000119929	1.00336	0.00285058	CUTC	protein_coding
ENSG00000164938	-1.00057	2.86036e-14	TP53INP1	protein_coding
ENSG00000138678	-1.00471	0.0353768	GPAT3	protein_coding
ENSG00000255248	-1.00559	4.11269e-11	MIR100HG	processed_transcript
ENSG00000249784	-1.01219	0.0239766	SCARNA22	scaRNA
ENSG00000011347	-1.01334	8.54583e-09	SYT7	protein_coding
ENSG00000067445	-1.01337	6.01221e-08	TRO	protein_coding
ENSG00000124225	-1.0147	1.09667e-20	PMEPA1	protein_coding
ENSG00000215252	-1.01812	0.00131362	GOLGA8B	protein_coding
ENSG00000149090	-1.0192	6.72646e-07	PAMR1	protein_coding
ENSG00000196123	-1.03288	7.53965e-05	KIAA0895L	protein_coding
ENSG00000108688	-1.03619	0.014925	CCL7	protein_coding
ENSG00000166793	-1.03801	0.0280857	YPEL4	protein_coding
ENSG00000167615	-1.0384	0.00209514	LENG8	protein_coding
ENSG00000061918	-1.04023	0.0134769	GUCY1B3	protein_coding
ENSG00000137285	-1.04173	1.89575e-05	TUBB2B	protein_coding
ENSG00000132000	-1.04241	0.0421581	PODNL1	protein_coding
ENSG00000161835	-1.04489	0.000438183	GRASP	protein_coding
ENSG00000170500	-1.04658	0.0194983	LONRF2	protein_coding
ENSG00000174004	-1.04724	0.00939491	NRROS	protein_coding
ENSG00000245526	-1.05099	0.000182153	LINC00461	lincRNA
ENSG00000144445	-1.05137	3.65954e-05	KANSL1L	protein_coding
ENSG00000128564	-1.05335	3.90333e-11	VGF	protein_coding
ENSG00000151067	-1.05403	0.0224513	CACNA1C	protein_coding
ENSG00000099284	-1.05521	4.23548e-05	H2AFY2	protein_coding
ENSG00000123610	-1.0556	1.0652e-06	TNFAIP6	protein_coding
ENSG00000140937	-1.05625	1.24064e-10	CDH11	protein_coding
ENSG00000125845	-1.06091	1.16804e-05	BMP2	protein_coding
ENSG00000222022	-1.0631	0.00688458	AC112721.1	lincRNA
ENSG00000144730	-1.06332	0.00355711	IL17RD	protein_coding
ENSG00000154188	-1.06525	0.0103775	ANGPT1	protein_coding
ENSG00000171724	-1.06585	3.47764e-07	VAT1L	protein_coding
ENSG00000143772	-1.07037	0.000125316	ITPKB	protein_coding
ENSG00000165655	-1.07595	2.45615e-10	ZNF503	protein_coding
ENSG00000136859	-1.0763	1.46008e-28	ANGPTL2	protein_coding
ENSG00000116117	-1.07651	0.0258041	PARD3B	protein_coding
ENSG00000257151	-1.07861	0.00149298	PWAR6	lincRNA
ENSG00000121989	-1.08266	6.49923e-06	ACVR2A	protein_coding
ENSG00000176371	-1.08311	0.000142422	ZSCAN2	protein_coding
ENSG00000067113	-1.08737	1.47365e-17	PLPP1	protein_coding
ENSG00000182621	-1.08771	0.000285273	PLCB1	protein_coding
ENSG00000204131	-1.08856	0.00391071	NHSL2	protein_coding
ENSG00000198963	-1.08896	0.000327061	RORB	protein_coding
ENSG00000224982	-1.09534	3.04797e-06	TMEM233	protein_coding
ENSG00000269821	-1.09663	5.29032e-06	KCNQ1OT1	antisense_RNA
ENSG00000124766	-1.09885	1.47632e-22	SOX4	protein_coding
ENSG00000115252	-1.09954	2.23404e-07	PDE1A	protein_coding
ENSG00000117707	-1.0996	3.77749e-05	PROX1	protein_coding
ENSG00000115963	-1.10187	1.14838e-21	RND3	protein_coding
ENSG00000162437	-1.10209	0.0383416	RAVER2	protein_coding
ENSG00000227051	-1.10525	1.95218e-10	C14orf132	protein_coding
ENSG00000070961	-1.10623	8.20759e-35	ATP2B1	protein_coding
ENSG00000159164	-1.10711	1.96176e-07	SV2A	protein_coding
ENSG00000164056	-1.10723	8.20552e-06	SPRY1	protein_coding
ENSG00000154122	-1.10727	4.574e-16	ANKH	protein_coding
ENSG00000028277	-1.10928	4.18928e-14	POU2F2	protein_coding
ENSG00000270885	-1.10967	0.0198914	RASL10B	protein_coding
ENSG00000168916	-1.10994	5.05278e-11	ZNF608	protein_coding
ENSG00000157680	-1.11051	0.0198556	DGKI	protein_coding
ENSG00000060718	-1.11077	1.55871e-09	COL11A1	protein_coding
ENSG00000101825	-1.11101	1.2354e-07	MXRA5	protein_coding
ENSG00000188070	-1.11511	3.14437e-14	C11orf95	protein_coding
ENSG00000092621	-1.12432	2.72614e-05	PHGDH	protein_coding
ENSG00000120820	-1.13242	6.06607e-05	GLT8D2	protein_coding
ENSG00000204442	-1.13264	2.56645e-09	FAM155A	protein_coding
ENSG00000164929	-1.13492	1.82779e-09	BAALC	protein_coding
ENSG00000251003	-1.13525	0.000865763	ZFPM2-AS1	processed_transcript
ENSG00000122778	-1.13813	4.09608e-05	KIAA1549	protein_coding
ENSG00000163618	-1.13905	0.000112628	CADPS	protein_coding
ENSG00000142408	-1.14258	6.85272e-05	CACNG8	protein_coding
ENSG00000119042	-1.15326	0.0014705	SATB2	protein_coding
ENSG00000253846	-1.15407	0.0056203	PCDHGA10	protein_coding
ENSG00000180190	-1.1608	0.00889279	TDRP	protein_coding
ENSG00000105855	-1.16382	1.26347e-06	ITGB8	protein_coding
ENSG00000182272	-1.16407	0.0160973	B4GALNT4	protein_coding
ENSG00000184838	-1.16566	7.7914e-07	PRR16	protein_coding
ENSG00000170365	-1.16685	1.9568e-14	SMAD1	protein_coding
ENSG00000170396	-1.17403	0.00098992	ZNF804A	protein_coding
ENSG00000152409	-1.1761	8.03587e-14	JMY	protein_coding
ENSG00000236609	-1.18466	9.79773e-05	ZNF853	protein_coding
ENSG00000264229	-1.18603	0.0363557	RNU4ATAC	snRNA
ENSG00000254122	-1.18723	0.0185217	PCDHGB7	protein_coding
ENSG00000146859	-1.18733	0.00239023	TMEM140	protein_coding
ENSG00000182568	-1.18737	1.8548e-11	SATB1	protein_coding
ENSG00000121440	-1.18913	0.014885	PDZRN3	protein_coding
ENSG00000005471	-1.19183	0.0231386	ABCB4	protein_coding
ENSG00000119922	-1.19326	3.97672e-06	IFIT2	protein_coding
ENSG00000103489	-1.19519	0.000134284	XYLT1	protein_coding
ENSG00000148344	-1.19631	6.31134e-08	PTGES	protein_coding
ENSG00000096696	-1.19653	4.66117e-19	DSP	protein_coding
ENSG00000121858	-1.19808	2.72275e-06	TNFSF10	protein_coding
ENSG00000167157	-1.19946	0.0028829	PRRX2	protein_coding
ENSG00000168961	-1.20301	8.45922e-06	LGALS9	protein_coding
ENSG00000139910	-1.20645	8.43845e-06	NOVA1	protein_coding
ENSG00000172403	-1.20848	6.60521e-05	SYNPO2	protein_coding
ENSG00000103034	-1.20929	6.09703e-10	NDRG4	protein_coding
ENSG00000077942	-1.21867	5.58269e-17	FBLN1	protein_coding
ENSG00000162576	-1.22277	8.36105e-11	MXRA8	protein_coding
ENSG00000168077	-1.22774	8.43642e-19	SCARA3	protein_coding
ENSG00000264895	-1.23288	0.0468998	AC006141.1	sense_intronic
ENSG00000212464	-1.2349	0.00588953	SNORA12	snoRNA
ENSG00000076770	-1.24016	0.0172289	MBNL3	protein_coding
ENSG00000152990	-1.2415	1.13701e-06	ADGRA3	protein_coding
ENSG00000143387	-1.24214	7.21604e-13	CTSK	protein_coding
ENSG00000164418	-1.24345	0.0323885	GRIK2	protein_coding
ENSG00000123836	-1.24477	0.00297439	PFKFB2	protein_coding
ENSG00000165152	-1.25429	7.6803e-06	TMEM246	protein_coding
ENSG00000167549	-1.25571	0.00916296	CORO6	protein_coding
ENSG00000139329	-1.25582	0.00155775	LUM	protein_coding
ENSG00000102409	-1.25697	5.89943e-13	BEX4	protein_coding
ENSG00000133110	-1.25893	1.79504e-18	POSTN	protein_coding
ENSG00000213420	-1.26243	0.0188064	GPC2	protein_coding
ENSG00000277459	-1.2627	0.0327162	AP001527.2	lincRNA
ENSG00000146072	-1.26534	6.35181e-20	TNFRSF21	protein_coding
ENSG00000172020	-1.269	3.75818e-10	GAP43	protein_coding
ENSG00000182916	-1.27419	2.74348e-18	TCEAL7	protein_coding
ENSG00000267280	-1.27888	0.0117868	TBX2-AS1	antisense_RNA
ENSG00000106976	-1.2834	2.56924e-05	DNM1	protein_coding
ENSG00000122378	-1.2838	1.62959e-17	FAM213A	protein_coding
ENSG00000109339	-1.28435	0.0436057	MAPK10	protein_coding
ENSG00000198108	-1.28812	0.0194084	CHSY3	protein_coding
ENSG00000184985	-1.29123	0.0374829	SORCS2	protein_coding
ENSG00000064205	-1.29869	0.0359905	WISP2	protein_coding
ENSG00000251136	-1.30006	0.0297494	AF117829.1	lincRNA
ENSG00000113532	-1.303	3.78636e-05	ST8SIA4	protein_coding
ENSG00000104967	-1.30692	6.60488e-05	NOVA2	protein_coding
ENSG00000137727	-1.30702	0.010162	ARHGAP20	protein_coding
ENSG00000154864	-1.31238	1.14472e-29	PIEZO2	protein_coding
ENSG00000259969	-1.31558	0.00450577	AL049838.1	sense_overlapping
ENSG00000171877	-1.316	0.0127102	FRMD5	protein_coding
ENSG00000126709	-1.31765	5.54959e-16	IFI6	protein_coding
ENSG00000038427	-1.31775	2.62229e-64	VCAN	protein_coding
ENSG00000144369	-1.31915	0.00688458	FAM171B	protein_coding
ENSG00000134247	-1.32096	4.85842e-09	PTGFRN	protein_coding
ENSG00000152217	-1.32254	1.43816e-11	SETBP1	protein_coding
ENSG00000109610	-1.32357	0.00153232	SOD3	protein_coding
ENSG00000166394	-1.32403	0.0139263	CYB5R2	protein_coding
ENSG00000196628	-1.32612	1.07413e-42	TCF4	protein_coding
ENSG00000225630	-1.32685	0.0235925	MTND2P28	unprocessed_pseudogene
ENSG00000157168	-1.327	5.46659e-05	NRG1	protein_coding
ENSG00000197594	-1.33356	1.50792e-13	ENPP1	protein_coding
ENSG00000128602	-1.3363	0.00918412	SMO	protein_coding
ENSG00000196562	-1.33689	9.6847e-20	SULF2	protein_coding
ENSG00000164761	-1.3378	0.0229344	TNFRSF11B	protein_coding
ENSG00000229056	-1.3399	0.0230153	AC020571.1	antisense_RNA
ENSG00000187634	-1.34152	0.00044488	SAMD11	protein_coding
ENSG00000165633	-1.34272	0.000160768	VSTM4	protein_coding
ENSG00000125378	-1.3465	4.45299e-13	BMP4	protein_coding
ENSG00000176049	-1.34746	0.00307924	JAKMIP2	protein_coding
ENSG00000089127	-1.35027	2.17197e-07	OAS1	protein_coding
ENSG00000138650	-1.35207	0.00206024	PCDH10	protein_coding
ENSG00000046653	-1.35257	1.56576e-05	GPM6B	protein_coding
ENSG00000271533	-1.35593	0.0199109	Z83843.1	sense_intronic
ENSG00000169184	-1.3584	8.57076e-05	MN1	protein_coding
ENSG00000041353	-1.36039	1.94385e-08	RAB27B	protein_coding
ENSG00000183486	-1.36123	1.47485e-08	MX2	protein_coding
ENSG00000136999	-1.36572	0.000188455	NOV	protein_coding
ENSG00000109576	-1.37526	0.00898954	AADAT	protein_coding
ENSG00000162490	-1.38037	2.9348e-07	DRAXIN	protein_coding
ENSG00000086991	-1.38514	0.0148093	NOX4	protein_coding
ENSG00000160145	-1.38542	0.00480922	KALRN	protein_coding
ENSG00000119917	-1.3864	2.88224e-15	IFIT3	protein_coding
ENSG00000104321	-1.38658	0.00383491	TRPA1	protein_coding
ENSG00000154736	-1.38669	2.45669e-20	ADAMTS5	protein_coding
ENSG00000128482	-1.38715	1.83686e-05	RNF112	protein_coding
ENSG00000213760	-1.38726	0.000121771	ATP6V1G2	protein_coding
ENSG00000136235	-1.39043	2.78107e-33	GPNMB	protein_coding
ENSG00000151617	-1.3931	4.62704e-16	EDNRA	protein_coding
ENSG00000122870	-1.39337	1.44743e-16	BICC1	protein_coding
ENSG00000223414	-1.39692	0.0101674	LINC00473	lincRNA
ENSG00000136531	-1.40082	0.035366	SCN2A	protein_coding
ENSG00000151789	-1.4015	0.00148355	ZNF385D	protein_coding
ENSG00000164125	-1.40283	1.21219e-05	FAM198B	protein_coding
ENSG00000107485	-1.40452	2.62985e-06	GATA3	protein_coding
ENSG00000236333	-1.40551	3.47557e-07	TRHDE-AS1	processed_transcript
ENSG00000171860	-1.40639	0.015159	C3AR1	protein_coding
ENSG00000158164	-1.40812	7.36461e-05	TMSB15A	protein_coding
ENSG00000165323	-1.41905	0.000377054	FAT3	protein_coding
ENSG00000158270	-1.42172	2.53134e-19	COLEC12	protein_coding
ENSG00000107201	-1.42228	7.61193e-13	DDX58	protein_coding
ENSG00000115267	-1.42483	9.1677e-08	IFIH1	protein_coding
ENSG00000079215	-1.42651	9.30545e-05	SLC1A3	protein_coding
ENSG00000221164	-1.42768	0.0408409	SNORA11F	snoRNA
ENSG00000067141	-1.42925	4.10681e-22	NEO1	protein_coding
ENSG00000100968	-1.43256	5.23536e-06	NFATC4	protein_coding
ENSG00000187608	-1.44166	2.81237e-18	ISG15	protein_coding
ENSG00000011677	-1.44424	0.0129833	GABRA3	protein_coding
ENSG00000143494	-1.45148	2.51022e-05	VASH2	protein_coding
ENSG00000109472	-1.45196	8.87848e-53	CPE	protein_coding
ENSG00000064692	-1.45201	0.00930274	SNCAIP	protein_coding
ENSG00000153714	-1.45214	1.71137e-06	LURAP1L	protein_coding
ENSG00000249242	-1.45782	0.00974784	TMEM150C	protein_coding
ENSG00000196569	-1.45873	2.15894e-13	LAMA2	protein_coding
ENSG00000163132	-1.46961	3.55025e-08	MSX1	protein_coding
ENSG00000165685	-1.47221	3.00677e-19	TMEM52B	protein_coding
ENSG00000182580	-1.48179	0.00397148	EPHB3	protein_coding
ENSG00000147100	-1.49054	0.000102167	SLC16A2	protein_coding
ENSG00000136960	-1.50099	0.0112015	ENPP2	protein_coding
ENSG00000146006	-1.50301	0.0021395	LRRTM2	protein_coding
ENSG00000157240	-1.5042	3.35077e-05	FZD1	protein_coding
ENSG00000272398	-1.50738	1.289e-05	CD24	protein_coding
ENSG00000149212	-1.50876	2.88168e-19	SESN3	protein_coding
ENSG00000081059	-1.51045	3.90333e-11	TCF7	protein_coding
ENSG00000132854	-1.51079	0.00119764	KANK4	protein_coding
ENSG00000162944	-1.51092	0.00167844	RFTN2	protein_coding
ENSG00000153707	-1.52499	1.43635e-07	PTPRD	protein_coding
ENSG00000145632	-1.52978	2.02665e-19	PLK2	protein_coding
ENSG00000254726	-1.53048	4.01257e-26	MEX3A	protein_coding
ENSG00000170571	-1.53846	0.00195422	EMB	protein_coding
ENSG00000138311	-1.53893	0.00364416	ZNF365	protein_coding
ENSG00000151632	-1.54209	2.98103e-13	AKR1C2	protein_coding
ENSG00000125538	-1.54609	4.05949e-07	IL1B	protein_coding
ENSG00000087245	-1.55133	1.19885e-17	MMP2	protein_coding
ENSG00000131773	-1.55235	6.48438e-06	KHDRBS3	protein_coding
ENSG00000182175	-1.55769	7.12332e-05	RGMA	protein_coding
ENSG00000259775	-1.56249	0.0382897	AL138976.2	antisense_RNA
ENSG00000072657	-1.56412	9.68911e-17	TRHDE	protein_coding
ENSG00000188064	-1.5643	8.46363e-07	WNT7B	protein_coding
ENSG00000214575	-1.56554	0.000185376	CPEB1	protein_coding
ENSG00000130413	-1.58537	0.0330521	STK33	protein_coding
ENSG00000185634	-1.58618	6.28599e-06	SHC4	protein_coding
ENSG00000175084	-1.58633	0.0270265	DES	protein_coding
ENSG00000188158	-1.58834	3.05326e-09	NHS	protein_coding
ENSG00000198795	-1.58982	1.07666e-13	ZNF521	protein_coding
ENSG00000137959	-1.59336	5.16238e-23	IFI44L	protein_coding
ENSG00000162849	-1.59483	1.98657e-17	KIF26B	protein_coding
ENSG00000169744	-1.59654	1.83247e-09	LDB2	protein_coding
ENSG00000157601	-1.60101	5.28322e-22	MX1	protein_coding
ENSG00000230177	-1.6078	0.0349526	AL080317.1	antisense_RNA
ENSG00000077063	-1.61277	0.0127724	CTTNBP2	protein_coding
ENSG00000156453	-1.61847	1.34363e-06	PCDH1	protein_coding
ENSG00000164161	-1.64451	4.84663e-31	HHIP	protein_coding
ENSG00000155974	-1.66835	0.0260707	GRIP1	protein_coding
ENSG00000121904	-1.66909	0.0137884	CSMD2	protein_coding
ENSG00000152402	-1.67524	5.94887e-06	GUCY1A2	protein_coding
ENSG00000143333	-1.68484	5.11078e-09	RGS16	protein_coding
ENSG00000139220	-1.69354	0.0441448	PPFIA2	protein_coding
ENSG00000082497	-1.69762	8.02157e-15	SERTAD4	protein_coding
ENSG00000181541	-1.70065	2.56645e-09	MAB21L2	protein_coding
ENSG00000274422	-1.70816	0.00109798	AC245060.5	lincRNA
ENSG00000079102	-1.7101	1.12384e-12	RUNX1T1	protein_coding
ENSG00000005001	-1.71505	0.0197165	PRSS22	protein_coding
ENSG00000120658	-1.7181	1.80295e-08	ENOX1	protein_coding
ENSG00000128052	-1.71856	0.0484663	KDR	protein_coding
ENSG00000087494	-1.72627	0.00137316	PTHLH	protein_coding
ENSG00000154822	-1.72804	0.000702259	PLCL2	protein_coding
ENSG00000259539	-1.75206	0.0420544	AC051619.6	3prime_overlapping_ncRNA
ENSG00000218336	-1.77006	4.21429e-14	TENM3	protein_coding
ENSG00000114279	-1.77063	0.0106014	FGF12	protein_coding
ENSG00000166482	-1.78754	0.0139263	MFAP4	protein_coding
ENSG00000171408	-1.79015	3.48622e-11	PDE7B	protein_coding
ENSG00000145242	-1.79399	0.000776728	EPHA5	protein_coding
ENSG00000167992	-1.80006	0.00155775	VWCE	protein_coding
ENSG00000221866	-1.8037	0.0336525	PLXNA4	protein_coding
ENSG00000145358	-1.81631	0.00741195	DDIT4L	protein_coding
ENSG00000235859	-1.82565	0.0316932	AC006978.1	processed_pseudogene
ENSG00000156103	-1.82685	2.21666e-35	MMP16	protein_coding
ENSG00000158966	-1.8282	0.000825769	CACHD1	protein_coding
ENSG00000156140	-1.8286	0.000887766	ADAMTS3	protein_coding
ENSG00000280219	-1.83238	1.30496e-14	AC093908.1	TEC
ENSG00000112902	-1.84509	3.62923e-55	SEMA5A	protein_coding
ENSG00000105088	-1.85059	7.46025e-05	OLFM2	protein_coding
ENSG00000107282	-1.85201	6.1193e-07	APBA1	protein_coding
ENSG00000042062	-1.86078	1.18355e-10	RIPOR3	protein_coding
ENSG00000197380	-1.86241	2.75935e-07	DACT3	protein_coding
ENSG00000189184	-1.8672	8.75419e-20	PCDH18	protein_coding
ENSG00000137573	-1.86934	1.29667e-12	SULF1	protein_coding
ENSG00000166342	-1.87187	6.35181e-20	NETO1	protein_coding
ENSG00000166448	-1.87758	0.000271751	TMEM130	protein_coding
ENSG00000173391	-1.88439	5.63368e-05	OLR1	protein_coding
ENSG00000104722	-1.88602	0.00234977	NEFM	protein_coding
ENSG00000119699	-1.88708	7.5516e-30	TGFB3	protein_coding
ENSG00000185745	-1.90096	1.08345e-17	IFIT1	protein_coding
ENSG00000005108	-1.90507	0.000346701	THSD7A	protein_coding
ENSG00000138759	-1.91133	0.00148355	FRAS1	protein_coding
ENSG00000261308	-1.91292	0.000877503	FIGNL2	protein_coding
ENSG00000143341	-1.93427	0.0190911	HMCN1	protein_coding
ENSG00000151692	-1.93461	3.53993e-29	RNF144A	protein_coding
ENSG00000119866	-1.94188	1.29513e-06	BCL11A	protein_coding
ENSG00000092969	-1.94714	1.94729e-17	TGFB2	protein_coding
ENSG00000185565	-1.9612	4.38728e-20	LSAMP	protein_coding
ENSG00000189320	-1.97109	0.0136764	FAM180A	protein_coding
ENSG00000140807	-1.97151	1.93173e-10	NKD1	protein_coding
ENSG00000204103	-1.98488	4.84663e-31	MAFB	protein_coding
ENSG00000196632	-1.99687	0.0317156	WNK3	protein_coding
ENSG00000078053	-2.00658	1.42068e-06	AMPH	protein_coding
ENSG00000170745	-2.01692	0.016662	KCNS3	protein_coding
ENSG00000183454	-2.022	8.6344e-13	GRIN2A	protein_coding
ENSG00000112182	-2.04657	8.99727e-10	BACH2	protein_coding
ENSG00000176887	-2.05321	7.77438e-30	SOX11	protein_coding
ENSG00000136160	-2.06609	0.00141618	EDNRB	protein_coding
ENSG00000106123	-2.06876	0.0396072	EPHB6	protein_coding
ENSG00000150471	-2.07157	0.00502363	ADGRL3	protein_coding
ENSG00000211448	-2.07467	3.95685e-35	DIO2	protein_coding
ENSG00000150636	-2.0751	6.213e-16	CCDC102B	protein_coding
ENSG00000152495	-2.07682	0.00520903	CAMK4	protein_coding
ENSG00000126970	-2.08639	5.22883e-06	ZC4H2	protein_coding
ENSG00000135750	-2.10523	0.000517583	KCNK1	protein_coding
ENSG00000104951	-2.12342	0.0030291	IL4I1	protein_coding
ENSG00000153234	-2.12593	1.75105e-27	NR4A2	protein_coding
ENSG00000187955	-2.1413	2.53533e-23	COL14A1	protein_coding
ENSG00000157502	-2.15158	1.19335e-29	MUM1L1	protein_coding
ENSG00000118946	-2.15176	7.01944e-12	PCDH17	protein_coding
ENSG00000108984	-2.1557	2.32871e-06	MAP2K6	protein_coding
ENSG00000105894	-2.16042	2.13917e-13	PTN	protein_coding
ENSG00000134321	-2.16258	5.44854e-06	RSAD2	protein_coding
ENSG00000110900	-2.16308	6.09703e-10	TSPAN11	protein_coding
ENSG00000132932	-2.16493	3.16879e-23	ATP8A2	protein_coding
ENSG00000116132	-2.17337	2.09331e-105	PRRX1	protein_coding
ENSG00000120594	-2.18523	6.70622e-21	PLXDC2	protein_coding
ENSG00000091879	-2.18965	0.0288608	ANGPT2	protein_coding
ENSG00000172349	-2.19327	0.000792075	IL16	protein_coding
ENSG00000138316	-2.19888	1.29282e-11	ADAMTS14	protein_coding
ENSG00000101115	-2.20535	0.0454323	SALL4	protein_coding
ENSG00000225968	-2.21551	1.91978e-05	ELFN1	protein_coding
ENSG00000151117	-2.22127	0.000341842	TMEM86A	protein_coding
ENSG00000158321	-2.22303	3.65856e-22	AUTS2	protein_coding
ENSG00000134326	-2.23579	9.17998e-11	CMPK2	protein_coding
ENSG00000162745	-2.24284	1.0001e-08	OLFML2B	protein_coding
ENSG00000121361	-2.24847	0.010162	KCNJ8	protein_coding
ENSG00000182636	-2.26362	2.46446e-15	NDN	protein_coding
ENSG00000265579	-2.27095	2.07622e-06	AC023301.1	sense_intronic
ENSG00000185559	-2.27813	2.16166e-43	DLK1	protein_coding
ENSG00000131080	-2.29101	0.00113229	EDA2R	protein_coding
ENSG00000173114	-2.29944	0.0204646	LRRN3	protein_coding
ENSG00000172733	-2.30219	0.00592856	PURG	protein_coding
ENSG00000153208	-2.30241	0.0127871	MERTK	protein_coding
ENSG00000147180	-2.3114	6.38115e-18	ZNF711	protein_coding
ENSG00000228203	-2.34293	0.017072	RNF144A-AS1	processed_transcript
ENSG00000137809	-2.36726	4.42358e-13	ITGA11	protein_coding
ENSG00000143469	-2.42141	2.83146e-23	SYT14	protein_coding
ENSG00000165105	-2.44111	3.68878e-08	RASEF	protein_coding
ENSG00000111728	-2.45378	0.0118088	ST8SIA1	protein_coding
ENSG00000260244	-2.45949	0.020177	AC104083.1	sense_overlapping
ENSG00000145526	-2.46029	0.0436057	CDH18	protein_coding
ENSG00000148948	-2.47303	0.0109668	LRRC4C	protein_coding
ENSG00000187987	-2.49088	0.0355441	ZSCAN23	protein_coding
ENSG00000271811	-2.49227	0.000197031	Z97200.1	lincRNA
ENSG00000183160	-2.51834	4.05043e-23	TMEM119	protein_coding
ENSG00000213025	-2.51883	0.0282035	COX20P1	processed_pseudogene
ENSG00000128594	-2.54719	0.0300696	LRRC4	protein_coding
ENSG00000165197	-2.56111	0.0103577	VEGFD	protein_coding
ENSG00000164379	-2.56183	1.90351e-05	FOXQ1	protein_coding
ENSG00000147041	-2.57662	1.24965e-05	SYTL5	protein_coding
ENSG00000149294	-2.60825	1.51227e-05	NCAM1	protein_coding
ENSG00000163032	-2.63215	1.65117e-06	VSNL1	protein_coding
ENSG00000196460	-2.64945	3.94823e-08	RFX8	protein_coding
ENSG00000142611	-2.7651	9.13161e-21	PRDM16	protein_coding
ENSG00000111262	-2.77578	0.00441766	KCNA1	protein_coding
ENSG00000250722	-2.78157	4.15473e-21	SELENOP	protein_coding
ENSG00000150510	-2.80393	0.00296342	FAM124A	protein_coding
ENSG00000166387	-2.90597	0.0277745	PPFIBP2	protein_coding
ENSG00000049540	-2.91121	2.20159e-13	ELN	protein_coding
ENSG00000124406	-2.91482	1.58691e-06	ATP8A1	protein_coding
ENSG00000164035	-2.96396	0.0392655	EMCN	protein_coding
ENSG00000180875	-2.96984	7.67973e-13	GREM2	protein_coding
ENSG00000138696	-2.97251	1.02685e-09	BMPR1B	protein_coding
ENSG00000107736	-2.98689	9.31769e-05	CDH23	protein_coding
ENSG00000164742	-3.0116	0.00211533	ADCY1	protein_coding
ENSG00000261189	-3.02782	0.00550165	AL031058.1	antisense_RNA
ENSG00000112218	-3.03567	0.0255129	GPR63	protein_coding
ENSG00000180044	-3.05749	4.27541e-06	C3orf80	protein_coding
ENSG00000137745	-3.12461	2.24937e-15	MMP13	protein_coding
ENSG00000151952	-3.13725	0.0131498	TMEM132D	protein_coding
ENSG00000129009	-3.18446	5.45583e-52	ISLR	protein_coding
ENSG00000145794	-3.26084	9.56176e-07	MEGF10	protein_coding
ENSG00000008118	-3.31886	0.000144319	CAMK1G	protein_coding
ENSG00000198865	-3.34718	1.27166e-09	CCDC152	protein_coding
ENSG00000171502	-3.3614	0.000543164	COL24A1	protein_coding
ENSG00000104313	-3.36252	0.0481993	EYA1	protein_coding
ENSG00000165379	-3.41186	1.78161e-06	LRFN5	protein_coding
ENSG00000137273	-3.48279	0.00916296	FOXF2	protein_coding
ENSG00000115718	-3.4934	0.0321563	PROC	protein_coding
ENSG00000162981	-3.54388	8.64778e-20	FAM84A	protein_coding
ENSG00000145681	-3.54751	0.0350111	HAPLN1	protein_coding
ENSG00000155966	-3.55134	0.000121799	AFF2	protein_coding
ENSG00000171517	-3.55829	1.71054e-06	LPAR3	protein_coding
ENSG00000259020	-3.58334	0.00500175	AL049872.1	processed_pseudogene
ENSG00000164116	-3.68114	8.80135e-14	GUCY1A3	protein_coding
ENSG00000107105	-3.72414	9.73123e-12	ELAVL2	protein_coding
ENSG00000120278	-3.78661	1.73938e-05	PLEKHG1	protein_coding
ENSG00000187398	-3.86722	1.12858e-06	LUZP2	protein_coding
ENSG00000103449	-3.87179	0.000219654	SALL1	protein_coding
ENSG00000077616	-3.87736	0.0115615	NAALAD2	protein_coding
ENSG00000186297	-4.03628	0.0111994	GABRA5	protein_coding
ENSG00000099139	-4.14698	2.41303e-39	PCSK5	protein_coding
ENSG00000172201	-4.5655	3.99102e-09	ID4	protein_coding
ENSG00000164093	-4.66234	1.26875e-08	PITX2	protein_coding
ENSG00000155011	-4.93076	2.27262e-09	DKK2	protein_coding
ENSG00000163064	-5.1106	0.00213662	EN1	protein_coding
ENSG00000176165	-5.15325	7.69797e-55	FOXG1	protein_coding
ENSG00000075340	-5.37261	0.00114227	ADD2	protein_coding
ENSG00000147256	-5.39808	0.000899198	ARHGAP36	protein_coding
ENSG00000152977	-5.71778	4.22248e-09	ZIC1	protein_coding
ENSG00000121570	-5.79101	4.26798e-06	DPPA4	protein_coding
ENSG00000186960	-6.94503	2.26687e-09	LINC01551	lincRNA
