# Supplementary material for: Differential transcriptome response of blood brain barrier spheroids to neuroinvasive Neisseria and Borrelia
Source: Front Cell Infect Microbiol. 2023 Dec 19;13:1326578. doi: 10.3389/fcimb.2023.1326578 (PMC10766361; doi:10.3389/fcimb.2023.1326578)
Supplement: Supplementary file 4 [file DataSheet_4.xlsx]

## Sheet: Neisseria_Reactome
Pathway identifier	Pathway name	#Entities found	#Entities total	Entities ratio	Entities pValue	Entities FDR	#Reactions found	#Reactions total	Reactions ratio	col1	Species identifier	Species name	Submitted entities found	Mapped entities	Found reaction identifiers
R-HSA-1474244	Extracellular matrix organization	46	328	0.0216616	4.4666e-08	4.80159e-05	149	319	0.0228969	0.61123	9606	Homo sapiens	ENSG00000158769;ENSG00000161638;ENSG00000149294;ENSG00000156103;ENSG00000137809;ENSG00000163638;ENSG00000105855;ENSG00000115318;ENSG00000128052;ENSG00000134013;ENSG00000060718;ENSG00000076662;ENSG00000138316;ENSG00000139329;ENSG00000137745;ENSG00000196569;ENSG00000197614;ENSG00000151651;ENSG00000171502;ENSG00000138131;ENSG00000162692;ENSG00000125845;ENSG00000100985;ENSG00000122176;ENSG00000049540…		R-HSA-2002460;R-HSA-8944266;R-HSA-1564179;R-HSA-216069;R-HSA-1604368;R-HSA-8944257;R-HSA-1564184;R-HSA-216076;R-HSA-1604360;R-HSA-2426676;R-HSA-216082;R-HSA-1566981;R-HSA-3788075;R-HSA-1564164;R-HSA-1566979;R-HSA-3791149;R-HSA-2467633;R-HSA-2002440;R-HSA-198941;R-HSA-1564169;R-HSA-1604359;R-HSA-3788061;R-HSA-4084505;R-HSA-1592362;R-HSA-2534160;R-HSA-2318623;R-HSA-2002466;R-HSA-2537499;R-HSA-25147…
R-HSA-1566948	Elastic fibre formation	14	45	0.00297187	5.19955e-07	0.000279216	13	17	0.00122021	0.399211	9606	Homo sapiens	ENSG00000161638;ENSG00000105855;ENSG00000077942;ENSG00000115318;ENSG00000134013;ENSG00000197614;ENSG00000138131;ENSG00000119699;ENSG00000125845;ENSG00000166482;ENSG00000113083;ENSG00000049540;ENSG00000125378;ENSG00000092969		R-HSA-2161282;R-HSA-2395328;R-HSA-2328037;R-HSA-2537665;R-HSA-2129353;R-HSA-2129385;R-HSA-2396399;R-HSA-2161293;R-HSA-2328048;R-HSA-2396029;R-HSA-1592387;R-HSA-2395320;R-HSA-2129375
R-HSA-909733	Interferon alpha/beta signaling	29	190	0.0125479	2.82982e-06	0.00101308	11	25	0.00179443	1.16879	9606	Homo sapiens	ENSG00000187608;ENSG00000115415;ENSG00000134321;ENSG00000111335;ENSG00000132530;ENSG00000111331;ENSG00000135114;ENSG00000157601;ENSG00000119922;ENSG00000089127;ENSG00000204632;ENSG00000119917;ENSG00000183486;ENSG00000185745		R-HSA-909725;R-HSA-997309;R-HSA-909726;R-HSA-913529;R-HSA-909721;R-HSA-909722;R-HSA-9710963;R-HSA-1015702;R-HSA-909718;R-HSA-9710959;R-HSA-1015699
R-HSA-913531	Interferon Signaling	41	397	0.0262185	0.000259795	0.0552648	46	74	0.00531151	1.11635	9606	Homo sapiens	ENSG00000149294;ENSG00000187608;ENSG00000115415;ENSG00000134321;ENSG00000138646;ENSG00000111335;ENSG00000132530;ENSG00000111331;ENSG00000205362;ENSG00000135114;ENSG00000157601;ENSG00000162692;ENSG00000119922;ENSG00000089127;ENSG00000204632;ENSG00000125148;ENSG00000231389;ENSG00000119917;ENSG00000183486;ENSG00000185745;ENSG00000162654;ENSG00000107201		R-HSA-936462;R-HSA-8985097;R-HSA-8983688;R-HSA-997326;R-HSA-9730967;R-HSA-8985153;R-HSA-8983680;R-HSA-1169307;R-HSA-873927;R-HSA-8985091;R-HSA-873921;R-HSA-8985157;R-HSA-873922;R-HSA-909725;R-HSA-909726;R-HSA-909721;R-HSA-909722;R-HSA-1015702;R-HSA-8985104;R-HSA-909718;R-HSA-1015699;R-HSA-1678841;R-HSA-1169395;R-HSA-1678843;R-HSA-1169394;R-HSA-1678842;R-HSA-1169397;R-HSA-1169399;R-HSA-1169398;R-H…
R-HSA-6785807	Interleukin-4 and Interleukin-13 signaling	26	211	0.0139348	0.000278856	0.0552648	14	47	0.00337353	0.486429	9606	Homo sapiens	ENSG00000182636;ENSG00000108688;ENSG00000069667;ENSG00000115008;ENSG00000115415;ENSG00000173432;ENSG00000196611;ENSG00000189221;ENSG00000162692;ENSG00000125538;ENSG00000100985;ENSG00000108691;ENSG00000087245;ENSG00000107485		R-HSA-6788582;R-HSA-6789615;R-HSA-6788623;R-HSA-6788622;R-HSA-6789325;R-HSA-6789960;R-HSA-6793975;R-HSA-6797271;R-HSA-6789524;R-HSA-6788628;R-HSA-6790036;R-HSA-6788571;R-HSA-6788346;R-HSA-6790041
R-HSA-2129379	Molecules associated with elastic fibres	9	37	0.00244353	0.000336281	0.0552648	8	10	0.000717772	1.44722	9606	Homo sapiens	ENSG00000119699;ENSG00000105855;ENSG00000125845;ENSG00000077942;ENSG00000166482;ENSG00000049540;ENSG00000197614;ENSG00000125378;ENSG00000092969		R-HSA-2161282;R-HSA-2328048;R-HSA-2395328;R-HSA-2537665;R-HSA-2396029;R-HSA-1592387;R-HSA-2396399;R-HSA-2395320
R-HSA-5661231	Metallothioneins bind metals	6	16	0.00105666	0.000361208	0.0552648	16	27	0.00193798	-2.1716	9606	Homo sapiens	ENSG00000125148;ENSG00000205364;ENSG00000087250;ENSG00000187193;ENSG00000169715;ENSG00000205362		R-HSA-5662614;R-HSA-5662615;R-HSA-5662613;R-HSA-5662608;R-HSA-5662622;R-HSA-5662620;R-HSA-5662621;R-HSA-5663002;R-HSA-5662598;R-HSA-5662599;R-HSA-5661219;R-HSA-5662595;R-HSA-5661217;R-HSA-5661230;R-HSA-5662606;R-HSA-5662986
R-HSA-1592389	Activation of Matrix Metalloproteinases	8	35	0.00231145	0.00105166	0.140922	21	27	0.00193798	0.620736	9606	Homo sapiens	ENSG00000156103;ENSG00000100985;ENSG00000099953;ENSG00000137745;ENSG00000087245;ENSG00000196611;ENSG00000143387		R-HSA-1602488;R-HSA-1604732;R-HSA-1592316;R-HSA-1604350;R-HSA-1604752;R-HSA-1604368;R-HSA-1604690;R-HSA-1604722;R-HSA-1592436;R-HSA-1602484;R-HSA-1592278;R-HSA-1602454;R-HSA-1604360;R-HSA-1592297;R-HSA-1602473;R-HSA-1592362;R-HSA-1592398;R-HSA-1605825;R-HSA-1602466;R-HSA-1604741;R-HSA-1604359
R-HSA-5660526	Response to metal ions	6	21	0.00138687	0.00145601	0.173265	16	31	0.00222509	-2.1716	9606	Homo sapiens	ENSG00000125148;ENSG00000205364;ENSG00000087250;ENSG00000187193;ENSG00000169715;ENSG00000205362		R-HSA-5662614;R-HSA-5662615;R-HSA-5662613;R-HSA-5662608;R-HSA-5662622;R-HSA-5662620;R-HSA-5662621;R-HSA-5663002;R-HSA-5662598;R-HSA-5662599;R-HSA-5661219;R-HSA-5662595;R-HSA-5661217;R-HSA-5661230;R-HSA-5662606;R-HSA-5662986
R-HSA-8983711	OAS antiviral response	5	15	0.000990622	0.00185664	0.198661	9	15	0.00107666	1.36512	9606	Homo sapiens	ENSG00000089127;ENSG00000111335;ENSG00000111331;ENSG00000135114;ENSG00000107201		R-HSA-8985097;R-HSA-8983688;R-HSA-8985153;R-HSA-8983680;R-HSA-8985104;R-HSA-8985091;R-HSA-8985138;R-HSA-8985157;R-HSA-8983671
R-HSA-216083	Integrin cell surface interactions	12	86	0.00567957	0.00452125	0.402391	22	55	0.00394775	0.0277837	9606	Homo sapiens	ENSG00000158769;ENSG00000161638;ENSG00000162692;ENSG00000137809;ENSG00000105855;ENSG00000128052;ENSG00000076662;ENSG00000139329;ENSG00000084636;ENSG00000171557;ENSG00000118785;ENSG00000105376		R-HSA-114560;R-HSA-216069;R-HSA-4088281;R-HSA-2467436;R-HSA-199050;R-HSA-2327695;R-HSA-216045;R-HSA-216076;R-HSA-4084910;R-HSA-265428;R-HSA-4086223;R-HSA-216082;R-HSA-4085133;R-HSA-265424;R-HSA-2752125;R-HSA-4088264;R-HSA-2426259;R-HSA-2752115;R-HSA-202718;R-HSA-198941;R-HSA-216061;R-HSA-2752118
R-HSA-6783783	Interleukin-10 signaling	12	86	0.00567957	0.00452125	0.402391	2	15	0.00107666	1.35256	9606	Homo sapiens	ENSG00000108688;ENSG00000115590;ENSG00000125538;ENSG00000169245;ENSG00000115008;ENSG00000108691;ENSG00000081041		R-HSA-8937656;R-HSA-6784160
R-HSA-1280215	Cytokine Signaling in Immune system	84	1107	0.0731079	0.00494799	0.405735	164	725	0.0520385	0.689749	9606	Homo sapiens	ENSG00000182636;ENSG00000149294;ENSG00000187608;ENSG00000132530;ENSG00000205362;ENSG00000119922;ENSG00000115590;ENSG00000131080;ENSG00000100985;ENSG00000278828;ENSG00000204632;ENSG00000087245;ENSG00000185436;ENSG00000108984;ENSG00000069667;ENSG00000155926;ENSG00000134321;ENSG00000138646;ENSG00000189221;ENSG00000125538;ENSG00000231389;ENSG00000183486;ENSG00000108691;ENSG00000185745;ENSG00000107485…		R-HSA-727819;R-HSA-936462;R-HSA-8983688;R-HSA-9730967;R-HSA-8983680;R-HSA-1112602;R-HSA-8984963;R-HSA-8987266;R-HSA-1112604;R-HSA-8985988;R-HSA-8984964;R-HSA-8987270;R-HSA-8987033;R-HSA-450333;R-HSA-1112587;R-HSA-8950441;R-HSA-449058;R-HSA-508451;R-HSA-8983983;R-HSA-8865711;R-HSA-8987040;R-HSA-1031716;R-HSA-450346;R-HSA-1031713;R-HSA-6789960;R-HSA-5668454;R-HSA-8937656;R-HSA-449077;R-HSA-8983996;…
R-HSA-9006936	Signaling by TGFB family members	16	136	0.00898164	0.00592171	0.434808	37	125	0.00897215	0.130035	9606	Homo sapiens	ENSG00000158769;ENSG00000105855;ENSG00000115415;ENSG00000170365;ENSG00000137834;ENSG00000138696;ENSG00000119699;ENSG00000163083;ENSG00000183691;ENSG00000125845;ENSG00000124225;ENSG00000070404;ENSG00000106366;ENSG00000092969;ENSG00000180875		R-HSA-201475;R-HSA-202626;R-HSA-1549526;R-HSA-201472;R-HSA-9730967;R-HSA-2160931;R-HSA-2160932;R-HSA-2473184;R-HSA-201476;R-HSA-2473186;R-HSA-2160935;R-HSA-2470508;R-HSA-2134506;R-HSA-201423;R-HSA-201422;R-HSA-1181149;R-HSA-201810;R-HSA-201425;R-HSA-9736966;R-HSA-2134519;R-HSA-2396029;R-HSA-2395320;R-HSA-201821;R-HSA-201443;R-HSA-2395328;R-HSA-2134532;R-HSA-201445;R-HSA-9736959;R-HSA-201453;R-HSA…
R-HSA-380108	Chemokine receptors bind chemokines	9	57	0.00376436	0.00612405	0.434808	6	19	0.00136377	-0.123938	9606	Homo sapiens	ENSG00000108688;ENSG00000163737;ENSG00000169245;ENSG00000006606;ENSG00000121966;ENSG00000163735;ENSG00000108691;ENSG00000151882;ENSG00000081041		R-HSA-373813;R-HSA-374214;R-HSA-443986;R-HSA-373086;R-HSA-374248;R-HSA-8851352
R-HSA-1442490	Collagen degradation	10	69	0.00455686	0.00708274	0.474543	18	34	0.00244042	0.756086	9606	Homo sapiens	ENSG00000100985;ENSG00000099953;ENSG00000060718;ENSG00000137745;ENSG00000087245;ENSG00000196611;ENSG00000084636;ENSG00000143387;ENSG00000187955		R-HSA-2471621;R-HSA-1564117;R-HSA-1474197;R-HSA-1564179;R-HSA-1564112;R-HSA-1564184;R-HSA-1564120;R-HSA-1454822;R-HSA-1474213;R-HSA-1454757;R-HSA-1564164;R-HSA-2484882;R-HSA-2168982;R-HSA-1564143;R-HSA-1564142;R-HSA-2168923;R-HSA-2537499;R-HSA-1564169
R-HSA-5083635	Defective B3GALTL causes PpS	7	39	0.00257562	0.00773189	0.477813	1	1	7.17772e-05	0.886516	9606	Homo sapiens	ENSG00000112902;ENSG00000163638;ENSG00000136378;ENSG00000138316;ENSG00000154736;ENSG00000166106;ENSG00000005108		R-HSA-6785565
R-HSA-201451	Signaling by BMP	6	30	0.00198124	0.00809853	0.477813	15	17	0.00122021	0.954884	9606	Homo sapiens	ENSG00000183691;ENSG00000125845;ENSG00000170365;ENSG00000137834;ENSG00000138696;ENSG00000180875		R-HSA-201475;R-HSA-201443;R-HSA-202626;R-HSA-201472;R-HSA-201445;R-HSA-201476;R-HSA-201423;R-HSA-201422;R-HSA-201453;R-HSA-202604;R-HSA-201810;R-HSA-201457;R-HSA-201425;R-HSA-201648;R-HSA-201821
R-HSA-8941332	RUNX2 regulates genes involved in cell migration	4	14	0.000924581	0.00892615	0.499864	4	7	0.00050244	1.46723	9606	Homo sapiens	ENSG00000161638;ENSG00000137745		R-HSA-8940001;R-HSA-8939667;R-HSA-8939670;R-HSA-8940007
R-HSA-5173214	O-glycosylation of TSR domain-containing proteins	7	41	0.0027077	0.00997512	0.528681	2	2	0.000143554	0.886516	9606	Homo sapiens	ENSG00000112902;ENSG00000163638;ENSG00000136378;ENSG00000138316;ENSG00000154736;ENSG00000166106;ENSG00000005108		R-HSA-5173005;R-HSA-5173192
R-HSA-1474228	Degradation of the extracellular matrix	16	148	0.00977414	0.0124363	0.634253	61	105	0.00753661	0.619452	9606	Homo sapiens	ENSG00000156103;ENSG00000163638;ENSG00000099953;ENSG00000060718;ENSG00000137745;ENSG00000154736;ENSG00000196611;ENSG00000084636;ENSG00000151651;ENSG00000118785;ENSG00000100985;ENSG00000049540;ENSG00000087245;ENSG00000143387;ENSG00000187955		R-HSA-8940554;R-HSA-1474197;R-HSA-4086205;R-HSA-1564179;R-HSA-3791295;R-HSA-1604752;R-HSA-1604368;R-HSA-1602454;R-HSA-1564184;R-HSA-1604360;R-HSA-1566981;R-HSA-3788075;R-HSA-1564164;R-HSA-1566979;R-HSA-3791149;R-HSA-1604741;R-HSA-1564169;R-HSA-1604359;R-HSA-1602488;R-HSA-3788061;R-HSA-1454781;R-HSA-1602484;R-HSA-1602473;R-HSA-1592362;R-HSA-1474213;R-HSA-1454757;R-HSA-2534160;R-HSA-2484882;R-HSA-2…
R-HSA-2022090	Assembly of collagen fibrils and other multimeric structures	9	67	0.00442478	0.0161021	0.770917	8	26	0.00186621	0.186476	9606	Homo sapiens	ENSG00000138131;ENSG00000100985;ENSG00000113083;ENSG00000115318;ENSG00000134013;ENSG00000060718;ENSG00000137745;ENSG00000187955;ENSG00000171502		R-HSA-2213201;R-HSA-2213200;R-HSA-2022141;R-HSA-2213205;R-HSA-2299620;R-HSA-2395340;R-HSA-1474266;R-HSA-2002466
R-HSA-3000178	ECM proteoglycans	10	79	0.00521728	0.0167591	0.770917	7	23	0.00165088	1.64588	9606	Homo sapiens	ENSG00000119699;ENSG00000038427;ENSG00000149294;ENSG00000134569;ENSG00000122176;ENSG00000145681;ENSG00000139329;ENSG00000196569;ENSG00000106366;ENSG00000092969		R-HSA-2424246;R-HSA-2467633;R-HSA-2396124;R-HSA-2396079;R-HSA-2318623;R-HSA-2327886;R-HSA-2467659
R-HSA-1169410	Antiviral mechanism by IFN-stimulated genes	11	94	0.0062079	0.020897	0.813608	25	31	0.00222509	1.52818	9606	Homo sapiens	ENSG00000187608;ENSG00000089127;ENSG00000115415;ENSG00000138646;ENSG00000183486;ENSG00000111335;ENSG00000185745;ENSG00000111331;ENSG00000135114;ENSG00000107201;ENSG00000157601		R-HSA-936462;R-HSA-8985097;R-HSA-8983688;R-HSA-8985153;R-HSA-8983680;R-HSA-1169307;R-HSA-8985091;R-HSA-8985157;R-HSA-8985104;R-HSA-1678841;R-HSA-1169395;R-HSA-1678843;R-HSA-1169394;R-HSA-1678842;R-HSA-1169397;R-HSA-1169399;R-HSA-1169398;R-HSA-1176059;R-HSA-1169403;R-HSA-1169402;R-HSA-1169405;R-HSA-1169404;R-HSA-1169406;R-HSA-8985138;R-HSA-8983671
R-HSA-2473224	Antagonism of Activin by Follistatin	2	4	0.000264166	0.0222885	0.813608	2	2	0.000143554	-3.18146	9606	Homo sapiens	ENSG00000163083;ENSG00000070404		R-HSA-2473184;R-HSA-2473186
R-HSA-9014843	Interleukin-33 signaling	2	4	0.000264166	0.0222885	0.813608	2	2	0.000143554	-2.60367	9606	Homo sapiens	ENSG00000115602		R-HSA-448629;R-HSA-448603
R-HSA-381426	Regulation of Insulin-like Growth Factor (IGF) transport and uptake by Insulin-like Growth Factor Binding Proteins (IGFBPs)	13	127	0.00838727	0.0329489	0.813608	2	14	0.00100488	0.177602	9606	Homo sapiens	ENSG00000115718;ENSG00000130203;ENSG00000196611;ENSG00000171557;ENSG00000118972;ENSG00000118785;ENSG00000038427;ENSG00000163975;ENSG00000087245;ENSG00000185269;ENSG00000125378;ENSG00000162576;ENSG00000070404		R-HSA-8952289;R-HSA-381435
R-HSA-2892247	POU5F1 (OCT4), SOX2, NANOG activate genes related to proliferation	4	21	0.00138687	0.0332706	0.813608	4	16	0.00114844	3.542	9606	Homo sapiens	ENSG00000103449;ENSG00000121570		R-HSA-2972975;R-HSA-452958;R-HSA-452701;R-HSA-6800120
R-HSA-8866906	TFAP2 (AP-2) family regulates transcription of other transcription factors	2	5	0.000330207	0.033559	0.813608	2	2	0.000143554	4.30741	9606	Homo sapiens	ENSG00000164093		R-HSA-8864718;R-HSA-8864729
R-HSA-1474290	Collagen formation	11	104	0.00686831	0.0388743	0.813608	32	77	0.00552684	0.486001	9606	Homo sapiens	ENSG00000138131;ENSG00000100985;ENSG00000113083;ENSG00000115318;ENSG00000134013;ENSG00000060718;ENSG00000138316;ENSG00000137745;ENSG00000084636;ENSG00000187955;ENSG00000171502		R-HSA-8948232;R-HSA-8948234;R-HSA-2002460;R-HSA-8944266;R-HSA-2299620;R-HSA-8948224;R-HSA-8944257;R-HSA-8948226;R-HSA-8948228;R-HSA-1474266;R-HSA-8948230;R-HSA-8948231;R-HSA-8944219;R-HSA-1981128;R-HSA-2002440;R-HSA-1980233;R-HSA-1981120;R-HSA-1650808;R-HSA-2002428;R-HSA-2022141;R-HSA-8944236;R-HSA-2022073;R-HSA-2395340;R-HSA-2089971;R-HSA-1981104;R-HSA-2213201;R-HSA-2213200;R-HSA-8948219;R-HSA-2…
R-HSA-3928665	EPH-ephrin mediated repulsion of cells	7	55	0.00363228	0.0402541	0.813608	9	9	0.000645995	1.71962	9606	Homo sapiens	ENSG00000106976;ENSG00000100985;ENSG00000135333;ENSG00000145242;ENSG00000087245;ENSG00000134215;ENSG00000106123		R-HSA-4093327;R-HSA-3928607;R-HSA-3928654;R-HSA-3928604;R-HSA-3928642;R-HSA-3928657;R-HSA-3928656;R-HSA-3928628;R-HSA-3928660
R-HSA-452723	Transcriptional regulation of pluripotent stem cells	6	45	0.00297187	0.0460164	0.813608	6	35	0.0025122	2.28453	9606	Homo sapiens	ENSG00000102804;ENSG00000103449;ENSG00000121570;ENSG00000124440		R-HSA-2972975;R-HSA-452958;R-HSA-2972965;R-HSA-480301;R-HSA-452701;R-HSA-6800120
R-HSA-375276	Peptide ligand-binding receptors	18	203	0.0134064	0.0463486	0.813608	18	83	0.00595751	-0.267879	9606	Homo sapiens	ENSG00000108688;ENSG00000163737;ENSG00000006606;ENSG00000173432;ENSG00000171860;ENSG00000151882;ENSG00000116014;ENSG00000136160;ENSG00000169245;ENSG00000121966;ENSG00000078401;ENSG00000151617;ENSG00000127129;ENSG00000144891;ENSG00000108691;ENSG00000163735;ENSG00000069482;ENSG00000081041		R-HSA-9731924;R-HSA-444647;R-HSA-9615249;R-HSA-8876868;R-HSA-374214;R-HSA-389026;R-HSA-391913;R-HSA-374248;R-HSA-9731931;R-HSA-373813;R-HSA-388981;R-HSA-8877620;R-HSA-443986;R-HSA-388560;R-HSA-9731393;R-HSA-374173;R-HSA-373086;R-HSA-8851352
R-HSA-140834	Extrinsic Pathway of Fibrin Clot Formation	2	6	0.000396249	0.0465758	0.813608	8	8	0.000574218	-1.33145	9606	Homo sapiens	ENSG00000126218;ENSG00000117525		R-HSA-140736;R-HSA-140769;R-HSA-140823;R-HSA-140825;R-HSA-140777;R-HSA-140761;R-HSA-140783;R-HSA-140748
R-HSA-1306955	GRB7 events in ERBB2 signaling	2	6	0.000396249	0.0465758	0.813608	1	1	7.17772e-05	1.05656	9606	Homo sapiens	ENSG00000157168		R-HSA-1306953
R-HSA-2243919	Crosslinking of collagen fibrils	4	24	0.001585	0.0498538	0.813608	3	13	0.000933104	-1.60616	9606	Homo sapiens	ENSG00000138131;ENSG00000115318;ENSG00000113083;ENSG00000134013		R-HSA-2022141;R-HSA-2395340;R-HSA-2002466
R-HSA-8957275	Post-translational protein phosphorylation	11	109	0.00719852	0.0510374	0.813608	1	1	7.17772e-05	0.229024	9606	Homo sapiens	ENSG00000038427;ENSG00000115718;ENSG00000130203;ENSG00000163975;ENSG00000185269;ENSG00000070404;ENSG00000125378;ENSG00000162576;ENSG00000171557;ENSG00000118972;ENSG00000118785		R-HSA-8952289
R-HSA-392154	Nitric oxide stimulates guanylate cyclase	5	35	0.00231145	0.0517683	0.813608	3	7	0.00050244	1.1936	9606	Homo sapiens	ENSG00000115252;ENSG00000061918;ENSG00000186642;ENSG00000152402;ENSG00000164116		R-HSA-392143;R-HSA-392152;R-HSA-418456
R-HSA-1234158	Regulation of gene expression by Hypoxia-inducible Factor	3	15	0.000990622	0.0553968	0.813608	7	7	0.00050244	-1.73307	9606	Homo sapiens	ENSG00000107159;ENSG00000124440		R-HSA-8932184;R-HSA-1234161;R-HSA-1234167;R-HSA-1235035;R-HSA-1234171;R-HSA-1235070;R-HSA-1235037
R-HSA-140875	Common Pathway of Fibrin Clot Formation	4	25	0.00165104	0.0562247	0.813608	20	29	0.00208154	-0.670853	9606	Homo sapiens	ENSG00000115718;ENSG00000163737;ENSG00000126218;ENSG00000171557		R-HSA-141026;R-HSA-5606996;R-HSA-5607058;R-HSA-140842;R-HSA-140840;R-HSA-140686;R-HSA-9015111;R-HSA-5607002;R-HSA-140851;R-HSA-141040;R-HSA-5604929;R-HSA-5591040;R-HSA-140599;R-HSA-5591052;R-HSA-140696;R-HSA-140664;R-HSA-5591086;R-HSA-9015122;R-HSA-5603467;R-HSA-140700
R-HSA-877300	Interferon gamma signaling	21	252	0.0166425	0.0569871	0.813608	10	18	0.00129199	0.539508	9606	Homo sapiens	ENSG00000162692;ENSG00000149294;ENSG00000089127;ENSG00000204632;ENSG00000115415;ENSG00000125148;ENSG00000231389;ENSG00000111335;ENSG00000111331;ENSG00000205362;ENSG00000162654;ENSG00000135114		R-HSA-873917;R-HSA-997326;R-HSA-9730967;R-HSA-873927;R-HSA-1031716;R-HSA-877281;R-HSA-873921;R-HSA-909552;R-HSA-1031713;R-HSA-873922
R-HSA-210991	Basigin interactions	4	26	0.00171708	0.0630116	0.813608	3	10	0.000717772	-0.313954	9606	Homo sapiens	ENSG00000129244;ENSG00000092068;ENSG00000198910;ENSG00000196611		R-HSA-375133;R-HSA-375135;R-HSA-375131
R-HSA-194313	VEGF ligand-receptor interactions	2	8	0.000528332	0.0769585	0.813608	3	4	0.000287109	2.21435	9606	Homo sapiens	ENSG00000165197;ENSG00000128052		R-HSA-195378;R-HSA-194310;R-HSA-194308
R-HSA-195399	VEGF binds to VEGFR leading to receptor dimerization	2	8	0.000528332	0.0769585	0.813608	2	3	0.000215332	2.21435	9606	Homo sapiens	ENSG00000165197;ENSG00000128052		R-HSA-194310;R-HSA-194308
R-HSA-5660668	CLEC7A/inflammasome pathway	2	8	0.000528332	0.0769585	0.813608	2	4	0.000287109	1.92217	9606	Homo sapiens	ENSG00000125538		R-HSA-5660663;R-HSA-5660622
R-HSA-8864260	Transcriptional regulation by the AP-2 (TFAP2) family of transcription factors	6	52	0.00343416	0.0796185	0.813608	7	44	0.0031582	1.16294	9606	Homo sapiens	ENSG00000130203;ENSG00000164093;ENSG00000135346		R-HSA-8869575;R-HSA-8869590;R-HSA-8864433;R-HSA-378978;R-HSA-8864718;R-HSA-8864412;R-HSA-8864729
R-HSA-8964026	Chylomicron clearance	2	9	0.000594373	0.0939276	0.813608	4	4	0.000287109	1.25062	9606	Homo sapiens	ENSG00000130203;ENSG00000130164		R-HSA-174706;R-HSA-174624;R-HSA-174657;R-HSA-174808
R-HSA-3656244	Defective B4GALT1 causes B4GALT1-CDG (CDG-2d)	2	9	0.000594373	0.0939276	0.813608	3	3	0.000215332	1.25173	9606	Homo sapiens	ENSG00000122176;ENSG00000139329		R-HSA-3656230;R-HSA-9035949;R-HSA-9035950
R-HSA-3656225	Defective CHST6 causes MCDC1	2	9	0.000594373	0.0939276	0.813608	1	1	7.17772e-05	1.25173	9606	Homo sapiens	ENSG00000122176;ENSG00000139329		R-HSA-3656269
R-HSA-3656243	Defective ST3GAL3 causes MCT12 and EIEE15	2	9	0.000594373	0.0939276	0.813608	1	1	7.17772e-05	1.25173	9606	Homo sapiens	ENSG00000122176;ENSG00000139329		R-HSA-3656258
R-HSA-159763	Transport of gamma-carboxylated protein precursors from the endoplasmic reticulum to the Golgi apparatus	2	9	0.000594373	0.0939276	0.813608	2	9	0.000645995	0.974314	9606	Homo sapiens	ENSG00000115718;ENSG00000126218		R-HSA-159762;R-HSA-159757
R-HSA-140877	Formation of Fibrin Clot (Clotting Cascade)	5	43	0.00283978	0.101684	0.813608	31	61	0.00437841	-0.838987	9606	Homo sapiens	ENSG00000115718;ENSG00000163737;ENSG00000126218;ENSG00000117525;ENSG00000171557		R-HSA-5606996;R-HSA-140736;R-HSA-5607058;R-HSA-140686;R-HSA-9015111;R-HSA-140748;R-HSA-5607002;R-HSA-158419;R-HSA-5604929;R-HSA-5591040;R-HSA-140823;R-HSA-158164;R-HSA-5591052;R-HSA-140696;R-HSA-140825;R-HSA-9015122;R-HSA-140761;R-HSA-5603467;R-HSA-140700;R-HSA-141026;R-HSA-140769;R-HSA-140842;R-HSA-140840;R-HSA-140777;R-HSA-140783;R-HSA-140851;R-HSA-141040;R-HSA-140599;R-HSA-140664;R-HSA-158137;…
R-HSA-1368108	BMAL1:CLOCK,NPAS2 activates circadian gene expression	5	43	0.00283978	0.101684	0.813608	5	20	0.00143554	-1.3004	9606	Homo sapiens	ENSG00000130589;ENSG00000134107;ENSG00000106366		R-HSA-879724;R-HSA-5663124;R-HSA-5663170;R-HSA-879798;R-HSA-549364
R-HSA-8941326	RUNX2 regulates bone development	5	43	0.00283978	0.101684	0.813608	6	32	0.00229687	0.424715	9606	Homo sapiens	ENSG00000198795;ENSG00000119042;ENSG00000170365;ENSG00000137834		R-HSA-9008137;R-HSA-8878023;R-HSA-8877941;R-HSA-8985275;R-HSA-8877922;R-HSA-8878013
R-HSA-9031628	NGF-stimulated transcription	6	56	0.00369832	0.103659	0.813608	4	37	0.00265576	1.20966	9606	Homo sapiens	ENSG00000115738;ENSG00000172201;ENSG00000117525		R-HSA-9621042;R-HSA-9612534;R-HSA-9613476;R-HSA-9621035
R-HSA-388844	Receptor-type tyrosine-protein phosphatases	3	20	0.00132083	0.107351	0.813608	5	6	0.000430663	0.96444	9606	Homo sapiens	ENSG00000139220;ENSG00000153707;ENSG00000142949		R-HSA-6798258;R-HSA-6797810;R-HSA-6800380;R-HSA-6797803;R-HSA-388824
R-HSA-1296072	Voltage gated Potassium channels	5	44	0.00290582	0.109175	0.813608	1	1	7.17772e-05	0.975251	9606	Homo sapiens	ENSG00000026559;ENSG00000116396;ENSG00000184408;ENSG00000111262;ENSG00000170049		R-HSA-1296127
R-HSA-209822	Glycoprotein hormones	2	10	0.000660415	0.111846	0.813608	4	4	0.000287109	-3.81292	9606	Homo sapiens	ENSG00000163083;ENSG00000135346		R-HSA-378978;R-HSA-378956;R-HSA-378975;R-HSA-378952
R-HSA-159782	Removal of aminoterminal propeptides from gamma-carboxylated proteins	2	10	0.000660415	0.111846	0.813608	2	9	0.000645995	0.974314	9606	Homo sapiens	ENSG00000115718;ENSG00000126218		R-HSA-159733;R-HSA-159771
R-HSA-8949275	RUNX3 Regulates Immune Response and Cell Migration	2	10	0.000660415	0.111846	0.813608	1	5	0.000358886	-1.91685	9606	Homo sapiens	ENSG00000118785		R-HSA-8952442
R-HSA-525793	Myogenesis	4	32	0.00211333	0.112015	0.813608	11	14	0.00100488	0.704217	9606	Homo sapiens	ENSG00000196628;ENSG00000067141;ENSG00000129910;ENSG00000108984		R-HSA-375141;R-HSA-376117;R-HSA-448951;R-HSA-375140;R-HSA-376119;R-HSA-448962;R-HSA-448963;R-HSA-449200;R-HSA-448958;R-HSA-448957;R-HSA-376121
R-HSA-9022699	MECP2 regulates neuronal receptors and channels	4	32	0.00211333	0.112015	0.813608	4	26	0.00186621	0.348599	9606	Homo sapiens	ENSG00000183454;ENSG00000059804		R-HSA-9006507;R-HSA-9022186;R-HSA-9006490;R-HSA-9022175
R-HSA-383280	Nuclear Receptor transcription pathway	8	86	0.00567957	0.122116	0.813608	2	2	0.000143554	-0.324495	9606	Homo sapiens	ENSG00000153234;ENSG00000077092;ENSG00000069667;ENSG00000119508;ENSG00000116833		R-HSA-382096;R-HSA-376419
R-HSA-2682334	EPH-Ephrin signaling	9	102	0.00673623	0.132737	0.813608	49	56	0.00401952	1.35634	9606	Homo sapiens	ENSG00000106976;ENSG00000100985;ENSG00000135333;ENSG00000145242;ENSG00000160145;ENSG00000066248;ENSG00000087245;ENSG00000134215;ENSG00000106123		R-HSA-3928633;R-HSA-3928632;R-HSA-3928639;R-HSA-3928627;R-HSA-3928625;R-HSA-3928624;R-HSA-3928631;R-HSA-3928628;R-HSA-3928617;R-HSA-3928623;R-HSA-3928610;R-HSA-3928615;R-HSA-3928614;R-HSA-3928612;R-HSA-3928602;R-HSA-3928601;R-HSA-3928600;R-HSA-3928607;R-HSA-4093339;R-HSA-4093336;R-HSA-3928604;R-HSA-3928595;R-HSA-3928594;R-HSA-4093332;R-HSA-3928592;R-HSA-4093330;R-HSA-4093331;R-HSA-3928598;R-HSA-3…
R-HSA-445355	Smooth Muscle Contraction	6	61	0.00402853	0.138382	0.813608	9	16	0.00114844	1.28205	9606	Homo sapiens	ENSG00000006283;ENSG00000061918;ENSG00000095637;ENSG00000152402;ENSG00000164116;ENSG00000163017		R-HSA-445700;R-HSA-445699;R-HSA-9621179;R-HSA-9700701;R-HSA-9620456;R-HSA-392143;R-HSA-392152;R-HSA-445704;R-HSA-445705
R-HSA-418990	Adherens junctions interactions	4	35	0.00231145	0.141311	0.813608	3	16	0.00114844	-0.0767729	9606	Homo sapiens	ENSG00000145526;ENSG00000140937;ENSG00000129910;ENSG00000214274		R-HSA-5692437;R-HSA-419002;R-HSA-419001
R-HSA-8849932	Synaptic adhesion-like molecules	3	23	0.00151895	0.144922	0.813608	4	8	0.000574218	0.765943	9606	Homo sapiens	ENSG00000153707;ENSG00000142949;ENSG00000183454		R-HSA-8849878;R-HSA-8849906;R-HSA-8855648;R-HSA-8849881
R-HSA-400253	Circadian Clock	9	105	0.00693435	0.149717	0.813608	25	59	0.00423486	-1.27112	9606	Homo sapiens	ENSG00000130589;ENSG00000134107;ENSG00000069667;ENSG00000179094;ENSG00000106366		R-HSA-549385;R-HSA-5663124;R-HSA-1368087;R-HSA-1368081;R-HSA-400256;R-HSA-400267;R-HSA-400342;R-HSA-5663174;R-HSA-1368133;R-HSA-5663170;R-HSA-1368065;R-HSA-549533;R-HSA-5663246;R-HSA-400219;R-HSA-5669302;R-HSA-879724;R-HSA-1801587;R-HSA-1856948;R-HSA-5663293;R-HSA-549475;R-HSA-5663264;R-HSA-400382;R-HSA-879798;R-HSA-549364;R-HSA-5663273
R-HSA-448706	Interleukin-1 processing	2	12	0.000792498	0.14992	0.813608	2	5	0.000358886	1.6561	9606	Homo sapiens	ENSG00000125538;ENSG00000115008		R-HSA-449058;R-HSA-448703
R-HSA-205017	NFG and proNGF binds to p75NTR	1	3	0.000198124	0.15701	0.813608	2	2	0.000143554	-1.11955	9606	Homo sapiens	ENSG00000064300		R-HSA-193653;R-HSA-193642
R-HSA-5609976	Defective GALK1 causes GALCT2	1	3	0.000198124	0.15701	0.813608	1	1	7.17772e-05	-1.00359	9606	Homo sapiens	ENSG00000108479		R-HSA-5610026
R-HSA-9636667	Manipulation of host energy metabolism	1	3	0.000198124	0.15701	0.813608	1	2	0.000143554	-1.24039	9606	Homo sapiens	ENSG00000111674		R-HSA-9636669
R-HSA-190827	Transport of connexins along the secretory pathway	1	3	0.000198124	0.15701	0.813608	1	2	0.000143554	-1.4343	9606	Homo sapiens	ENSG00000165474		R-HSA-190698
R-HSA-190704	Oligomerization of connexins into connexons	1	3	0.000198124	0.15701	0.813608	1	3	0.000215332	-1.4343	9606	Homo sapiens	ENSG00000165474		R-HSA-190687
R-HSA-3906995	Diseases associated with O-glycosylation of proteins	7	78	0.00515123	0.160879	0.813608	1	9	0.000645995	0.886516	9606	Homo sapiens	ENSG00000112902;ENSG00000163638;ENSG00000136378;ENSG00000138316;ENSG00000154736;ENSG00000166106;ENSG00000005108		R-HSA-6785565
R-HSA-936440	Negative regulators of DDX58/IFIH1 signaling	4	37	0.00244353	0.162347	0.813608	10	13	0.000933104	1.62818	9606	Homo sapiens	ENSG00000187608;ENSG00000138646;ENSG00000115267;ENSG00000107201		R-HSA-936462;R-HSA-990526;R-HSA-937343;R-HSA-936412;R-HSA-936381;R-HSA-936378;R-HSA-936475;R-HSA-936390;R-HSA-936563;R-HSA-990528
R-HSA-6794362	Protein-protein interactions at synapses	8	93	0.00614186	0.165247	0.813608	17	33	0.00236865	1.27916	9606	Homo sapiens	ENSG00000139220;ENSG00000011347;ENSG00000153707;ENSG00000142949;ENSG00000107282;ENSG00000183454;ENSG00000067715;ENSG00000146006		R-HSA-6794336;R-HSA-8855648;R-HSA-6794349;R-HSA-6794348;R-HSA-6797803;R-HSA-8849878;R-HSA-6797974;R-HSA-6794356;R-HSA-8849906;R-HSA-6794354;R-HSA-6798258;R-HSA-6797810;R-HSA-6794353;R-HSA-6794352;R-HSA-6800380;R-HSA-388824;R-HSA-8849881
R-HSA-209952	Peptide hormone biosynthesis	2	13	0.000858539	0.169804	0.813608	4	5	0.000358886	-3.81292	9606	Homo sapiens	ENSG00000163083;ENSG00000135346		R-HSA-378978;R-HSA-378956;R-HSA-378975;R-HSA-378952
R-HSA-445144	Signal transduction by L1	3	25	0.00165104	0.172018	0.813608	6	11	0.000789549	-0.102355	9606	Homo sapiens	ENSG00000149294;ENSG00000161638;ENSG00000198910		R-HSA-392752;R-HSA-374669;R-HSA-437230;R-HSA-374686;R-HSA-445069;R-HSA-374681
R-HSA-71288	Creatine metabolism	3	25	0.00165104	0.172018	0.813608	3	6	0.000430663	-2.70292	9606	Homo sapiens	ENSG00000131730;ENSG00000130821;ENSG00000166165		R-HSA-200326;R-HSA-200318;R-HSA-200396
R-HSA-933543	NF-kB activation through FADD/RIP-1 pathway mediated by caspase-8 and -10	2	14	0.000924581	0.190092	0.813608	5	5	0.000358886	1.64611	9606	Homo sapiens	ENSG00000107201;ENSG00000115267		R-HSA-933532;R-HSA-168934;R-HSA-933526;R-HSA-933539;R-HSA-933523
R-HSA-9662834	CD163 mediating an anti-inflammatory response	2	14	0.000924581	0.190092	0.813608	3	9	0.000645995	0.384694	9606	Homo sapiens	ENSG00000129667;ENSG00000145632		R-HSA-9662818;R-HSA-9662823;R-HSA-9662747
R-HSA-9706019	RHOBTB3 ATPase cycle	2	14	0.000924581	0.190092	0.813608	1	3	0.000215332	1.41577	9606	Homo sapiens	ENSG00000123570;ENSG00000148680		R-HSA-9706390
R-HSA-210747	Regulation of gene expression in early pancreatic precursor cells	2	14	0.000924581	0.190092	0.813608	1	6	0.000430663	-1.3688	9606	Homo sapiens	ENSG00000116833		R-HSA-210773
R-HSA-421270	Cell-cell junction organization	6	68	0.00449082	0.194676	0.813608	5	21	0.00150732	-0.420994	9606	Homo sapiens	ENSG00000181885;ENSG00000158769;ENSG00000145526;ENSG00000140937;ENSG00000129910;ENSG00000214274		R-HSA-5692437;R-HSA-420019;R-HSA-419981;R-HSA-419002;R-HSA-419001
R-HSA-449147	Signaling by Interleukins	43	658	0.0434553	0.197646	0.813608	96	505	0.0362475	0.40086	9606	Homo sapiens	ENSG00000182636;ENSG00000108688;ENSG00000115415;ENSG00000162692;ENSG00000115590;ENSG00000169245;ENSG00000100985;ENSG00000120899;ENSG00000278828;ENSG00000087245;ENSG00000185436;ENSG00000081041;ENSG00000108984;ENSG00000069667;ENSG00000163629;ENSG00000115602;ENSG00000115008;ENSG00000196611;ENSG00000173432;ENSG00000172349;ENSG00000189221;ENSG00000168961;ENSG00000125538;ENSG00000108691;ENSG00000107485		R-HSA-727819;R-HSA-6788582;R-HSA-1112727;R-HSA-8987150;R-HSA-446862;R-HSA-6789615;R-HSA-1112602;R-HSA-8984963;R-HSA-8987266;R-HSA-1112604;R-HSA-8985988;R-HSA-8984964;R-HSA-8987270;R-HSA-8987033;R-HSA-6793975;R-HSA-9006873;R-HSA-446868;R-HSA-8983835;R-HSA-448661;R-HSA-450333;R-HSA-1112587;R-HSA-6788346;R-HSA-9006870;R-HSA-8950441;R-HSA-449058;R-HSA-508451;R-HSA-8985900;R-HSA-8983983;R-HSA-8865711;…
R-HSA-1169408	ISG15 antiviral mechanism	7	83	0.00548144	0.19833	0.813608	16	16	0.00114844	1.67816	9606	Homo sapiens	ENSG00000187608;ENSG00000115415;ENSG00000138646;ENSG00000183486;ENSG00000185745;ENSG00000107201;ENSG00000157601		R-HSA-1678841;R-HSA-936462;R-HSA-1169395;R-HSA-1678843;R-HSA-1169394;R-HSA-1678842;R-HSA-1169397;R-HSA-1169399;R-HSA-1169398;R-HSA-1169307;R-HSA-1176059;R-HSA-1169403;R-HSA-1169402;R-HSA-1169405;R-HSA-1169404;R-HSA-1169406
R-HSA-3828062	Glycogen storage disease type 0 (muscle GYS1)	1	4	0.000264166	0.20367	0.813608	1	1	7.17772e-05	-1.3625	9606	Homo sapiens	ENSG00000104812		R-HSA-3828061
R-HSA-1299308	Tandem of pore domain in a weak inwardly rectifying K+ channels (TWIK)	1	4	0.000264166	0.20367	0.813608	1	1	7.17772e-05	1.23814	9606	Homo sapiens	ENSG00000135750		R-HSA-1299304
R-HSA-3814836	Glycogen storage disease type XV (GYG1)	1	4	0.000264166	0.20367	0.813608	1	1	7.17772e-05	-1.3625	9606	Homo sapiens	ENSG00000104812		R-HSA-3814838
R-HSA-9673202	Defective F9 variant does not activate FX	1	4	0.000264166	0.20367	0.813608	1	1	7.17772e-05	-1.15138	9606	Homo sapiens	ENSG00000126218		R-HSA-9670874
R-HSA-9672396	Defective cofactor function of FVIIIa variant	1	4	0.000264166	0.20367	0.813608	1	1	7.17772e-05	-1.15138	9606	Homo sapiens	ENSG00000126218		R-HSA-9668365
R-HSA-9672383	Defective factor IX causes thrombophilia	1	4	0.000264166	0.20367	0.813608	1	1	7.17772e-05	-1.15138	9606	Homo sapiens	ENSG00000126218		R-HSA-9668253
R-HSA-194306	Neurophilin interactions with VEGF and VEGFR	1	4	0.000264166	0.20367	0.813608	1	2	0.000143554	1.85051	9606	Homo sapiens	ENSG00000128052		R-HSA-195408
R-HSA-9708296	tRNA-derived small RNA (tsRNA or tRNA-related fragment, tRF) biogenesis	1	4	0.000264166	0.20367	0.813608	1	4	0.000287109	-2.34516	9606	Homo sapiens	ENSG00000214274		R-HSA-9708327
R-HSA-159740	Gamma-carboxylation of protein precursors	2	15	0.000990622	0.210679	0.813608	2	9	0.000645995	0.974314	9606	Homo sapiens	ENSG00000115718;ENSG00000126218		R-HSA-159795;R-HSA-159819
R-HSA-212676	Dopamine Neurotransmitter Release Cycle	3	28	0.00184916	0.214989	0.813608	3	5	0.000358886	1.80498	9606	Homo sapiens	ENSG00000139220;ENSG00000107282;ENSG00000067715		R-HSA-380869;R-HSA-5336443;R-HSA-380574
R-HSA-8878166	Transcriptional regulation by RUNX2	11	147	0.0097081	0.221422	0.813608	14	84	0.00602929	0.932623	9606	Homo sapiens	ENSG00000161638;ENSG00000125845;ENSG00000198795;ENSG00000115415;ENSG00000119042;ENSG00000170365;ENSG00000137745;ENSG00000137834		R-HSA-9008137;R-HSA-8878023;R-HSA-8877922;R-HSA-9008015;R-HSA-9008832;R-HSA-8940001;R-HSA-8940007;R-HSA-9007707;R-HSA-8877941;R-HSA-8985275;R-HSA-9007999;R-HSA-8878013;R-HSA-8939667;R-HSA-8939670
R-HSA-936837	Ion transport by P-type ATPases	6	72	0.00475499	0.230151	0.813608	5	17	0.00122021	1.22998	9606	Homo sapiens	ENSG00000067141;ENSG00000070961;ENSG00000132932;ENSG00000129244;ENSG00000124406;ENSG00000130270		R-HSA-418309;R-HSA-9684068;R-HSA-947591;R-HSA-939763;R-HSA-936897
R-HSA-9696264	RND3 GTPase cycle	4	43	0.00283978	0.231179	0.813608	2	2	0.000143554	0.466856	9606	Homo sapiens	ENSG00000096696;ENSG00000163629;ENSG00000166165;ENSG00000115963		R-HSA-9696267;R-HSA-9696268
R-HSA-9696273	RND1 GTPase cycle	4	43	0.00283978	0.231179	0.813608	1	2	0.000143554	0.638814	9606	Homo sapiens	ENSG00000096696;ENSG00000133106;ENSG00000163629;ENSG00000126458		R-HSA-9696271
R-HSA-1358803	Downregulation of ERBB2:ERBB3 signaling	2	16	0.00105666	0.231471	0.813608	2	8	0.000574218	1.05656	9606	Homo sapiens	ENSG00000157168		R-HSA-1358798;R-HSA-1358792
R-HSA-159854	Gamma-carboxylation, transport, and amino-terminal cleavage of proteins	2	16	0.00105666	0.231471	0.813608	6	27	0.00193798	0.974314	9606	Homo sapiens	ENSG00000115718;ENSG00000126218		R-HSA-159762;R-HSA-159795;R-HSA-159733;R-HSA-159771;R-HSA-159819;R-HSA-159757
R-HSA-8948216	Collagen chain trimerization	4	44	0.00290582	0.2433	0.813608	4	28	0.00200976	1.66523	9606	Homo sapiens	ENSG00000060718;ENSG00000084636;ENSG00000187955;ENSG00000171502		R-HSA-8944266;R-HSA-8944219;R-HSA-8944236;R-HSA-8944257
R-HSA-933542	TRAF6 mediated NF-kB activation	3	30	0.00198124	0.244769	0.813608	3	4	0.000287109	0.273569	9606	Homo sapiens	ENSG00000173432;ENSG00000115267;ENSG00000107201		R-HSA-933530;R-HSA-168166;R-HSA-933528
R-HSA-181430	Norepinephrine Neurotransmitter Release Cycle	3	30	0.00198124	0.244769	0.813608	3	6	0.000430663	0.735458	9606	Homo sapiens	ENSG00000139220;ENSG00000189221;ENSG00000067715		R-HSA-374899;R-HSA-374909;R-HSA-374922
R-HSA-5669034	TNFs bind their physiological receptors	3	30	0.00198124	0.244769	0.813608	2	13	0.000933104	1.51749	9606	Homo sapiens	ENSG00000164761;ENSG00000120659;ENSG00000131080		R-HSA-5669013;R-HSA-5669035
R-HSA-209563	Axonal growth stimulation	1	5	0.000330207	0.247749	0.813608	2	2	0.000143554	-1.11955	9606	Homo sapiens	ENSG00000064300		R-HSA-193668;R-HSA-193646
R-HSA-5579000	Defective CYP1B1 causes Glaucoma	1	5	0.000330207	0.247749	0.813608	1	1	7.17772e-05	-1.03465	9606	Homo sapiens	ENSG00000138061		R-HSA-5605147
R-HSA-5579012	Defective MAOA causes BRUNS	1	5	0.000330207	0.247749	0.813608	1	1	7.17772e-05	-1.41717	9606	Homo sapiens	ENSG00000189221		R-HSA-5603108
R-HSA-5619095	Defective SLCO2A1 causes primary, autosomal recessive hypertrophic osteoarthropathy 2 (PHOAR2)	1	5	0.000330207	0.247749	0.813608	1	1	7.17772e-05	-1.49278	9606	Homo sapiens	ENSG00000174640		R-HSA-5661188
R-HSA-444411	Rhesus glycoproteins mediate ammonium transport.	1	5	0.000330207	0.247749	0.813608	2	5	0.000358886	-4.00357	9606	Homo sapiens	ENSG00000140519		R-HSA-446277;R-HSA-444393
R-HSA-167060	NGF processing	1	5	0.000330207	0.247749	0.813608	1	5	0.000358886	3.45605	9606	Homo sapiens	ENSG00000099139		R-HSA-187020
R-HSA-9036866	Expression and Processing of Neurotrophins	1	5	0.000330207	0.247749	0.813608	1	5	0.000358886	3.45605	9606	Homo sapiens	ENSG00000099139		R-HSA-187020
R-HSA-1502540	Signaling by Activin	2	17	0.00112271	0.25238	0.813608	7	10	0.000717772	-3.18146	9606	Homo sapiens	ENSG00000163083;ENSG00000070404		R-HSA-1549526;R-HSA-1181153;R-HSA-2473184;R-HSA-2470483;R-HSA-2473186;R-HSA-2470508;R-HSA-1181149
R-HSA-1059683	Interleukin-6 signaling	2	17	0.00112271	0.25238	0.813608	6	20	0.00143554	1.1172	9606	Homo sapiens	ENSG00000115415		R-HSA-1112565;R-HSA-1112727;R-HSA-1112602;R-HSA-1112538;R-HSA-1112587;R-HSA-1112604
R-HSA-6794361	Neurexins and neuroligins	5	60	0.00396249	0.258517	0.813608	8	19	0.00136377	1.46799	9606	Homo sapiens	ENSG00000011347;ENSG00000107282;ENSG00000183454;ENSG00000067715;ENSG00000146006		R-HSA-6797974;R-HSA-6794356;R-HSA-6794354;R-HSA-6794353;R-HSA-6794352;R-HSA-6794336;R-HSA-6794349;R-HSA-6794348
R-HSA-1296071	Potassium Channels	8	107	0.00706644	0.268227	0.813608	7	20	0.00143554	0.908972	9606	Homo sapiens	ENSG00000026559;ENSG00000116396;ENSG00000184408;ENSG00000136928;ENSG00000135750;ENSG00000121361;ENSG00000111262;ENSG00000170049		R-HSA-1013020;R-HSA-1013013;R-HSA-1296024;R-HSA-1299304;R-HSA-1013012;R-HSA-1296127;R-HSA-1369017
R-HSA-170834	Signaling by TGF-beta Receptor Complex	8	107	0.00706644	0.268227	0.813608	15	100	0.00717772	0.339272	9606	Homo sapiens	ENSG00000119699;ENSG00000158769;ENSG00000105855;ENSG00000115415;ENSG00000124225;ENSG00000106366;ENSG00000092969		R-HSA-9730967;R-HSA-2160931;R-HSA-2395328;R-HSA-2160932;R-HSA-2134532;R-HSA-2160935;R-HSA-2134506;R-HSA-9736959;R-HSA-9736966;R-HSA-2134519;R-HSA-2396029;R-HSA-2187355;R-HSA-2106586;R-HSA-2395320;R-HSA-2187358
R-HSA-399956	CRMPs in Sema3A signaling	2	18	0.00118875	0.273332	0.813608	5	5	0.000358886	1.85805	9606	Homo sapiens	ENSG00000072832;ENSG00000221866		R-HSA-399951;R-HSA-399946;R-HSA-399947;R-HSA-399931;R-HSA-399944
R-HSA-8847993	ERBB2 Activates PTK6 Signaling	2	18	0.00118875	0.273332	0.813608	2	2	0.000143554	1.05656	9606	Homo sapiens	ENSG00000157168		R-HSA-8848005;R-HSA-8847995
R-HSA-418457	cGMP effects	2	18	0.00118875	0.273332	0.813608	1	4	0.000287109	-1.09211	9606	Homo sapiens	ENSG00000115252;ENSG00000186642		R-HSA-418456
R-HSA-210500	Glutamate Neurotransmitter Release Cycle	3	32	0.00211333	0.275143	0.813608	4	8	0.000574218	1.68992	9606	Homo sapiens	ENSG00000139220;ENSG00000079215;ENSG00000067715		R-HSA-210404;R-HSA-210426;R-HSA-210430;R-HSA-210444
R-HSA-8874081	MET activates PTK2 signaling	3	32	0.00211333	0.275143	0.813608	1	5	0.000358886	1.44492	9606	Homo sapiens	ENSG00000060718;ENSG00000196569;ENSG00000171502		R-HSA-8874079
R-HSA-114608	Platelet degranulation	10	141	0.00931185	0.286139	0.813608	4	11	0.000789549	0.907957	9606	Homo sapiens	ENSG00000119699;ENSG00000250722;ENSG00000169851;ENSG00000163737;ENSG00000041353;ENSG00000165197;ENSG00000129009;ENSG00000171557;ENSG00000106366;ENSG00000092969		R-HSA-481044;R-HSA-481010;R-HSA-481009;R-HSA-481007
R-HSA-8936459	RUNX1 regulates genes involved in megakaryocyte differentiation and platelet function	6	78	0.00515123	0.286672	0.813608	24	33	0.00236865	-0.773574	9606	Homo sapiens	ENSG00000163737;ENSG00000278828;ENSG00000119508;ENSG00000273802		R-HSA-8936584;R-HSA-8936616;R-HSA-8937097;R-HSA-8936621;R-HSA-8937037;R-HSA-8936608;R-HSA-8938176;R-HSA-8936481;R-HSA-8936995;R-HSA-8938022;R-HSA-8937016;R-HSA-8937113;R-HSA-8937050;R-HSA-8935740;R-HSA-8936989;R-HSA-8937118;R-HSA-8937022;R-HSA-8938174;R-HSA-8938034;R-HSA-8935730;R-HSA-8935731;R-HSA-8936979;R-HSA-8936628;R-HSA-8936599
R-HSA-205025	NADE modulates death signalling	1	6	0.000396249	0.289392	0.813608	3	3	0.000215332	-1.11955	9606	Homo sapiens	ENSG00000064300		R-HSA-193650;R-HSA-204981;R-HSA-205117
R-HSA-9754119	Drug-mediated inhibition of CDK4/CDK6 activity	1	6	0.000396249	0.289392	0.813608	2	2	0.000143554	-1.39076	9606	Homo sapiens	ENSG00000118971		R-HSA-9754129;R-HSA-9754130
R-HSA-1296025	ATP sensitive Potassium channels	1	6	0.000396249	0.289392	0.813608	2	2	0.000143554	3.00707	9606	Homo sapiens	ENSG00000121361		R-HSA-1296024;R-HSA-1369017
R-HSA-5339717	Signaling by LRP5 mutants	1	6	0.000396249	0.289392	0.813608	1	1	7.17772e-05	2.95783	9606	Homo sapiens	ENSG00000155011		R-HSA-5339711
R-HSA-193670	p75NTR negatively regulates cell cycle via SC1	1	6	0.000396249	0.289392	0.813608	1	3	0.000215332	-1.11955	9606	Homo sapiens	ENSG00000064300		R-HSA-193643
R-HSA-445095	Interaction between L1 and Ankyrins	3	33	0.00217937	0.290474	0.813608	4	4	0.000287109	0.189999	9606	Homo sapiens	ENSG00000151150;ENSG00000136531;ENSG00000198910		R-HSA-445076;R-HSA-374675;R-HSA-392751;R-HSA-373739
R-HSA-3928663	EPHA-mediated growth cone collapse	3	33	0.00217937	0.290474	0.813608	3	4	0.000287109	0.40456	9606	Homo sapiens	ENSG00000135333;ENSG00000145242;ENSG00000066248		R-HSA-3928651;R-HSA-3928602;R-HSA-3928648
R-HSA-6785631	ERBB2 Regulates Cell Motility	2	19	0.00125479	0.294257	0.813608	2	2	0.000143554	1.05656	9606	Homo sapiens	ENSG00000157168		R-HSA-6785636;R-HSA-6785648
R-HSA-416700	Other semaphorin interactions	2	19	0.00125479	0.294257	0.813608	2	9	0.000645995	2.26233	9606	Homo sapiens	ENSG00000112902;ENSG00000221866		R-HSA-416723;R-HSA-416698
R-HSA-193648	NRAGE signals death through JNK	5	64	0.00422665	0.30173	0.813608	4	7	0.00050244	0.607882	9606	Homo sapiens	ENSG00000139132;ENSG00000064300;ENSG00000160145;ENSG00000066248;ENSG00000134215		R-HSA-205115;R-HSA-205039;R-HSA-204958;R-HSA-205132
R-HSA-198725	Nuclear Events (kinase and transcription factor activation)	6	80	0.00528332	0.306155	0.813608	4	48	0.00344531	1.20966	9606	Homo sapiens	ENSG00000115738;ENSG00000172201;ENSG00000117525		R-HSA-9621042;R-HSA-9612534;R-HSA-9613476;R-HSA-9621035
R-HSA-399955	SEMA3A-Plexin repulsion signaling by inhibiting Integrin adhesion	2	20	0.00132083	0.315094	0.813608	6	8	0.000574218	0.634117	9606	Homo sapiens	ENSG00000126458;ENSG00000221866		R-HSA-399942;R-HSA-399941;R-HSA-399934;R-HSA-399935;R-HSA-399933;R-HSA-399928
R-HSA-918233	TRAF3-dependent IRF activation pathway	2	20	0.00132083	0.315094	0.813608	6	11	0.000789549	1.64611	9606	Homo sapiens	ENSG00000107201;ENSG00000115267		R-HSA-9705137;R-HSA-918232;R-HSA-918229;R-HSA-9705320;R-HSA-918227;R-HSA-918225
R-HSA-2173789	TGF-beta receptor signaling activates SMADs	4	50	0.00330207	0.318342	0.813608	5	44	0.0031582	1.61514	9606	Homo sapiens	ENSG00000119699;ENSG00000105855;ENSG00000124225;ENSG00000092969		R-HSA-2395328;R-HSA-2396029;R-HSA-2187355;R-HSA-2395320;R-HSA-2187358
R-HSA-190374	FGFR1c and Klotho ligand binding and activation	1	7	0.00046229	0.328732	0.813608	2	2	0.000143554	-2.75561	9606	Homo sapiens	ENSG00000118972		R-HSA-191062;R-HSA-190268
R-HSA-9673768	Signaling by membrane-tethered fusions of PDGFRA or PDGFRB	1	7	0.00046229	0.328732	0.813608	2	2	0.000143554	1.85051	9606	Homo sapiens	ENSG00000128052		R-HSA-9673761;R-HSA-9673760
R-HSA-5619062	Defective SLC1A3 causes episodic ataxia 6 (EA6)	1	7	0.00046229	0.328732	0.813608	1	1	7.17772e-05	1.44623	9606	Homo sapiens	ENSG00000079215		R-HSA-5625015
R-HSA-1566977	Fibronectin matrix formation	1	7	0.00046229	0.328732	0.813608	2	3	0.000215332	-1.01138	9606	Homo sapiens	ENSG00000161638		R-HSA-202723;R-HSA-2327746
R-HSA-5250989	Toxicity of botulinum toxin type G (botG)	1	7	0.00046229	0.328732	0.813608	3	5	0.000358886	1.26225	9606	Homo sapiens	ENSG00000067715		R-HSA-5250979;R-HSA-5250986;R-HSA-5250972
R-HSA-429593	Inositol transporters	1	7	0.00046229	0.328732	0.813608	1	3	0.000215332	1.23455	9606	Homo sapiens	ENSG00000198743		R-HSA-429663
R-HSA-8849468	PTK6 Regulates Proteins Involved in RNA Processing	1	7	0.00046229	0.328732	0.813608	1	7	0.00050244	1.50519	9606	Homo sapiens	ENSG00000131773		R-HSA-8849042
R-HSA-1433557	Signaling by SCF-KIT	4	51	0.00336812	0.331081	0.813608	34	39	0.00279931	0.515199	9606	Homo sapiens	ENSG00000100985;ENSG00000115415;ENSG00000049130		R-HSA-1433428;R-HSA-205319;R-HSA-1433488;R-HSA-1562641;R-HSA-1562640;R-HSA-1433501;R-HSA-205321;R-HSA-1433374;R-HSA-205262;R-HSA-1433542;R-HSA-205328;R-HSA-205205;R-HSA-9669893;R-HSA-1433410;R-HSA-1433418;R-HSA-205286;R-HSA-1433456;R-HSA-1433395;R-HSA-205289;R-HSA-1433471;R-HSA-1470012;R-HSA-205231;R-HSA-1470010;R-HSA-1470011;R-HSA-1472121;R-HSA-1470009;R-HSA-205234;R-HSA-205238;R-HSA-1433506;R-H…
R-HSA-201722	Formation of the beta-catenin:TCF transactivating complex	5	67	0.00442478	0.334829	0.813608	11	13	0.000933104	0.150252	9606	Homo sapiens	ENSG00000196628;ENSG00000081059;ENSG00000278828;ENSG00000273802;ENSG00000116128		R-HSA-201712;R-HSA-3299569;R-HSA-4411351;R-HSA-3322422;R-HSA-3451153;R-HSA-3364026;R-HSA-3322427;R-HSA-3322424;R-HSA-3364014;R-HSA-4411372;R-HSA-3451147
R-HSA-373080	Class B/2 (Secretin family receptors)	7	99	0.00653811	0.335237	0.813608	5	24	0.00172265	0.706808	9606	Homo sapiens	ENSG00000148926;ENSG00000188064;ENSG00000157240;ENSG00000085741;ENSG00000145708;ENSG00000128602;ENSG00000087494		R-HSA-420214;R-HSA-445124;R-HSA-8937613;R-HSA-201708;R-HSA-420489
R-HSA-8866910	TFAP2 (AP-2) family regulates transcription of growth factors and their receptors	2	21	0.00138687	0.335788	0.813608	3	18	0.00129199	-2.29626	9606	Homo sapiens	ENSG00000135346		R-HSA-8864433;R-HSA-378978;R-HSA-8864412
R-HSA-193807	Synthesis of bile acids and bile salts via 27-hydroxycholesterol	3	36	0.00237749	0.336708	0.813608	4	12	0.000861326	-0.666475	9606	Homo sapiens	ENSG00000099377;ENSG00000151632;ENSG00000124212		R-HSA-193841;R-HSA-193845;R-HSA-193800;R-HSA-193816
R-HSA-76005	Response to elevated platelet cytosolic Ca2+	10	148	0.00977414	0.336982	0.813608	4	14	0.00100488	0.907957	9606	Homo sapiens	ENSG00000119699;ENSG00000250722;ENSG00000169851;ENSG00000163737;ENSG00000041353;ENSG00000165197;ENSG00000129009;ENSG00000171557;ENSG00000106366;ENSG00000092969		R-HSA-481044;R-HSA-481010;R-HSA-481009;R-HSA-481007
R-HSA-8873719	RAB geranylgeranylation	5	68	0.00449082	0.345939	0.813608	2	5	0.000358886	0.48741	9606	Homo sapiens	ENSG00000276600;ENSG00000123570;ENSG00000154917;ENSG00000041353;ENSG00000139832		R-HSA-8870469;R-HSA-8870466
R-HSA-5173105	O-linked glycosylation	9	133	0.00878352	0.347597	0.813608	4	27	0.00193798	0.452753	9606	Homo sapiens	ENSG00000112902;ENSG00000163638;ENSG00000187210;ENSG00000136378;ENSG00000138316;ENSG00000154736;ENSG00000166106;ENSG00000005108;ENSG00000131386		R-HSA-914012;R-HSA-5173005;R-HSA-5173192;R-HSA-913675
R-HSA-2022854	Keratan sulfate biosynthesis	3	37	0.00244353	0.352112	0.813608	8	9	0.000645995	0.237837	9606	Homo sapiens	ENSG00000175040;ENSG00000122176;ENSG00000139329		R-HSA-2046175;R-HSA-2046222;R-HSA-2025724;R-HSA-2046285;R-HSA-2046298;R-HSA-2025723;R-HSA-2046265;R-HSA-2046180
R-HSA-1963642	PI3K events in ERBB2 signaling	2	22	0.00145291	0.356293	0.813608	4	7	0.00050244	1.05656	9606	Homo sapiens	ENSG00000157168		R-HSA-1306979;R-HSA-1250346;R-HSA-1250462;R-HSA-1250189
R-HSA-2022857	Keratan sulfate degradation	2	22	0.00145291	0.356293	0.813608	2	7	0.00050244	1.25173	9606	Homo sapiens	ENSG00000122176;ENSG00000139329		R-HSA-2046239;R-HSA-1793217
R-HSA-111957	Cam-PDE 1 activation	1	8	0.000528332	0.365896	0.813608	2	2	0.000143554	1.00448	9606	Homo sapiens	ENSG00000115252		R-HSA-111955;R-HSA-111956
R-HSA-8985586	SLIT2:ROBO1 increases RHOA activity	1	8	0.000528332	0.365896	0.813608	2	2	0.000143554	1.25834	9606	Homo sapiens	ENSG00000145147		R-HSA-8985594;R-HSA-8985591
R-HSA-5576894	Phase 1 - inactivation of fast Na+ channels	1	8	0.000528332	0.365896	0.813608	1	1	7.17772e-05	1.93363	9606	Homo sapiens	ENSG00000184408		R-HSA-5577234
R-HSA-75158	TRAIL signaling	1	8	0.000528332	0.365896	0.813608	5	6	0.000430663	1.68906	9606	Homo sapiens	ENSG00000121858		R-HSA-141139;R-HSA-75187;R-HSA-141316;R-HSA-75238;R-HSA-75146
R-HSA-9667769	Acetylcholine inhibits contraction of outer hair cells	1	8	0.000528332	0.365896	0.813608	2	4	0.000287109	-1.59374	9606	Homo sapiens	ENSG00000174343		R-HSA-9663785;R-HSA-9663736
R-HSA-68689	CDC6 association with the ORC:origin complex	1	8	0.000528332	0.365896	0.813608	1	2	0.000143554	-1.00216	9606	Homo sapiens	ENSG00000085840		R-HSA-68688
R-HSA-193681	Ceramide signalling	1	8	0.000528332	0.365896	0.813608	1	2	0.000143554	-1.11955	9606	Homo sapiens	ENSG00000064300		R-HSA-193672
R-HSA-8981373	Intestinal hexose absorption	1	8	0.000528332	0.365896	0.813608	1	3	0.000215332	-3.80334	9606	Homo sapiens	ENSG00000142583		R-HSA-189222
R-HSA-5632681	Ligand-receptor interactions	1	8	0.000528332	0.365896	0.813608	1	4	0.000287109	1.74638	9606	Homo sapiens	ENSG00000164161		R-HSA-445448
R-HSA-5635851	GLI proteins bind promoters of Hh responsive genes to promote transcription	1	8	0.000528332	0.365896	0.813608	1	4	0.000287109	1.74638	9606	Homo sapiens	ENSG00000164161		R-HSA-5635850
R-HSA-5362798	Release of Hh-Np from the secreting cell	1	8	0.000528332	0.365896	0.813608	1	5	0.000358886	3.97649	9606	Homo sapiens	ENSG00000185269		R-HSA-5362553
R-HSA-210993	Tie2 Signaling	2	23	0.00151895	0.376565	0.813608	13	14	0.00100488	1.70763	9606	Homo sapiens	ENSG00000154188;ENSG00000091879		R-HSA-210977;R-HSA-210881;R-HSA-204871;R-HSA-204773;R-HSA-204779;R-HSA-204873;R-HSA-204813;R-HSA-204850;R-HSA-210872;R-HSA-204863;R-HSA-210974;R-HSA-204798;R-HSA-204861
R-HSA-2033519	Activated point mutants of FGFR2	2	23	0.00151895	0.376565	0.813608	6	10	0.000717772	-0.875007	9606	Homo sapiens	ENSG00000140285;ENSG00000118972		R-HSA-2033486;R-HSA-2077421;R-HSA-2033474;R-HSA-2077424;R-HSA-2033472;R-HSA-2033488
R-HSA-181429	Serotonin Neurotransmitter Release Cycle	2	23	0.00151895	0.376565	0.813608	2	4	0.000287109	1.81177	9606	Homo sapiens	ENSG00000139220;ENSG00000067715		R-HSA-380901;R-HSA-380905
R-HSA-977225	Amyloid fiber formation	6	89	0.00587769	0.395752	0.813608	8	33	0.00236865	-0.137613	9606	Homo sapiens	ENSG00000130203;ENSG00000064692;ENSG00000278828;ENSG00000273802;ENSG00000173432		R-HSA-976734;R-HSA-5667111;R-HSA-5667107;R-HSA-977224;R-HSA-5658574;R-HSA-5658092;R-HSA-5658104;R-HSA-977136
R-HSA-449836	Other interleukin signaling	2	24	0.001585	0.396567	0.813608	4	17	0.00122021	0.196536	9606	Homo sapiens	ENSG00000172349;ENSG00000185436		R-HSA-449077;R-HSA-448661;R-HSA-449073;R-HSA-449087
R-HSA-68616	Assembly of the ORC complex at the origin of replication	3	40	0.00264166	0.39798	0.813608	5	11	0.000789549	-1.27697	9606	Homo sapiens	ENSG00000085840;ENSG00000278828;ENSG00000273802		R-HSA-68611;R-HSA-68615;R-HSA-9749197;R-HSA-9734730;R-HSA-9749098
R-HSA-4090294	SUMOylation of intracellular receptors	3	40	0.00264166	0.39798	0.813608	4	25	0.00179443	0.0183055	9606	Homo sapiens	ENSG00000153234;ENSG00000069667;ENSG00000116833		R-HSA-4719436;R-HSA-4719413;R-HSA-4755526;R-HSA-4755494
R-HSA-8857538	PTK6 promotes HIF1A stabilization	1	9	0.000594373	0.401005	0.813608	6	6	0.000430663	1.25516	9606	Homo sapiens	ENSG00000136235		R-HSA-8857555;R-HSA-8857583;R-HSA-8857565;R-HSA-8857549;R-HSA-9634702;R-HSA-8857577
R-HSA-140180	COX reactions	1	9	0.000594373	0.401005	0.813608	2	2	0.000143554	-1.69731	9606	Homo sapiens	ENSG00000095303		R-HSA-140355;R-HSA-140359
R-HSA-113507	E2F-enabled inhibition of pre-replication complex formation	1	9	0.000594373	0.401005	0.813608	1	1	7.17772e-05	-1.00216	9606	Homo sapiens	ENSG00000085840		R-HSA-113638
R-HSA-3595174	Defective CHST14 causes EDS, musculocontractural type	1	9	0.000594373	0.401005	0.813608	1	1	7.17772e-05	1.14117	9606	Homo sapiens	ENSG00000038427		R-HSA-3636919
R-HSA-3595172	Defective CHST3 causes SEDCJD	1	9	0.000594373	0.401005	0.813608	1	1	7.17772e-05	1.14117	9606	Homo sapiens	ENSG00000038427		R-HSA-3595175
R-HSA-350864	Regulation of thyroid hormone activity	1	9	0.000594373	0.401005	0.813608	1	2	0.000143554	2.11713	9606	Homo sapiens	ENSG00000211448		R-HSA-209772
R-HSA-8964572	Lipid particle organization	1	9	0.000594373	0.401005	0.813608	1	4	0.000287109	-1.61274	9606	Homo sapiens	ENSG00000135245		R-HSA-8858270
R-HSA-433137	Sodium-coupled sulphate, di- and tri-carboxylate transporters	1	9	0.000594373	0.401005	0.813608	1	5	0.000358886	-1.10654	9606	Homo sapiens	ENSG00000158296		R-HSA-433101
R-HSA-9662001	Defective factor VIII causes hemophilia A	1	9	0.000594373	0.401005	0.813608	1	8	0.000574218	-1.15138	9606	Homo sapiens	ENSG00000126218		R-HSA-9668365
R-HSA-5654221	Phospholipase C-mediated cascade; FGFR2	2	25	0.00165104	0.416268	0.813608	3	3	0.000215332	-0.875007	9606	Homo sapiens	ENSG00000140285;ENSG00000118972		R-HSA-5654147;R-HSA-5654159;R-HSA-5654157
R-HSA-9754189	Germ layer formation at gastrulation	2	25	0.00165104	0.416268	0.813608	2	11	0.000789549	1.116	9606	Homo sapiens	ENSG00000081059;ENSG00000125378		R-HSA-9754191;R-HSA-452331
R-HSA-9758941	Gastrulation	2	25	0.00165104	0.416268	0.813608	2	11	0.000789549	1.116	9606	Homo sapiens	ENSG00000081059;ENSG00000125378		R-HSA-9754191;R-HSA-452331
R-HSA-373752	Netrin-1 signaling	4	59	0.00389645	0.432755	0.813608	8	37	0.00265576	1.41028	9606	Homo sapiens	ENSG00000067141;ENSG00000182175;ENSG00000182168;ENSG00000145147		R-HSA-374692;R-HSA-593672;R-HSA-373751;R-HSA-373713;R-HSA-374689;R-HSA-373715;R-HSA-418863;R-HSA-418859
R-HSA-418886	Netrin mediated repulsion signals	1	10	0.000660415	0.434172	0.813608	4	4	0.000287109	1.33863	9606	Homo sapiens	ENSG00000182168		R-HSA-373751;R-HSA-373713;R-HSA-418863;R-HSA-418859
R-HSA-428890	Role of ABL in ROBO-SLIT signaling	1	10	0.000660415	0.434172	0.813608	4	4	0.000287109	1.25834	9606	Homo sapiens	ENSG00000145147		R-HSA-428885;R-HSA-428883;R-HSA-376141;R-HSA-428888
R-HSA-964827	Progressive trimming of alpha-1,2-linked mannose residues from Man9/8/7GlcNAc2 to produce Man5GlcNAc2	1	10	0.000660415	0.434172	0.813608	3	3	0.000215332	1.14359	9606	Homo sapiens	ENSG00000111885		R-HSA-964830;R-HSA-964825;R-HSA-964737
R-HSA-3595177	Defective CHSY1 causes TPBS	1	10	0.000660415	0.434172	0.813608	2	2	0.000143554	1.14117	9606	Homo sapiens	ENSG00000038427		R-HSA-3595178;R-HSA-3595176
R-HSA-4411364	Binding of TCF/LEF:CTNNB1 to target gene promoters	1	10	0.000660415	0.434172	0.813608	2	4	0.000287109	1.12993	9606	Homo sapiens	ENSG00000081059		R-HSA-4411351;R-HSA-4411372
R-HSA-112313	Neurotransmitter uptake and metabolism In glial cells	1	10	0.000660415	0.434172	0.813608	1	3	0.000215332	1.44623	9606	Homo sapiens	ENSG00000079215		R-HSA-210439
R-HSA-210455	Astrocytic Glutamate-Glutamine Uptake And Metabolism	1	10	0.000660415	0.434172	0.813608	1	3	0.000215332	1.44623	9606	Homo sapiens	ENSG00000079215		R-HSA-210439
R-HSA-8951430	RUNX3 regulates WNT signaling	1	10	0.000660415	0.434172	0.813608	1	5	0.000358886	1.12993	9606	Homo sapiens	ENSG00000081059		R-HSA-8951428
R-HSA-2892245	POU5F1 (OCT4), SOX2, NANOG repress genes related to differentiation	1	10	0.000660415	0.434172	0.813608	1	7	0.00050244	1.15362	9606	Homo sapiens	ENSG00000102804		R-HSA-2972965
R-HSA-1650814	Collagen biosynthesis and modifying enzymes	5	76	0.00501915	0.434839	0.813608	24	51	0.00366064	1.84321	9606	Homo sapiens	ENSG00000060718;ENSG00000138316;ENSG00000084636;ENSG00000187955;ENSG00000171502		R-HSA-8948232;R-HSA-1650808;R-HSA-8948234;R-HSA-2002460;R-HSA-8944266;R-HSA-2002428;R-HSA-8944236;R-HSA-2022073;R-HSA-8948224;R-HSA-8944257;R-HSA-8948226;R-HSA-8948228;R-HSA-2089971;R-HSA-8948230;R-HSA-1981104;R-HSA-8948231;R-HSA-8944219;R-HSA-8948219;R-HSA-1981128;R-HSA-2002440;R-HSA-8948222;R-HSA-1980233;R-HSA-1981157;R-HSA-1981120
R-HSA-190241	FGFR2 ligand binding and activation	2	26	0.00171708	0.435638	0.813608	5	5	0.000358886	-0.875007	9606	Homo sapiens	ENSG00000140285;ENSG00000118972		R-HSA-5656070;R-HSA-190258;R-HSA-190260;R-HSA-190408;R-HSA-190413
R-HSA-1368082	RORA activates gene expression	2	26	0.00171708	0.435638	0.813608	4	4	0.000287109	-0.0418405	9606	Homo sapiens	ENSG00000130589;ENSG00000069667		R-HSA-1368081;R-HSA-5663264;R-HSA-1801587;R-HSA-5663293
R-HSA-5602498	MyD88 deficiency (TLR2/4)	2	26	0.00171708	0.435638	0.813608	2	2	0.000143554	-2.40412	9606	Homo sapiens	ENSG00000137462;ENSG00000171557		R-HSA-5602383;R-HSA-5602606
R-HSA-264642	Acetylcholine Neurotransmitter Release Cycle	2	26	0.00171708	0.435638	0.813608	3	6	0.000430663	1.81177	9606	Homo sapiens	ENSG00000139220;ENSG00000067715		R-HSA-264615;R-HSA-372529;R-HSA-372505
R-HSA-140837	Intrinsic Pathway of Fibrin Clot Formation	2	26	0.00171708	0.435638	0.813608	3	24	0.00172265	0.974314	9606	Homo sapiens	ENSG00000115718;ENSG00000126218		R-HSA-158419;R-HSA-158164;R-HSA-158137
R-HSA-5603041	IRAK4 deficiency (TLR2/4)	2	27	0.00178312	0.454656	0.813608	2	2	0.000143554	-2.40412	9606	Homo sapiens	ENSG00000137462;ENSG00000171557		R-HSA-5602353;R-HSA-5602672
R-HSA-9671555	Signaling by PDGFR in disease	2	27	0.00178312	0.454656	0.813608	4	24	0.00172265	1.48385	9606	Homo sapiens	ENSG00000128052;ENSG00000115415		R-HSA-9673761;R-HSA-9673760;R-HSA-9672176;R-HSA-9672159
R-HSA-446728	Cell junction organization	6	95	0.00627394	0.455495	0.813608	5	37	0.00265576	-0.420994	9606	Homo sapiens	ENSG00000181885;ENSG00000158769;ENSG00000145526;ENSG00000140937;ENSG00000129910;ENSG00000214274		R-HSA-5692437;R-HSA-420019;R-HSA-419981;R-HSA-419002;R-HSA-419001
R-HSA-419037	NCAM1 interactions	3	44	0.00290582	0.457611	0.813608	10	10	0.000717772	2.3852	9606	Homo sapiens	ENSG00000149294;ENSG00000006283;ENSG00000113532		R-HSA-375157;R-HSA-422454;R-HSA-525833;R-HSA-375155;R-HSA-375154;R-HSA-375149;R-HSA-375148;R-HSA-375151;R-HSA-375160;R-HSA-375144
R-HSA-373760	L1CAM interactions	8	130	0.00858539	0.461011	0.813608	33	54	0.00387597	0.940936	9606	Homo sapiens	ENSG00000161638;ENSG00000149294;ENSG00000106976;ENSG00000172020;ENSG00000151150;ENSG00000136531;ENSG00000198910;ENSG00000143341;ENSG00000272398		R-HSA-443783;R-HSA-443780;R-HSA-443778;R-HSA-443779;R-HSA-374669;R-HSA-445071;R-HSA-445069;R-HSA-443784;R-HSA-374677;R-HSA-445079;R-HSA-445076;R-HSA-445077;R-HSA-374673;R-HSA-374672;R-HSA-374675;R-HSA-8933328;R-HSA-445084;R-HSA-374686;R-HSA-374681;R-HSA-374680;R-HSA-374683;R-HSA-445089;R-HSA-392749;R-HSA-437230;R-HSA-392748;R-HSA-392751;R-HSA-374696;R-HSA-373736;R-HSA-373739;R-HSA-443817;R-HSA-55…
R-HSA-3785653	Myoclonic epilepsy of Lafora	1	11	0.000726456	0.465505	0.813608	2	2	0.000143554	-1.3625	9606	Homo sapiens	ENSG00000104812		R-HSA-3797226;R-HSA-3791349
R-HSA-193634	Axonal growth inhibition (RHOA activation)	1	11	0.000726456	0.465505	0.813608	5	6	0.000430663	-1.11955	9606	Homo sapiens	ENSG00000064300		R-HSA-9012761;R-HSA-193696;R-HSA-193655;R-HSA-209573;R-HSA-193636
R-HSA-5250958	Toxicity of botulinum toxin type B (botB)	1	11	0.000726456	0.465505	0.813608	3	5	0.000358886	1.26225	9606	Homo sapiens	ENSG00000067715		R-HSA-5244402;R-HSA-5244404;R-HSA-5244397
R-HSA-3371378	Regulation by c-FLIP	1	11	0.000726456	0.465505	0.813608	2	4	0.000287109	1.68906	9606	Homo sapiens	ENSG00000121858		R-HSA-3465448;R-HSA-3371359
R-HSA-196025	Formation of annular gap junctions	1	11	0.000726456	0.465505	0.813608	1	2	0.000143554	1.71009	9606	Homo sapiens	ENSG00000106976		R-HSA-196017
R-HSA-8985947	Interleukin-9 signaling	1	11	0.000726456	0.465505	0.813608	6	13	0.000933104	1.1172	9606	Homo sapiens	ENSG00000115415		R-HSA-8985929;R-HSA-8985981;R-HSA-8985900;R-HSA-8985966;R-HSA-8985988;R-HSA-8985943
R-HSA-9637628	Modulation by Mtb of host immune system	1	11	0.000726456	0.465505	0.813608	2	6	0.000430663	-2.2649	9606	Homo sapiens	ENSG00000137462		R-HSA-9637638;R-HSA-9637641
R-HSA-444473	Formyl peptide receptors bind formyl peptides and many other ligands	1	11	0.000726456	0.465505	0.813608	1	3	0.000215332	-2.4715	9606	Homo sapiens	ENSG00000173432		R-HSA-391913
R-HSA-69416	Dimerization of procaspase-8	1	11	0.000726456	0.465505	0.813608	1	3	0.000215332	1.68906	9606	Homo sapiens	ENSG00000121858		R-HSA-141156
R-HSA-390696	Adrenoceptors	1	11	0.000726456	0.465505	0.813608	3	12	0.000861326	3.51951	9606	Homo sapiens	ENSG00000171873		R-HSA-390641;R-HSA-9617370;R-HSA-9623384
R-HSA-8963676	Intestinal absorption	1	11	0.000726456	0.465505	0.813608	1	6	0.000430663	-3.80334	9606	Homo sapiens	ENSG00000142583		R-HSA-189222
R-HSA-8939242	RUNX1 regulates transcription of genes involved in differentiation of keratinocytes	1	11	0.000726456	0.465505	0.813608	1	8	0.000574218	1.08823	9606	Homo sapiens	ENSG00000143387		R-HSA-8938121
R-HSA-419812	Calcitonin-like ligand receptors	1	11	0.000726456	0.465505	0.813608	1	8	0.000574218	-1.81894	9606	Homo sapiens	ENSG00000148926		R-HSA-420214
R-HSA-351906	Apoptotic cleavage of cell adhesion proteins	1	11	0.000726456	0.465505	0.813608	1	10	0.000717772	1.39775	9606	Homo sapiens	ENSG00000096696		R-HSA-201636
R-HSA-193775	Synthesis of bile acids and bile salts via 24-hydroxycholesterol	3	45	0.00297187	0.472138	0.813608	4	28	0.00200976	-0.666475	9606	Homo sapiens	ENSG00000099377;ENSG00000151632;ENSG00000124212		R-HSA-193781;R-HSA-193758;R-HSA-193789;R-HSA-193709
R-HSA-8875878	MET promotes cell motility	3	45	0.00297187	0.472138	0.813608	1	12	0.000861326	1.44492	9606	Homo sapiens	ENSG00000060718;ENSG00000196569;ENSG00000171502		R-HSA-8874079
R-HSA-3238698	WNT ligand biogenesis and trafficking	2	28	0.00184916	0.473299	0.813608	8	12	0.000861326	2.25429	9606	Homo sapiens	ENSG00000188064;ENSG00000085741		R-HSA-3247840;R-HSA-3238691;R-HSA-3247843;R-HSA-3247844;R-HSA-3238694;R-HSA-3781941;R-HSA-3247837;R-HSA-3781943
R-HSA-9670439	Signaling by phosphorylated juxtamembrane, extracellular and kinase domain KIT mutants	2	28	0.00184916	0.473299	0.813608	4	11	0.000789549	1.1172	9606	Homo sapiens	ENSG00000115415		R-HSA-9670417;R-HSA-9670416;R-HSA-9670426;R-HSA-9670412
R-HSA-6804115	TP53 regulates transcription of additional cell cycle genes whose exact role in the p53 pathway remain uncertain	2	28	0.00184916	0.473299	0.813608	4	14	0.00100488	1.83426	9606	Homo sapiens	ENSG00000145632		R-HSA-6801637;R-HSA-6801666;R-HSA-6801675;R-HSA-6801641
R-HSA-912694	Regulation of IFNA/IFNB signaling	2	28	0.00184916	0.473299	0.813608	1	5	0.000358886	1.1172	9606	Homo sapiens	ENSG00000115415		R-HSA-997309
R-HSA-9669938	Signaling by KIT in disease	2	28	0.00184916	0.473299	0.813608	4	26	0.00186621	1.1172	9606	Homo sapiens	ENSG00000115415		R-HSA-9670417;R-HSA-9670416;R-HSA-9670426;R-HSA-9670412
R-HSA-189200	Cellular hexose transport	2	28	0.00184916	0.473299	0.813608	2	18	0.00129199	-1.06861	9606	Homo sapiens	ENSG00000059804		R-HSA-8981564;R-HSA-8981553
R-HSA-6803205	TP53 regulates transcription of several additional cell death genes whose specific roles in p53-dependent apoptosis remain uncertain	2	28	0.00184916	0.473299	0.813608	2	19	0.00136377	-1.29845	9606	Homo sapiens	ENSG00000104419		R-HSA-5633314;R-HSA-5633295
R-HSA-204998	Cell death signalling via NRAGE, NRIF and NADE	5	81	0.00534936	0.489162	0.813608	11	17	0.00122021	0.607882	9606	Homo sapiens	ENSG00000139132;ENSG00000064300;ENSG00000160145;ENSG00000066248;ENSG00000134215		R-HSA-193650;R-HSA-204949;R-HSA-204981;R-HSA-193669;R-HSA-205115;R-HSA-205112;R-HSA-205039;R-HSA-204958;R-HSA-205117;R-HSA-193677;R-HSA-205132
R-HSA-5617472	Activation of anterior HOX genes in hindbrain development during early embryogenesis	7	116	0.00766081	0.490088	0.813608	32	43	0.00308642	0.0507092	9606	Homo sapiens	ENSG00000143995;ENSG00000077092;ENSG00000120093;ENSG00000204103;ENSG00000278828;ENSG00000273802		R-HSA-5617877;R-HSA-5617492;R-HSA-5617431;R-HSA-5621010;R-HSA-5617874;R-HSA-6810159;R-HSA-6810158;R-HSA-5617887;R-HSA-5617668;R-HSA-5617862;R-HSA-6810161;R-HSA-5617859;R-HSA-5617676;R-HSA-5617484;R-HSA-5693644;R-HSA-5617486;R-HSA-5617672;R-HSA-5617483;R-HSA-5617867;R-HSA-5621002;R-HSA-5617866;R-HSA-5617462;R-HSA-5617650;R-HSA-5617661;R-HSA-5617471;R-HSA-5617445;R-HSA-5617452;R-HSA-5617454;R-HSA-5…
R-HSA-5619507	Activation of HOX genes during differentiation	7	116	0.00766081	0.490088	0.813608	32	43	0.00308642	0.0507092	9606	Homo sapiens	ENSG00000143995;ENSG00000077092;ENSG00000120093;ENSG00000204103;ENSG00000278828;ENSG00000273802		R-HSA-5617877;R-HSA-5617492;R-HSA-5617431;R-HSA-5621010;R-HSA-5617874;R-HSA-6810159;R-HSA-6810158;R-HSA-5617887;R-HSA-5617668;R-HSA-5617862;R-HSA-6810161;R-HSA-5617859;R-HSA-5617676;R-HSA-5617484;R-HSA-5693644;R-HSA-5617486;R-HSA-5617672;R-HSA-5617483;R-HSA-5617867;R-HSA-5621002;R-HSA-5617866;R-HSA-5617462;R-HSA-5617650;R-HSA-5617661;R-HSA-5617471;R-HSA-5617445;R-HSA-5617452;R-HSA-5617454;R-HSA-5…
R-HSA-8854691	Interleukin-20 family signaling	2	29	0.0019152	0.491552	0.813608	16	56	0.00401952	-0.306206	9606	Homo sapiens	ENSG00000115415;ENSG00000185436		R-HSA-8986985;R-HSA-8987080;R-HSA-8987150;R-HSA-8987105;R-HSA-8987040;R-HSA-8987266;R-HSA-8987202;R-HSA-8987270;R-HSA-8987033;R-HSA-8987097;R-HSA-448661;R-HSA-8987007;R-HSA-8987230;R-HSA-8987120;R-HSA-8987218;R-HSA-8987255
R-HSA-209968	Thyroxine biosynthesis	2	29	0.0019152	0.491552	0.813608	3	11	0.000789549	-0.0895677	9606	Homo sapiens	ENSG00000211448;ENSG00000135346		R-HSA-209840;R-HSA-209925;R-HSA-209772
R-HSA-373076	Class A/1 (Rhodopsin-like receptors)	24	414	0.0273412	0.492475	0.813608	28	185	0.0132788	-0.00644687	9606	Homo sapiens	ENSG00000108688;ENSG00000163737;ENSG00000006606;ENSG00000148680;ENSG00000139679;ENSG00000173432;ENSG00000171860;ENSG00000151882;ENSG00000171873;ENSG00000135346;ENSG00000116014;ENSG00000136160;ENSG00000171517;ENSG00000169245;ENSG00000121966;ENSG00000078401;ENSG00000151617;ENSG00000127129;ENSG00000144891;ENSG00000108691;ENSG00000163735;ENSG00000101850;ENSG00000069482;ENSG00000081041		R-HSA-9731924;R-HSA-9615249;R-HSA-8876868;R-HSA-374214;R-HSA-9617370;R-HSA-9623384;R-HSA-391375;R-HSA-9731931;R-HSA-443986;R-HSA-391377;R-HSA-388560;R-HSA-9731393;R-HSA-390931;R-HSA-391378;R-HSA-374173;R-HSA-373086;R-HSA-8851352;R-HSA-444647;R-HSA-417890;R-HSA-8851298;R-HSA-389026;R-HSA-391913;R-HSA-374248;R-HSA-373813;R-HSA-388981;R-HSA-8877620;R-HSA-390641;R-HSA-419389
R-HSA-193692	Regulated proteolysis of p75NTR	1	12	0.000792498	0.495105	0.813608	5	5	0.000358886	-1.11955	9606	Homo sapiens	ENSG00000064300		R-HSA-193682;R-HSA-193702;R-HSA-193700;R-HSA-193679;R-HSA-209532
R-HSA-428543	Inactivation of CDC42 and RAC1	1	12	0.000792498	0.495105	0.813608	4	4	0.000287109	1.25834	9606	Homo sapiens	ENSG00000145147		R-HSA-428533;R-HSA-376145;R-HSA-428522;R-HSA-428536
R-HSA-9700645	ALK mutants bind TKIs	1	12	0.000792498	0.495105	0.813608	1	1	7.17772e-05	1.44896	9606	Homo sapiens	ENSG00000119866		R-HSA-9700131
R-HSA-193697	p75NTR regulates axonogenesis	1	12	0.000792498	0.495105	0.813608	7	8	0.000574218	-1.11955	9606	Homo sapiens	ENSG00000064300		R-HSA-9012761;R-HSA-193696;R-HSA-193655;R-HSA-209573;R-HSA-193636;R-HSA-193668;R-HSA-193646
R-HSA-190873	Gap junction degradation	1	12	0.000792498	0.495105	0.813608	3	4	0.000287109	1.71009	9606	Homo sapiens	ENSG00000106976		R-HSA-196017;R-HSA-190519;R-HSA-190829
R-HSA-379398	Enzymatic degradation of Dopamine by monoamine oxidase	1	12	0.000792498	0.495105	0.813608	1	2	0.000143554	-1.41717	9606	Homo sapiens	ENSG00000189221		R-HSA-379382
R-HSA-2534343	Interaction With Cumulus Cells And The Zona Pellucida	1	12	0.000792498	0.495105	0.813608	1	2	0.000143554	-1.82059	9606	Homo sapiens	ENSG00000149506		R-HSA-1297338
R-HSA-9020958	Interleukin-21 signaling	1	12	0.000792498	0.495105	0.813608	2	5	0.000358886	1.1172	9606	Homo sapiens	ENSG00000115415		R-HSA-9006873;R-HSA-9006870
R-HSA-428542	Regulation of commissural axon pathfinding by SLIT and ROBO	1	12	0.000792498	0.495105	0.813608	1	5	0.000358886	1.25834	9606	Homo sapiens	ENSG00000145147		R-HSA-373715
R-HSA-8851680	Butyrophilin (BTN) family interactions	1	12	0.000792498	0.495105	0.813608	1	8	0.000574218	-1.19599	9606	Homo sapiens	ENSG00000118898		R-HSA-8938431
R-HSA-451927	Interleukin-2 family signaling	3	47	0.00310395	0.50064	0.813608	11	59	0.00423486	0.447446	9606	Homo sapiens	ENSG00000168961;ENSG00000120899;ENSG00000115415		R-HSA-5340385;R-HSA-8985929;R-HSA-9006873;R-HSA-8985981;R-HSA-508451;R-HSA-8985900;R-HSA-508513;R-HSA-8985966;R-HSA-8985988;R-HSA-8985943;R-HSA-9006870
R-HSA-1251985	Nuclear signaling by ERBB4	3	47	0.00310395	0.50064	0.813608	3	34	0.00244042	1.33731	9606	Homo sapiens	ENSG00000130203;ENSG00000157168		R-HSA-9612243;R-HSA-9612246;R-HSA-1251992
R-HSA-9665686	Signaling by ERBB2 TMD/JMD mutants	2	30	0.00198124	0.5094	0.813608	6	13	0.000933104	1.05656	9606	Homo sapiens	ENSG00000157168		R-HSA-9665699;R-HSA-9665697;R-HSA-9665701;R-HSA-9665700;R-HSA-9665705;R-HSA-9665709
R-HSA-6783589	Interleukin-6 family signaling	2	30	0.00198124	0.5094	0.813608	6	34	0.00244042	1.1172	9606	Homo sapiens	ENSG00000115415		R-HSA-1112565;R-HSA-1112727;R-HSA-1112602;R-HSA-1112538;R-HSA-1112587;R-HSA-1112604
R-HSA-8963889	Assembly of active LPL and LIPC lipase complexes	2	30	0.00198124	0.5094	0.813608	2	12	0.000861326	0.89631	9606	Homo sapiens	ENSG00000167772;ENSG00000099139		R-HSA-6784676;R-HSA-6784628
R-HSA-2022923	Dermatan sulfate biosynthesis	1	13	0.000858539	0.523067	0.813608	4	4	0.000287109	1.14117	9606	Homo sapiens	ENSG00000038427		R-HSA-2022063;R-HSA-2022061;R-HSA-2022052;R-HSA-2022065
R-HSA-211994	Sterols are 12-hydroxylated by CYP8B1	1	13	0.000858539	0.523067	0.813608	3	3	0.000215332	-2.09602	9606	Homo sapiens	ENSG00000124212		R-HSA-193845;R-HSA-192157;R-HSA-193709
R-HSA-629594	Highly calcium permeable postsynaptic nicotinic acetylcholine receptors	1	13	0.000858539	0.523067	0.813608	2	2	0.000143554	-1.59374	9606	Homo sapiens	ENSG00000174343		R-HSA-629595;R-HSA-629596
R-HSA-2586552	Signaling by Leptin	1	13	0.000858539	0.523067	0.813608	15	19	0.00136377	-3.08574	9606	Homo sapiens	ENSG00000174697		R-HSA-2671850;R-HSA-2672302;R-HSA-2671855;R-HSA-2671872;R-HSA-2671873;R-HSA-2671747;R-HSA-2671876;R-HSA-2671868;R-HSA-2671742;R-HSA-2671839;R-HSA-2586559;R-HSA-2586555;R-HSA-2671829;R-HSA-2586553;R-HSA-2671862
R-HSA-173107	Binding and entry of HIV virion	1	13	0.000858539	0.523067	0.813608	6	8	0.000574218	-1.46702	9606	Homo sapiens	ENSG00000121966		R-HSA-164515;R-HSA-164500;R-HSA-164507;R-HSA-164521;R-HSA-164524;R-HSA-164508
R-HSA-380612	Metabolism of serotonin	1	13	0.000858539	0.523067	0.813608	1	2	0.000143554	-1.41717	9606	Homo sapiens	ENSG00000189221		R-HSA-141186
R-HSA-9020956	Interleukin-27 signaling	1	13	0.000858539	0.523067	0.813608	5	20	0.00143554	1.1172	9606	Homo sapiens	ENSG00000115415		R-HSA-8950441;R-HSA-8950733;R-HSA-8950782;R-HSA-8950485;R-HSA-8950518
R-HSA-9668250	Defective factor IX causes hemophilia B	1	13	0.000858539	0.523067	0.813608	1	4	0.000287109	-1.15138	9606	Homo sapiens	ENSG00000126218		R-HSA-9670874
R-HSA-379397	Enzymatic degradation of dopamine by COMT	1	13	0.000858539	0.523067	0.813608	1	4	0.000287109	-1.41717	9606	Homo sapiens	ENSG00000189221		R-HSA-379395
R-HSA-1296346	Tandem pore domain potassium channels	1	13	0.000858539	0.523067	0.813608	1	6	0.000430663	1.23814	9606	Homo sapiens	ENSG00000135750		R-HSA-1299304
R-HSA-390666	Serotonin receptors	1	13	0.000858539	0.523067	0.813608	1	6	0.000430663	1.45097	9606	Homo sapiens	ENSG00000148680		R-HSA-390931
R-HSA-5654695	PI-3K cascade:FGFR2	2	31	0.00204729	0.526833	0.813608	6	7	0.00050244	-0.875007	9606	Homo sapiens	ENSG00000140285;ENSG00000118972		R-HSA-5654614;R-HSA-5654612;R-HSA-5654622;R-HSA-5654620;R-HSA-5654701;R-HSA-5654697
R-HSA-420029	Tight junction interactions	2	31	0.00204729	0.526833	0.813608	2	3	0.000215332	-1.10944	9606	Homo sapiens	ENSG00000181885;ENSG00000158769		R-HSA-420019;R-HSA-419981
R-HSA-9620244	Long-term potentiation	2	31	0.00204729	0.526833	0.813608	1	7	0.00050244	1.41118	9606	Homo sapiens	ENSG00000183454;ENSG00000157168		R-HSA-9612085
R-HSA-1234174	Cellular response to hypoxia	5	86	0.00567957	0.541491	0.813608	19	20	0.00143554	-1.74124	9606	Homo sapiens	ENSG00000107159;ENSG00000129521;ENSG00000124440		R-HSA-1234163;R-HSA-1234161;R-HSA-1234166;R-HSA-1234167;R-HSA-1234165;R-HSA-1235035;R-HSA-1234171;R-HSA-1234169;R-HSA-1235070;R-HSA-1234175;R-HSA-1234172;R-HSA-1235037;R-HSA-1234173;R-HSA-8932184;R-HSA-1234179;R-HSA-1234177;R-HSA-1234183;R-HSA-1234181;R-HSA-1234159
R-HSA-416482	G alpha (12/13) signalling events	5	86	0.00567957	0.541491	0.813608	4	15	0.00107666	1.53569	9606	Homo sapiens	ENSG00000139132;ENSG00000160145;ENSG00000066248;ENSG00000134215;ENSG00000171873		R-HSA-751019;R-HSA-419166;R-HSA-751027;R-HSA-751029
R-HSA-70635	Urea cycle	2	32	0.00211333	0.543841	0.813608	2	8	0.000574218	-1.81676	9606	Homo sapiens	ENSG00000161653;ENSG00000081181		R-HSA-452036;R-HSA-70542
R-HSA-2122948	Activated NOTCH1 Transmits Signal to the Nucleus	2	32	0.00211333	0.543841	0.813608	3	21	0.00150732	0.395589	9606	Homo sapiens	ENSG00000187957;ENSG00000185559		R-HSA-1912398;R-HSA-1980130;R-HSA-1980112
R-HSA-190377	FGFR2b ligand binding and activation	1	14	0.000924581	0.549482	0.813608	3	3	0.000215332	1.0056	9606	Homo sapiens	ENSG00000140285		R-HSA-5656070;R-HSA-190260;R-HSA-190408
R-HSA-5218900	CASP8 activity is inhibited	1	14	0.000924581	0.549482	0.813608	2	3	0.000215332	1.68906	9606	Homo sapiens	ENSG00000121858		R-HSA-3465429;R-HSA-5675456
R-HSA-5658623	FGFRL1 modulation of FGFR1 signaling	1	14	0.000924581	0.549482	0.813608	1	2	0.000143554	-2.75561	9606	Homo sapiens	ENSG00000118972		R-HSA-5654511
R-HSA-433692	Proton-coupled monocarboxylate transport	1	14	0.000924581	0.549482	0.813608	1	2	0.000143554	2.63545	9606	Homo sapiens	ENSG00000170571		R-HSA-433698
R-HSA-141333	Biogenic amines are oxidatively deaminated to aldehydes by MAOA and MAOB	1	14	0.000924581	0.549482	0.813608	2	5	0.000358886	-1.41717	9606	Homo sapiens	ENSG00000189221		R-HSA-141186;R-HSA-9677917
R-HSA-375281	Hormone ligand-binding receptors	1	14	0.000924581	0.549482	0.813608	3	8	0.000574218	-2.29626	9606	Homo sapiens	ENSG00000135346		R-HSA-391377;R-HSA-391378;R-HSA-391375
R-HSA-70370	Galactose catabolism	1	14	0.000924581	0.549482	0.813608	1	4	0.000287109	-1.00359	9606	Homo sapiens	ENSG00000108479		R-HSA-70355
R-HSA-8963888	Chylomicron assembly	1	14	0.000924581	0.549482	0.813608	1	5	0.000358886	1.47769	9606	Homo sapiens	ENSG00000130203		R-HSA-174660
R-HSA-75205	Dissolution of Fibrin Clot	1	14	0.000924581	0.549482	0.813608	3	21	0.00150732	-1.82582	9606	Homo sapiens	ENSG00000106366		R-HSA-158800;R-HSA-158795;R-HSA-159005
R-HSA-9020558	Interleukin-2 signaling	1	14	0.000924581	0.549482	0.813608	2	19	0.00136377	-1.01333	9606	Homo sapiens	ENSG00000120899		R-HSA-508451;R-HSA-508513
R-HSA-9659379	Sensory processing of sound	5	87	0.00574561	0.551657	0.813608	6	13	0.000933104	-0.274077	9606	Homo sapiens	ENSG00000111913;ENSG00000115155;ENSG00000070961;ENSG00000107736;ENSG00000174343		R-HSA-9663363;R-HSA-9662096;R-HSA-9664214;R-HSA-9659380;R-HSA-9663785;R-HSA-9663736
R-HSA-5654699	SHC-mediated cascade:FGFR2	2	33	0.00217937	0.560418	0.813608	4	4	0.000287109	-0.875007	9606	Homo sapiens	ENSG00000140285;ENSG00000118972		R-HSA-5654406;R-HSA-5654407;R-HSA-5654404;R-HSA-5654402
R-HSA-6803204	TP53 Regulates Transcription of Genes Involved in Cytochrome C Release	2	33	0.00217937	0.560418	0.813608	2	25	0.00179443	1.05338	9606	Homo sapiens	ENSG00000164938		R-HSA-6799418;R-HSA-6799416
R-HSA-397014	Muscle contraction	13	232	0.0153216	0.560495	0.813608	19	53	0.00380419	0.944425	9606	Homo sapiens	ENSG00000105048;ENSG00000070961;ENSG00000184408;ENSG00000129244;ENSG00000061918;ENSG00000135750;ENSG00000136531;ENSG00000136842;ENSG00000152402;ENSG00000006283;ENSG00000095637;ENSG00000164116;ENSG00000163017		R-HSA-390597;R-HSA-445700;R-HSA-418309;R-HSA-390598;R-HSA-390593;R-HSA-445699;R-HSA-390595;R-HSA-5577234;R-HSA-9621179;R-HSA-9700701;R-HSA-392143;R-HSA-5576895;R-HSA-5578910;R-HSA-445704;R-HSA-936897;R-HSA-445705;R-HSA-9684068;R-HSA-9620456;R-HSA-392152
R-HSA-1638074	Keratan sulfate/keratin metabolism	3	52	0.00343416	0.568219	0.813608	10	16	0.00114844	0.237837	9606	Homo sapiens	ENSG00000175040;ENSG00000122176;ENSG00000139329		R-HSA-2046239;R-HSA-2046175;R-HSA-2046222;R-HSA-2025724;R-HSA-2046285;R-HSA-2046298;R-HSA-2025723;R-HSA-2046265;R-HSA-1793217;R-HSA-2046180
R-HSA-375280	Amine ligand-binding receptors	3	52	0.00343416	0.568219	0.813608	5	36	0.00258398	1.04358	9606	Homo sapiens	ENSG00000148680;ENSG00000101850;ENSG00000171873		R-HSA-390641;R-HSA-8851298;R-HSA-390931;R-HSA-9617370;R-HSA-9623384
R-HSA-428540	Activation of RAC1	1	15	0.000990622	0.574436	0.813608	4	4	0.000287109	1.25834	9606	Homo sapiens	ENSG00000145147		R-HSA-428535;R-HSA-428515;R-HSA-428531;R-HSA-428511
R-HSA-1250342	PI3K events in ERBB4 signaling	1	15	0.000990622	0.574436	0.813608	2	2	0.000143554	1.05656	9606	Homo sapiens	ENSG00000157168		R-HSA-1250370;R-HSA-1250353
R-HSA-190373	FGFR1c ligand binding and activation	1	15	0.000990622	0.574436	0.813608	2	3	0.000215332	-2.75561	9606	Homo sapiens	ENSG00000118972		R-HSA-190256;R-HSA-190429
R-HSA-209560	NF-kB is activated and signals survival	1	15	0.000990622	0.574436	0.813608	2	4	0.000287109	-1.11955	9606	Homo sapiens	ENSG00000064300		R-HSA-193703;R-HSA-193705
R-HSA-1839122	Signaling by activated point mutants of FGFR1	1	15	0.000990622	0.574436	0.813608	2	4	0.000287109	-2.75561	9606	Homo sapiens	ENSG00000118972		R-HSA-2023455;R-HSA-2023451
R-HSA-3772470	Negative regulation of TCF-dependent signaling by WNT ligand antagonists	1	15	0.000990622	0.574436	0.813608	2	5	0.000358886	2.95783	9606	Homo sapiens	ENSG00000155011		R-HSA-3769401;R-HSA-5368586
R-HSA-418359	Reduction of cytosolic Ca++ levels	1	15	0.000990622	0.574436	0.813608	1	3	0.000215332	1.2148	9606	Homo sapiens	ENSG00000070961		R-HSA-418309
R-HSA-416550	Sema4D mediated inhibition of cell attachment and migration	1	15	0.000990622	0.574436	0.813608	1	6	0.000430663	-1.39722	9606	Homo sapiens	ENSG00000126458		R-HSA-416546
R-HSA-373755	Semaphorin interactions	4	71	0.00468894	0.57514	0.813608	17	41	0.00294287	1.04452	9606	Homo sapiens	ENSG00000112902;ENSG00000072832;ENSG00000126458;ENSG00000221866		R-HSA-399942;R-HSA-399941;R-HSA-416546;R-HSA-399939;R-HSA-399951;R-HSA-399946;R-HSA-399947;R-HSA-399944;R-HSA-416723;R-HSA-399952;R-HSA-399934;R-HSA-399935;R-HSA-399933;R-HSA-399930;R-HSA-416698;R-HSA-399931;R-HSA-399928
R-HSA-8848021	Signaling by PTK6	4	71	0.00468894	0.57514	0.813608	9	53	0.00380419	1.21837	9606	Homo sapiens	ENSG00000136235;ENSG00000157168;ENSG00000131773		R-HSA-8848005;R-HSA-8857555;R-HSA-8849042;R-HSA-8857583;R-HSA-8857565;R-HSA-8857549;R-HSA-8847995;R-HSA-9634702;R-HSA-8857577
R-HSA-9006927	Signaling by Non-Receptor Tyrosine Kinases	4	71	0.00468894	0.57514	0.813608	9	53	0.00380419	1.21837	9606	Homo sapiens	ENSG00000136235;ENSG00000157168;ENSG00000131773		R-HSA-8848005;R-HSA-8857555;R-HSA-8849042;R-HSA-8857583;R-HSA-8857565;R-HSA-8857549;R-HSA-8847995;R-HSA-9634702;R-HSA-8857577
R-HSA-5654700	FRS-mediated FGFR2 signaling	2	34	0.00224541	0.57656	0.813608	9	9	0.000645995	-0.875007	9606	Homo sapiens	ENSG00000140285;ENSG00000118972		R-HSA-5654615;R-HSA-5654608;R-HSA-5654607;R-HSA-5654399;R-HSA-8941618;R-HSA-5654605;R-HSA-5654397;R-HSA-5654618;R-HSA-5654603
R-HSA-73728	RNA Polymerase I Promoter Opening	2	34	0.00224541	0.57656	0.813608	1	2	0.000143554	-1.41438	9606	Homo sapiens	ENSG00000278828;ENSG00000273802		R-HSA-73718
R-HSA-380994	ATF4 activates genes in response to endoplasmic reticulum stress	2	34	0.00224541	0.57656	0.813608	1	7	0.00050244	2.37026	9606	Homo sapiens	ENSG00000108688;ENSG00000108691		R-HSA-1791056
R-HSA-8940973	RUNX2 regulates osteoblast differentiation	2	34	0.00224541	0.57656	0.813608	3	24	0.00172265	1.51467	9606	Homo sapiens	ENSG00000198795;ENSG00000119042		R-HSA-9008137;R-HSA-8985275;R-HSA-8877922
R-HSA-5620971	Pyroptosis	2	34	0.00224541	0.57656	0.813608	1	23	0.00165088	1.6561	9606	Homo sapiens	ENSG00000125538;ENSG00000115008		R-HSA-449058
R-HSA-9664565	Signaling by ERBB2 KD Mutants	2	35	0.00231145	0.592265	0.813608	8	17	0.00122021	1.05656	9606	Homo sapiens	ENSG00000157168		R-HSA-9664976;R-HSA-9664567;R-HSA-9664983;R-HSA-9664950;R-HSA-9664646;R-HSA-9664664;R-HSA-9664991;R-HSA-9664588
R-HSA-9664424	Cell recruitment (pro-inflammatory response)	3	54	0.00356624	0.593624	0.813608	4	23	0.00165088	1.54249	9606	Homo sapiens	ENSG00000125538;ENSG00000115008;ENSG00000171860		R-HSA-444647;R-HSA-449058;R-HSA-9665524;R-HSA-448703
R-HSA-9660826	Purinergic signaling in leishmaniasis infection	3	54	0.00356624	0.593624	0.813608	4	23	0.00165088	1.54249	9606	Homo sapiens	ENSG00000125538;ENSG00000115008;ENSG00000171860		R-HSA-444647;R-HSA-449058;R-HSA-9665524;R-HSA-448703
R-HSA-75153	Apoptotic execution phase	3	54	0.00356624	0.593624	0.813608	3	57	0.0040913	1.3796	9606	Homo sapiens	ENSG00000096696;ENSG00000106976;ENSG00000182568		R-HSA-201636;R-HSA-351948;R-HSA-352268
R-HSA-209543	p75NTR recruits signalling complexes	1	16	0.00105666	0.598009	0.813608	9	9	0.000645995	-1.11955	9606	Homo sapiens	ENSG00000064300		R-HSA-193665;R-HSA-193686;R-HSA-193684;R-HSA-193656;R-HSA-193641;R-HSA-193694;R-HSA-209566;R-HSA-193695;R-HSA-193647
R-HSA-4641265	Repression of WNT target genes	1	16	0.00105666	0.598009	0.813608	4	7	0.00050244	1.12993	9606	Homo sapiens	ENSG00000081059		R-HSA-8944349;R-HSA-8944352;R-HSA-4641231;R-HSA-5229348
R-HSA-879415	Advanced glycosylation endproduct receptor signaling	1	16	0.00105666	0.598009	0.813608	2	4	0.000287109	-2.4715	9606	Homo sapiens	ENSG00000173432		R-HSA-879411;R-HSA-879362
R-HSA-877312	Regulation of IFNG signaling	1	16	0.00105666	0.598009	0.813608	2	4	0.000287109	1.1172	9606	Homo sapiens	ENSG00000115415		R-HSA-997326;R-HSA-877281
R-HSA-8984722	Interleukin-35 Signalling	1	16	0.00105666	0.598009	0.813608	12	26	0.00186621	1.1172	9606	Homo sapiens	ENSG00000115415		R-HSA-8950522;R-HSA-8983835;R-HSA-8983996;R-HSA-8983983;R-HSA-8984014;R-HSA-8983841;R-HSA-8984963;R-HSA-8983845;R-HSA-8984021;R-HSA-8984964;R-HSA-8950453;R-HSA-8984023
R-HSA-4655427	SUMOylation of DNA methylation proteins	1	16	0.00105666	0.598009	0.813608	1	3	0.000215332	1.02607	9606	Homo sapiens	ENSG00000173894		R-HSA-4655440
R-HSA-380615	Serotonin clearance from the synaptic cleft	1	16	0.00105666	0.598009	0.813608	1	4	0.000287109	-1.41717	9606	Homo sapiens	ENSG00000189221		R-HSA-141186
R-HSA-1679131	Trafficking and processing of endosomal TLR	1	16	0.00105666	0.598009	0.813608	1	7	0.00050244	1.08823	9606	Homo sapiens	ENSG00000143387		R-HSA-1678920
R-HSA-3781865	Diseases of glycosylation	11	202	0.0133404	0.599342	0.813608	14	77	0.00552684	0.804242	9606	Homo sapiens	ENSG00000038427;ENSG00000112902;ENSG00000108479;ENSG00000163638;ENSG00000136378;ENSG00000122176;ENSG00000138316;ENSG00000139329;ENSG00000154736;ENSG00000166106;ENSG00000005108		R-HSA-3636919;R-HSA-9035949;R-HSA-9035950;R-HSA-4420365;R-HSA-3656230;R-HSA-3595175;R-HSA-3560804;R-HSA-3560802;R-HSA-3656258;R-HSA-6785565;R-HSA-3656269;R-HSA-3595178;R-HSA-3595176;R-HSA-5610026
R-HSA-3560782	Diseases associated with glycosaminoglycan metabolism	3	55	0.00363228	0.605956	0.813608	12	29	0.00208154	1.21488	9606	Homo sapiens	ENSG00000038427;ENSG00000122176;ENSG00000139329		R-HSA-3636919;R-HSA-3656230;R-HSA-3595175;R-HSA-3560804;R-HSA-9035949;R-HSA-3560802;R-HSA-3656258;R-HSA-9035950;R-HSA-3656269;R-HSA-3595178;R-HSA-4420365;R-HSA-3595176
R-HSA-5334118	DNA methylation	2	36	0.00237749	0.60753	0.813608	7	7	0.00050244	-1.41438	9606	Homo sapiens	ENSG00000278828;ENSG00000273802		R-HSA-5334097;R-HSA-5334160;R-HSA-5334099;R-HSA-5334179;R-HSA-5334164;R-HSA-5334151;R-HSA-5334152
R-HSA-1250196	SHC1 events in ERBB2 signaling	2	36	0.00237749	0.60753	0.813608	4	6	0.000430663	1.05656	9606	Homo sapiens	ENSG00000157168		R-HSA-1250195;R-HSA-1250486;R-HSA-1963578;R-HSA-1250463
R-HSA-8863795	Downregulation of ERBB2 signaling	2	36	0.00237749	0.60753	0.813608	4	14	0.00100488	1.05656	9606	Homo sapiens	ENSG00000157168		R-HSA-1963563;R-HSA-1358798;R-HSA-8863804;R-HSA-1358792
R-HSA-1227990	Signaling by ERBB2 in Cancer	2	36	0.00237749	0.60753	0.813608	14	62	0.00445019	1.05656	9606	Homo sapiens	ENSG00000157168		R-HSA-9664976;R-HSA-9664567;R-HSA-9664983;R-HSA-9664950;R-HSA-9664664;R-HSA-9664991;R-HSA-9665699;R-HSA-9665697;R-HSA-9664646;R-HSA-9665701;R-HSA-9665700;R-HSA-9665705;R-HSA-9665709;R-HSA-9664588
R-HSA-5686938	Regulation of TLR by endogenous ligand	2	36	0.00237749	0.60753	0.813608	2	12	0.000861326	-2.40412	9606	Homo sapiens	ENSG00000137462;ENSG00000171557		R-HSA-8870678;R-HSA-5432814
R-HSA-9008059	Interleukin-37 signaling	2	36	0.00237749	0.60753	0.813608	1	14	0.00100488	1.12131	9606	Homo sapiens	ENSG00000163629		R-HSA-9008894
R-HSA-8963899	Plasma lipoprotein remodeling	3	56	0.00369832	0.618038	0.813608	6	31	0.00222509	1.0901	9606	Homo sapiens	ENSG00000130203;ENSG00000167772;ENSG00000099139		R-HSA-174690;R-HSA-174739;R-HSA-6784676;R-HSA-6784628;R-HSA-174757;R-HSA-266303
R-HSA-8876198	RAB GEFs exchange GTP for GDP on RABs	5	94	0.0062079	0.619514	0.813608	4	21	0.00150732	1.06452	9606	Homo sapiens	ENSG00000276600;ENSG00000123570;ENSG00000154917;ENSG00000041353;ENSG00000175984		R-HSA-8876193;R-HSA-8876191;R-HSA-8877308;R-HSA-8877451
R-HSA-170660	Adenylate cyclase activating pathway	1	17	0.00112271	0.620278	0.813608	4	4	0.000287109	3.31792	9606	Homo sapiens	ENSG00000164742		R-HSA-170672;R-HSA-170676;R-HSA-170677;R-HSA-170685
R-HSA-8963901	Chylomicron remodeling	1	17	0.00112271	0.620278	0.813608	3	3	0.000215332	1.47769	9606	Homo sapiens	ENSG00000130203		R-HSA-174690;R-HSA-174739;R-HSA-174757
R-HSA-190375	FGFR2c ligand binding and activation	1	17	0.00112271	0.620278	0.813608	2	2	0.000143554	-2.75561	9606	Homo sapiens	ENSG00000118972		R-HSA-190258;R-HSA-190413
R-HSA-9661069	Defective binding of RB1 mutants to E2F1,(E2F2, E2F3)	1	17	0.00112271	0.620278	0.813608	1	1	7.17772e-05	-1.39076	9606	Homo sapiens	ENSG00000118971		R-HSA-9659782
R-HSA-622327	Postsynaptic nicotinic acetylcholine receptors	1	17	0.00112271	0.620278	0.813608	2	4	0.000287109	-1.59374	9606	Homo sapiens	ENSG00000174343		R-HSA-629595;R-HSA-629596
R-HSA-190322	FGFR4 ligand binding and activation	1	17	0.00112271	0.620278	0.813608	2	4	0.000287109	-2.75561	9606	Homo sapiens	ENSG00000118972		R-HSA-190326;R-HSA-190265
R-HSA-9659787	Aberrant regulation of mitotic G1/S transition in cancer due to RB1 defects	1	17	0.00112271	0.620278	0.813608	1	2	0.000143554	-1.39076	9606	Homo sapiens	ENSG00000118971		R-HSA-9659782
R-HSA-181431	Acetylcholine binding and downstream events	1	17	0.00112271	0.620278	0.813608	2	6	0.000430663	-1.59374	9606	Homo sapiens	ENSG00000174343		R-HSA-629595;R-HSA-629596
R-HSA-442720	CREB1 phosphorylation through the activation of Adenylate Cyclase	1	17	0.00112271	0.620278	0.813608	2	6	0.000430663	3.31792	9606	Homo sapiens	ENSG00000164742		R-HSA-442715;R-HSA-9617535
R-HSA-1839130	Signaling by activated point mutants of FGFR3	1	17	0.00112271	0.620278	0.813608	2	6	0.000430663	-2.75561	9606	Homo sapiens	ENSG00000118972		R-HSA-2012074;R-HSA-2012073
R-HSA-5676594	TNF receptor superfamily (TNFSF) members mediating non-canonical NF-kB pathway	1	17	0.00112271	0.620278	0.813608	3	12	0.000861326	1.02688	9606	Homo sapiens	ENSG00000120659		R-HSA-5676595;R-HSA-5676592;R-HSA-5676589
R-HSA-1475029	Reversible hydration of carbon dioxide	1	17	0.00112271	0.620278	0.813608	2	8	0.000574218	-1.79236	9606	Homo sapiens	ENSG00000107159		R-HSA-1475025;R-HSA-1475017
R-HSA-2033514	FGFR3 mutant receptor activation	1	17	0.00112271	0.620278	0.813608	2	10	0.000717772	-2.75561	9606	Homo sapiens	ENSG00000118972		R-HSA-2012074;R-HSA-2012073
R-HSA-196843	Vitamin B2 (riboflavin) metabolism	1	17	0.00112271	0.620278	0.813608	1	5	0.000358886	1.50023	9606	Homo sapiens	ENSG00000197594		R-HSA-196955
R-HSA-1482883	Acyl chain remodeling of DAG and TAG	1	17	0.00112271	0.620278	0.813608	1	8	0.000574218	-1.23094	9606	Homo sapiens	ENSG00000062282		R-HSA-1482889
R-HSA-6811555	PI5P Regulates TP53 Acetylation	1	17	0.00112271	0.620278	0.813608	1	8	0.000574218	2.02466	9606	Homo sapiens	ENSG00000108984		R-HSA-8877691
R-HSA-9683610	Maturation of nucleoprotein	1	17	0.00112271	0.620278	0.813608	1	9	0.000645995	1.26446	9606	Homo sapiens	ENSG00000138496		R-HSA-9686061
R-HSA-9662360	Sensory processing of sound by inner hair cells of the cochlea	4	76	0.00501915	0.628189	0.813608	3	7	0.00050244	0.0558375	9606	Homo sapiens	ENSG00000111913;ENSG00000115155;ENSG00000070961;ENSG00000107736		R-HSA-9662096;R-HSA-9664214;R-HSA-9659380
R-HSA-1296065	Inwardly rectifying K+ channels	2	38	0.00250958	0.636746	0.813608	5	7	0.00050244	0.578691	9606	Homo sapiens	ENSG00000136928;ENSG00000121361		R-HSA-1013020;R-HSA-1013013;R-HSA-1296024;R-HSA-1013012;R-HSA-1369017
R-HSA-2173795	Downregulation of SMAD2/3:SMAD4 transcriptional activity	2	38	0.00250958	0.636746	0.813608	2	27	0.00193798	-0.354312	9606	Homo sapiens	ENSG00000115415;ENSG00000106366		R-HSA-9736966;R-HSA-9730967
R-HSA-111465	Apoptotic cleavage of cellular proteins	2	38	0.00250958	0.636746	0.813608	2	38	0.00272753	1.21436	9606	Homo sapiens	ENSG00000096696;ENSG00000182568		R-HSA-201636;R-HSA-352268
R-HSA-2219530	Constitutive Signaling by Aberrant PI3K in Cancer	5	96	0.00633998	0.637746	0.813608	1	2	0.000143554	0.316144	9606	Homo sapiens	ENSG00000140285;ENSG00000049130;ENSG00000157168;ENSG00000118972		R-HSA-2400009
R-HSA-1500931	Cell-Cell communication	7	134	0.00884956	0.640125	0.813608	6	60	0.00430663	-0.505614	9606	Homo sapiens	ENSG00000181885;ENSG00000158769;ENSG00000145526;ENSG00000140937;ENSG00000120899;ENSG00000129910;ENSG00000214274		R-HSA-5692437;R-HSA-420019;R-HSA-391152;R-HSA-419981;R-HSA-419002;R-HSA-419001
R-HSA-190372	FGFR3c ligand binding and activation	1	18	0.00118875	0.641314	0.813608	4	4	0.000287109	-2.75561	9606	Homo sapiens	ENSG00000118972		R-HSA-8851619;R-HSA-190388;R-HSA-190261;R-HSA-8851632
R-HSA-5654227	Phospholipase C-mediated cascade; FGFR3	1	18	0.00118875	0.641314	0.813608	3	3	0.000215332	-2.75561	9606	Homo sapiens	ENSG00000118972		R-HSA-5654148;R-HSA-5654224;R-HSA-5654222
R-HSA-1433559	Regulation of KIT signaling	1	18	0.00118875	0.641314	0.813608	7	8	0.000574218	1.21761	9606	Homo sapiens	ENSG00000049130		R-HSA-205319;R-HSA-1562640;R-HSA-1433506;R-HSA-1433410;R-HSA-205306;R-HSA-1470011;R-HSA-205244
R-HSA-964739	N-glycan trimming and elongation in the cis-Golgi	1	18	0.00118875	0.641314	0.813608	3	5	0.000358886	1.14359	9606	Homo sapiens	ENSG00000111885		R-HSA-964830;R-HSA-964825;R-HSA-964737
R-HSA-205043	NRIF signals cell death from the nucleus	1	18	0.00118875	0.641314	0.813608	4	7	0.00050244	-1.11955	9606	Homo sapiens	ENSG00000064300		R-HSA-204949;R-HSA-193669;R-HSA-205112;R-HSA-193677
R-HSA-379401	Dopamine clearance from the synaptic cleft	1	18	0.00118875	0.641314	0.813608	3	9	0.000645995	-1.41717	9606	Homo sapiens	ENSG00000189221		R-HSA-379382;R-HSA-379395;R-HSA-9677917
R-HSA-177504	Retrograde neurotrophin signalling	1	18	0.00118875	0.641314	0.813608	1	3	0.000215332	1.71009	9606	Homo sapiens	ENSG00000106976		R-HSA-177501
R-HSA-9634600	Regulation of glycolysis by fructose 2,6-bisphosphate metabolism	1	18	0.00118875	0.641314	0.813608	1	4	0.000287109	1.04139	9606	Homo sapiens	ENSG00000123836		R-HSA-71802
R-HSA-77350	Beta oxidation of hexanoyl-CoA to butanoyl-CoA	1	18	0.00118875	0.641314	0.813608	1	4	0.000287109	-1.05569	9606	Homo sapiens	ENSG00000122971		R-HSA-77327
R-HSA-391160	Signal regulatory protein family interactions	1	18	0.00118875	0.641314	0.813608	1	10	0.000717772	-1.01333	9606	Homo sapiens	ENSG00000120899		R-HSA-391152
R-HSA-417957	P2Y receptors	1	18	0.00118875	0.641314	0.813608	1	13	0.000933104	1.08122	9606	Homo sapiens	ENSG00000139679		R-HSA-417890
R-HSA-416476	G alpha (q) signalling events	15	284	0.0187558	0.649757	0.813608	7	35	0.0025122	0.347673	9606	Homo sapiens	ENSG00000139679;ENSG00000173432;ENSG00000171873;ENSG00000116014;ENSG00000136160;ENSG00000143248;ENSG00000171517;ENSG00000078401;ENSG00000151617;ENSG00000127129;ENSG00000090104;ENSG00000160145;ENSG00000144891;ENSG00000101850;ENSG00000143333		R-HSA-8982025;R-HSA-749448;R-HSA-8982026;R-HSA-749452;R-HSA-8982017;R-HSA-400586;R-HSA-379048
R-HSA-354192	Integrin signaling	2	39	0.00257562	0.650702	0.813608	16	24	0.00172265	-0.726228	9606	Homo sapiens	ENSG00000091428;ENSG00000171557		R-HSA-354149;R-HSA-429415;R-HSA-354087;R-HSA-372705;R-HSA-429441;R-HSA-377644;R-HSA-354124;R-HSA-377641;R-HSA-377640;R-HSA-377643;R-HSA-939265;R-HSA-372693;R-HSA-354165;R-HSA-354066;R-HSA-372697;R-HSA-354073
R-HSA-8939243	RUNX1 interacts with co-factors whose precise effect on RUNX1 targets is not known	2	39	0.00257562	0.650702	0.813608	1	5	0.000358886	1.62549	9606	Homo sapiens	ENSG00000158321;ENSG00000173894		R-HSA-8937989
R-HSA-1839124	FGFR1 mutant receptor activation	2	39	0.00257562	0.650702	0.813608	3	25	0.00179443	-0.819208	9606	Homo sapiens	ENSG00000115415;ENSG00000118972		R-HSA-2023455;R-HSA-2023451;R-HSA-1888198
R-HSA-1855204	Synthesis of IP3 and IP4 in the cytosol	2	39	0.00257562	0.650702	0.813608	1	12	0.000861326	0.0301369	9606	Homo sapiens	ENSG00000086544;ENSG00000143772		R-HSA-1855153
R-HSA-2173791	TGF-beta receptor signaling in EMT (epithelial to mesenchymal transition)	1	19	0.00125479	0.661187	0.813608	6	6	0.000430663	-1.21194	9606	Homo sapiens	ENSG00000158769		R-HSA-2160931;R-HSA-2160932;R-HSA-2134532;R-HSA-2160935;R-HSA-2134519;R-HSA-2134506
R-HSA-170670	Adenylate cyclase inhibitory pathway	1	19	0.00125479	0.661187	0.813608	5	5	0.000358886	3.31792	9606	Homo sapiens	ENSG00000164742		R-HSA-170674;R-HSA-170666;R-HSA-392206;R-HSA-170686;R-HSA-170671
R-HSA-5654228	Phospholipase C-mediated cascade; FGFR4	1	19	0.00125479	0.661187	0.813608	3	3	0.000215332	-2.75561	9606	Homo sapiens	ENSG00000118972		R-HSA-5654151;R-HSA-5654163;R-HSA-5654169
R-HSA-193639	p75NTR signals via NF-kB	1	19	0.00125479	0.661187	0.813608	11	13	0.000933104	-1.11955	9606	Homo sapiens	ENSG00000064300		R-HSA-193665;R-HSA-193686;R-HSA-193703;R-HSA-193684;R-HSA-193656;R-HSA-193641;R-HSA-193705;R-HSA-193694;R-HSA-209566;R-HSA-193695;R-HSA-193647
R-HSA-190239	FGFR3 ligand binding and activation	1	19	0.00125479	0.661187	0.813608	4	6	0.000430663	-2.75561	9606	Homo sapiens	ENSG00000118972		R-HSA-8851619;R-HSA-190388;R-HSA-190261;R-HSA-8851632
R-HSA-399954	Sema3A PAK dependent Axon repulsion	1	19	0.00125479	0.661187	0.813608	3	6	0.000430663	2.66545	9606	Homo sapiens	ENSG00000221866		R-HSA-399939;R-HSA-399952;R-HSA-399930
R-HSA-77352	Beta oxidation of butanoyl-CoA to acetyl-CoA	1	19	0.00125479	0.661187	0.813608	1	4	0.000287109	-1.05569	9606	Homo sapiens	ENSG00000122971		R-HSA-77319
R-HSA-419408	Lysosphingolipid and LPA receptors	1	19	0.00125479	0.661187	0.813608	1	5	0.000358886	2.7514	9606	Homo sapiens	ENSG00000171517		R-HSA-419389
R-HSA-9673770	Signaling by PDGFRA extracellular domain mutants	1	19	0.00125479	0.661187	0.813608	1	7	0.00050244	1.1172	9606	Homo sapiens	ENSG00000115415		R-HSA-9672159
R-HSA-9673767	Signaling by PDGFRA transmembrane, juxtamembrane and kinase domain mutants	1	19	0.00125479	0.661187	0.813608	1	7	0.00050244	1.1172	9606	Homo sapiens	ENSG00000115415		R-HSA-9672176
R-HSA-418346	Platelet homeostasis	6	118	0.00779289	0.662692	0.813608	4	31	0.00222509	1.19713	9606	Homo sapiens	ENSG00000070961;ENSG00000115252;ENSG00000061918;ENSG00000186642;ENSG00000152402;ENSG00000164116		R-HSA-418309;R-HSA-392143;R-HSA-392152;R-HSA-418456
R-HSA-390522	Striated Muscle Contraction	2	40	0.00264166	0.664228	0.813608	4	4	0.000287109	-1.74959	9606	Homo sapiens	ENSG00000105048;ENSG00000136842		R-HSA-390597;R-HSA-390598;R-HSA-390593;R-HSA-390595
R-HSA-112310	Neurotransmitter release cycle	5	100	0.00660415	0.672548	0.813608	17	37	0.00265576	1.0888	9606	Homo sapiens	ENSG00000139220;ENSG00000189221;ENSG00000107282;ENSG00000079215;ENSG00000067715		R-HSA-380901;R-HSA-380869;R-HSA-888589;R-HSA-264615;R-HSA-210404;R-HSA-5336443;R-HSA-380905;R-HSA-374922;R-HSA-210444;R-HSA-372529;R-HSA-374899;R-HSA-374909;R-HSA-210426;R-HSA-380574;R-HSA-372505;R-HSA-210430;R-HSA-917744
R-HSA-8982491	Glycogen metabolism	2	41	0.0027077	0.677328	0.813608	14	37	0.00265576	-1.20816	9606	Homo sapiens	ENSG00000100504;ENSG00000104812		R-HSA-3322003;R-HSA-3322001;R-HSA-3781018;R-HSA-71588;R-HSA-3781023;R-HSA-71590;R-HSA-3322005;R-HSA-3781009;R-HSA-3322041;R-HSA-3781001;R-HSA-3781024;R-HSA-3322057;R-HSA-3322025;R-HSA-453339
R-HSA-5654727	Negative regulation of FGFR2 signaling	2	41	0.0027077	0.677328	0.813608	3	14	0.00100488	-0.875007	9606	Homo sapiens	ENSG00000140285;ENSG00000118972		R-HSA-5654677;R-HSA-5654562;R-HSA-5654729
R-HSA-2142816	Synthesis of (16-20)-hydroxyeicosatetraenoic acids (HETE)	1	20	0.00132083	0.679959	0.813608	3	3	0.000215332	-1.03465	9606	Homo sapiens	ENSG00000138061		R-HSA-2161795;R-HSA-2161940;R-HSA-2161814
R-HSA-354194	GRB2:SOS provides linkage to MAPK signaling for Integrins	1	20	0.00132083	0.679959	0.813608	2	2	0.000143554	-2.54335	9606	Homo sapiens	ENSG00000171557		R-HSA-354165;R-HSA-354087
R-HSA-5635838	Activation of SMO	1	20	0.00132083	0.679959	0.813608	8	9	0.000645995	1.95439	9606	Homo sapiens	ENSG00000128602		R-HSA-5632679;R-HSA-5632672;R-HSA-5633040;R-HSA-5632674;R-HSA-5632668;R-HSA-5632671;R-HSA-5632670;R-HSA-5632667
R-HSA-5576886	Phase 4 - resting membrane potential	1	20	0.00132083	0.679959	0.813608	1	2	0.000143554	1.23814	9606	Homo sapiens	ENSG00000135750		R-HSA-5578910
R-HSA-140534	Caspase activation via Death Receptors in the presence of ligand	1	20	0.00132083	0.679959	0.813608	4	9	0.000645995	1.68906	9606	Homo sapiens	ENSG00000121858		R-HSA-139952;R-HSA-141156;R-HSA-3465448;R-HSA-3371359
R-HSA-9706369	Negative regulation of FLT3	1	20	0.00132083	0.679959	0.813608	2	12	0.000861326	-4.08228	9606	Homo sapiens	ENSG00000155926		R-HSA-9706293;R-HSA-9706319
R-HSA-2187335	The retinoid cycle in cones (daylight vision)	1	20	0.00132083	0.679959	0.813608	1	13	0.000933104	-2.03879	9606	Homo sapiens	ENSG00000162496		R-HSA-2465940
R-HSA-4551638	SUMOylation of chromatin organization proteins	3	62	0.00409457	0.685151	0.813608	5	15	0.00107666	1.03471	9606	Homo sapiens	ENSG00000119042;ENSG00000173894;ENSG00000182568		R-HSA-4551655;R-HSA-4615905;R-HSA-4615839;R-HSA-4615900;R-HSA-4551727
R-HSA-1236394	Signaling by ERBB4	4	82	0.0054154	0.685984	0.813608	14	52	0.00373241	1.26712	9606	Homo sapiens	ENSG00000130203;ENSG00000157168		R-HSA-9612243;R-HSA-1250353;R-HSA-9612246;R-HSA-1250357;R-HSA-1251992;R-HSA-1250370;R-HSA-1977958;R-HSA-1250315;R-HSA-1977959;R-HSA-1250383;R-HSA-1236398;R-HSA-1250380;R-HSA-1250348;R-HSA-1250220
R-HSA-202430	Translocation of ZAP-70 to Immunological synapse	2	42	0.00277374	0.69001	0.813608	4	4	0.000287109	0.109621	9606	Homo sapiens	ENSG00000277734;ENSG00000231389		R-HSA-8855381;R-HSA-202168;R-HSA-202344;R-HSA-202174
R-HSA-5654696	Downstream signaling of activated FGFR2	2	42	0.00277374	0.69001	0.813608	22	23	0.00165088	-0.875007	9606	Homo sapiens	ENSG00000140285;ENSG00000118972		R-HSA-5654614;R-HSA-5654615;R-HSA-5654612;R-HSA-5654608;R-HSA-5654622;R-HSA-5654399;R-HSA-5654620;R-HSA-5654397;R-HSA-5654618;R-HSA-5654406;R-HSA-5654407;R-HSA-5654404;R-HSA-5654402;R-HSA-5654147;R-HSA-5654607;R-HSA-5654159;R-HSA-8941618;R-HSA-5654701;R-HSA-5654605;R-HSA-5654157;R-HSA-5654603;R-HSA-5654697
R-HSA-5260271	Diseases of Immune System	2	42	0.00277374	0.69001	0.813608	4	15	0.00107666	-2.40412	9606	Homo sapiens	ENSG00000137462;ENSG00000171557		R-HSA-5602353;R-HSA-5602672;R-HSA-5602383;R-HSA-5602606
R-HSA-5602358	Diseases associated with the TLR signaling cascade	2	42	0.00277374	0.69001	0.813608	4	15	0.00107666	-2.40412	9606	Homo sapiens	ENSG00000137462;ENSG00000171557		R-HSA-5602353;R-HSA-5602672;R-HSA-5602383;R-HSA-5602606
R-HSA-381042	PERK regulates gene expression	2	42	0.00277374	0.69001	0.813608	1	11	0.000789549	2.37026	9606	Homo sapiens	ENSG00000108688;ENSG00000108691		R-HSA-1791056
R-HSA-5633008	TP53 Regulates Transcription of Cell Death Genes	4	83	0.00548144	0.694973	0.813608	4	68	0.00488085	-0.122539	9606	Homo sapiens	ENSG00000164938;ENSG00000104419		R-HSA-5633314;R-HSA-5633295;R-HSA-6799418;R-HSA-6799416
R-HSA-1250347	SHC1 events in ERBB4 signaling	1	21	0.00138687	0.697693	0.813608	4	4	0.000287109	1.05656	9606	Homo sapiens	ENSG00000157168		R-HSA-1250357;R-HSA-1250383;R-HSA-1250380;R-HSA-1250348
R-HSA-4420332	Defective B3GALT6 causes EDSP2 and SEMDJL1	1	21	0.00138687	0.697693	0.813608	1	1	7.17772e-05	1.14117	9606	Homo sapiens	ENSG00000038427		R-HSA-4420365
R-HSA-3560783	Defective B4GALT7 causes EDS, progeroid type	1	21	0.00138687	0.697693	0.813608	1	1	7.17772e-05	1.14117	9606	Homo sapiens	ENSG00000038427		R-HSA-3560804
R-HSA-190242	FGFR1 ligand binding and activation	1	21	0.00138687	0.697693	0.813608	4	7	0.00050244	-2.75561	9606	Homo sapiens	ENSG00000118972		R-HSA-190256;R-HSA-191062;R-HSA-190268;R-HSA-190429
R-HSA-1963640	GRB2 events in ERBB2 signaling	1	21	0.00138687	0.697693	0.813608	2	4	0.000287109	1.05656	9606	Homo sapiens	ENSG00000157168		R-HSA-1306969;R-HSA-1306972
R-HSA-3000471	Scavenging by Class B Receptors	1	21	0.00138687	0.697693	0.813608	2	5	0.000358886	-2.4715	9606	Homo sapiens	ENSG00000173432		R-HSA-2512800;R-HSA-2197646
R-HSA-9651496	Defects of contact activation system (CAS) and kallikrein/kinin system (KKS)	1	21	0.00138687	0.697693	0.813608	3	18	0.00129199	-1.15138	9606	Homo sapiens	ENSG00000126218		R-HSA-9670874;R-HSA-9668253;R-HSA-9668365
R-HSA-9671793	Diseases of hemostasis	1	21	0.00138687	0.697693	0.813608	3	18	0.00129199	-1.15138	9606	Homo sapiens	ENSG00000126218		R-HSA-9670874;R-HSA-9668253;R-HSA-9668365
R-HSA-964975	Vitamins B6 activation to pyridoxal phosphate	1	21	0.00138687	0.697693	0.813608	1	6	0.000430663	-1.21585	9606	Homo sapiens	ENSG00000138356		R-HSA-3204311
R-HSA-500792	GPCR ligand binding	32	608	0.0401532	0.69876	0.813608	34	217	0.0155757	0.0919762	9606	Homo sapiens	ENSG00000108688;ENSG00000163737;ENSG00000148680;ENSG00000145708;ENSG00000171860;ENSG00000135346;ENSG00000148926;ENSG00000171517;ENSG00000188064;ENSG00000169245;ENSG00000085741;ENSG00000121966;ENSG00000127129;ENSG00000101850;ENSG00000081041;ENSG00000136928;ENSG00000006606;ENSG00000139679;ENSG00000173432;ENSG00000171873;ENSG00000151882;ENSG00000116014;ENSG00000136160;ENSG00000157240;ENSG00000151617…		R-HSA-9731924;R-HSA-445124;R-HSA-9615249;R-HSA-8876868;R-HSA-374214;R-HSA-8937613;R-HSA-9617370;R-HSA-9623384;R-HSA-391375;R-HSA-9731931;R-HSA-420489;R-HSA-443986;R-HSA-391377;R-HSA-388560;R-HSA-9731393;R-HSA-390931;R-HSA-420688;R-HSA-391378;R-HSA-374173;R-HSA-373086;R-HSA-8851352;R-HSA-444647;R-HSA-417890;R-HSA-8851298;R-HSA-389026;R-HSA-391913;R-HSA-374248;R-HSA-201708;R-HSA-373813;R-HSA-420214…
R-HSA-1839126	FGFR2 mutant receptor activation	2	43	0.00283978	0.702277	0.813608	6	18	0.00129199	-0.875007	9606	Homo sapiens	ENSG00000140285;ENSG00000118972		R-HSA-2033486;R-HSA-2077421;R-HSA-2033474;R-HSA-2077424;R-HSA-2033472;R-HSA-2033488
R-HSA-111933	Calmodulin induced events	2	43	0.00283978	0.702277	0.813608	3	23	0.00165088	2.1612	9606	Homo sapiens	ENSG00000115252;ENSG00000164742		R-HSA-111955;R-HSA-111956;R-HSA-111930
R-HSA-111997	CaM pathway	2	43	0.00283978	0.702277	0.813608	3	24	0.00172265	2.1612	9606	Homo sapiens	ENSG00000115252;ENSG00000164742		R-HSA-111955;R-HSA-111956;R-HSA-111930
R-HSA-69205	G1/S-Specific Transcription	2	43	0.00283978	0.702277	0.813608	2	28	0.00200976	-1.00216	9606	Homo sapiens	ENSG00000085840		R-HSA-8961678;R-HSA-8961671
R-HSA-187037	Signaling by NTRK1 (TRKA)	7	143	0.00944393	0.7047	0.813608	5	102	0.00732127	1.28115	9606	Homo sapiens	ENSG00000115738;ENSG00000106976;ENSG00000172201;ENSG00000117525		R-HSA-9621042;R-HSA-9612534;R-HSA-9613476;R-HSA-9621035;R-HSA-177501
R-HSA-168928	DDX58/IFIH1-mediated induction of interferon-alpha/beta	5	104	0.00686831	0.705069	0.813608	35	53	0.00380419	0.808241	9606	Homo sapiens	ENSG00000187608;ENSG00000138646;ENSG00000173432;ENSG00000115267;ENSG00000107201		R-HSA-936462;R-HSA-936390;R-HSA-168909;R-HSA-990528;R-HSA-936412;R-HSA-933532;R-HSA-933530;R-HSA-936475;R-HSA-918232;R-HSA-933528;R-HSA-933526;R-HSA-918230;R-HSA-933527;R-HSA-918229;R-HSA-933525;R-HSA-918227;R-HSA-933523;R-HSA-918224;R-HSA-918225;R-HSA-168934;R-HSA-168166;R-HSA-168935;R-HSA-9705137;R-HSA-933538;R-HSA-933539;R-HSA-9705145;R-HSA-933537;R-HSA-913725;R-HSA-990526;R-HSA-937343;R-HSA-9…
R-HSA-9662361	Sensory processing of sound by outer hair cells of the cochlea	3	64	0.00422665	0.705464	0.813608	3	8	0.000574218	-0.203546	9606	Homo sapiens	ENSG00000111913;ENSG00000107736;ENSG00000174343		R-HSA-9663363;R-HSA-9663785;R-HSA-9663736
R-HSA-2173793	Transcriptional activity of SMAD2/SMAD3:SMAD4 heterotrimer	3	64	0.00422665	0.705464	0.813608	4	51	0.00366064	-0.844815	9606	Homo sapiens	ENSG00000115415;ENSG00000106366		R-HSA-9736966;R-HSA-9730967;R-HSA-2106586;R-HSA-9736959
R-HSA-446652	Interleukin-1 family signaling	9	183	0.0120856	0.713722	0.813608	22	92	0.0066035	-0.216658	9606	Homo sapiens	ENSG00000115590;ENSG00000125538;ENSG00000163629;ENSG00000115602;ENSG00000115008;ENSG00000173432;ENSG00000108984		R-HSA-727819;R-HSA-507719;R-HSA-446694;R-HSA-446692;R-HSA-449058;R-HSA-168166;R-HSA-446862;R-HSA-446894;R-HSA-446701;R-HSA-446634;R-HSA-446868;R-HSA-450133;R-HSA-448629;R-HSA-446130;R-HSA-9008894;R-HSA-448703;R-HSA-446684;R-HSA-445757;R-HSA-448603;R-HSA-445752;R-HSA-446648;R-HSA-445753
R-HSA-212300	PRC2 methylates histones and DNA	2	44	0.00290582	0.714138	0.813608	4	4	0.000287109	-1.41438	9606	Homo sapiens	ENSG00000278828;ENSG00000273802		R-HSA-212263;R-HSA-212222;R-HSA-212269;R-HSA-212252
R-HSA-933541	TRAF6 mediated IRF7 activation	2	44	0.00290582	0.714138	0.813608	7	13	0.000933104	1.64611	9606	Homo sapiens	ENSG00000107201;ENSG00000115267		R-HSA-918230;R-HSA-933527;R-HSA-933525;R-HSA-933538;R-HSA-9705145;R-HSA-9705323;R-HSA-933537
R-HSA-3769402	Deactivation of the beta-catenin transactivating complex	2	44	0.00290582	0.714138	0.813608	3	14	0.00100488	1.13559	9606	Homo sapiens	ENSG00000081059;ENSG00000116128		R-HSA-3361751;R-HSA-3364042;R-HSA-5665608
R-HSA-2173796	SMAD2/SMAD3:SMAD4 heterotrimer regulates transcription	2	44	0.00290582	0.714138	0.813608	2	24	0.00172265	-1.82582	9606	Homo sapiens	ENSG00000106366		R-HSA-2106586;R-HSA-9736959
R-HSA-5689896	Ovarian tumor domain proteases	2	44	0.00290582	0.714138	0.813608	1	14	0.00100488	1.64611	9606	Homo sapiens	ENSG00000107201;ENSG00000115267		R-HSA-936381
R-HSA-5654219	Phospholipase C-mediated cascade: FGFR1	1	22	0.00145291	0.714445	0.813608	3	3	0.000215332	-2.75561	9606	Homo sapiens	ENSG00000118972		R-HSA-5654167;R-HSA-5654165;R-HSA-5654149
R-HSA-372708	p130Cas linkage to MAPK signaling for integrins	1	22	0.00145291	0.714445	0.813608	3	3	0.000215332	-2.54335	9606	Homo sapiens	ENSG00000171557		R-HSA-372693;R-HSA-372705;R-HSA-372697
R-HSA-3560801	Defective B3GAT3 causes JDSSDHD	1	22	0.00145291	0.714445	0.813608	1	1	7.17772e-05	1.14117	9606	Homo sapiens	ENSG00000038427		R-HSA-3560802
R-HSA-3229121	Glycogen storage diseases	1	22	0.00145291	0.714445	0.813608	4	10	0.000717772	-1.3625	9606	Homo sapiens	ENSG00000104812		R-HSA-3797226;R-HSA-3828061;R-HSA-3791349;R-HSA-3814838
R-HSA-2142770	Synthesis of 15-eicosatetraenoic acid derivatives	1	22	0.00145291	0.714445	0.813608	1	4	0.000287109	-3.03264	9606	Homo sapiens	ENSG00000179593		R-HSA-2162002
R-HSA-193993	Mineralocorticoid biosynthesis	1	22	0.00145291	0.714445	0.813608	1	7	0.00050244	-2.29626	9606	Homo sapiens	ENSG00000135346		R-HSA-193052
R-HSA-2028269	Signaling by Hippo	1	22	0.00145291	0.714445	0.813608	4	30	0.00215332	2.05702	9606	Homo sapiens	ENSG00000126016		R-HSA-2028735;R-HSA-2028583;R-HSA-2028724;R-HSA-2028661
R-HSA-5210891	Uptake and function of anthrax toxins	1	22	0.00145291	0.714445	0.813608	1	20	0.00143554	2.02466	9606	Homo sapiens	ENSG00000108984		R-HSA-5211405
R-HSA-70263	Gluconeogenesis	3	66	0.00435874	0.724758	0.813608	2	26	0.00186621	-1.3306	9606	Homo sapiens	ENSG00000109107;ENSG00000111674		R-HSA-71495;R-HSA-70494
R-HSA-202427	Phosphorylation of CD3 and TCR zeta chains	2	45	0.00297187	0.7256	0.813608	5	7	0.00050244	0.109621	9606	Homo sapiens	ENSG00000277734;ENSG00000231389		R-HSA-202291;R-HSA-202214;R-HSA-202165;R-HSA-202233;R-HSA-8852200
R-HSA-427359	SIRT1 negatively regulates rRNA expression	2	45	0.00297187	0.7256	0.813608	3	5	0.000358886	-1.41438	9606	Homo sapiens	ENSG00000278828;ENSG00000273802		R-HSA-427527;R-HSA-427514;R-HSA-427528
R-HSA-389948	PD-1 signaling	2	45	0.00297187	0.7256	0.813608	1	5	0.000358886	0.109621	9606	Homo sapiens	ENSG00000277734;ENSG00000231389		R-HSA-389758
R-HSA-166520	Signaling by NTRKs	8	166	0.0109629	0.727537	0.813608	6	164	0.0117715	1.55301	9606	Homo sapiens	ENSG00000115738;ENSG00000106976;ENSG00000099139;ENSG00000172201;ENSG00000117525		R-HSA-9621042;R-HSA-9612534;R-HSA-9613476;R-HSA-9621035;R-HSA-187020;R-HSA-177501
R-HSA-3928664	Ephrin signaling	1	23	0.00151895	0.73027	0.813608	11	11	0.000789549	2.51059	9606	Homo sapiens	ENSG00000106123		R-HSA-3928633;R-HSA-3928639;R-HSA-3928594;R-HSA-3928625;R-HSA-3928641;R-HSA-3928640;R-HSA-3928631;R-HSA-3928615;R-HSA-3928614;R-HSA-4093329;R-HSA-3928580
R-HSA-2142670	Synthesis of epoxy (EET) and dihydroxyeicosatrienoic acids (DHET)	1	23	0.00151895	0.73027	0.813608	2	3	0.000215332	-1.03465	9606	Homo sapiens	ENSG00000138061		R-HSA-2161890;R-HSA-2161899
R-HSA-164378	PKA activation in glucagon signalling	1	23	0.00151895	0.73027	0.813608	1	2	0.000143554	3.31792	9606	Homo sapiens	ENSG00000164742		R-HSA-164377
R-HSA-6804760	Regulation of TP53 Activity through Methylation	1	23	0.00151895	0.73027	0.813608	5	12	0.000861326	1.0437	9606	Homo sapiens	ENSG00000152409		R-HSA-6804229;R-HSA-6804242;R-HSA-6804383;R-HSA-6804253;R-HSA-6804379
R-HSA-190872	Transport of connexons to the plasma membrane	1	23	0.00151895	0.73027	0.813608	1	3	0.000215332	-1.4343	9606	Homo sapiens	ENSG00000165474		R-HSA-451056
R-HSA-140179	Amine Oxidase reactions	1	23	0.00151895	0.73027	0.813608	2	8	0.000574218	-1.41717	9606	Homo sapiens	ENSG00000189221		R-HSA-141186;R-HSA-9677917
R-HSA-163615	PKA activation	1	23	0.00151895	0.73027	0.813608	1	4	0.000287109	3.31792	9606	Homo sapiens	ENSG00000164742		R-HSA-111930
R-HSA-1839117	Signaling by cytosolic FGFR1 fusion mutants	1	23	0.00151895	0.73027	0.813608	1	14	0.00100488	1.1172	9606	Homo sapiens	ENSG00000115415		R-HSA-1888198
R-HSA-418038	Nucleotide-like (purinergic) receptors	1	23	0.00151895	0.73027	0.813608	1	15	0.00107666	1.08122	9606	Homo sapiens	ENSG00000139679		R-HSA-417890
R-HSA-8964043	Plasma lipoprotein clearance	2	46	0.00303791	0.736671	0.813608	13	36	0.00258398	1.25062	9606	Homo sapiens	ENSG00000130203;ENSG00000130164		R-HSA-171106;R-HSA-174624;R-HSA-174657;R-HSA-6784738;R-HSA-171141;R-HSA-171087;R-HSA-174706;R-HSA-171122;R-HSA-171059;R-HSA-6784735;R-HSA-6784734;R-HSA-174808;R-HSA-6784729
R-HSA-6811558	PI5P, PP2A and IER3 Regulate PI3K/AKT Signaling	6	129	0.00851935	0.742173	0.813608	1	7	0.00050244	-0.170492	9606	Homo sapiens	ENSG00000140285;ENSG00000115602;ENSG00000049130;ENSG00000157168;ENSG00000118972		R-HSA-2316434
R-HSA-381340	Transcriptional regulation of white adipocyte differentiation	5	109	0.00719852	0.742456	0.813608	10	19	0.00136377	-1.68472	9606	Homo sapiens	ENSG00000130589;ENSG00000167772;ENSG00000174697		R-HSA-1183058;R-HSA-560472;R-HSA-560473;R-HSA-560491;R-HSA-560493;R-HSA-560510;R-HSA-381309;R-HSA-1183003;R-HSA-560498;R-HSA-560517
R-HSA-977443	GABA receptor activation	3	68	0.00449082	0.74305	0.813608	11	12	0.000861326	1.16187	9606	Homo sapiens	ENSG00000011677;ENSG00000136928;ENSG00000164742		R-HSA-170674;R-HSA-975340;R-HSA-1013020;R-HSA-420688;R-HSA-170666;R-HSA-8856398;R-HSA-1013013;R-HSA-392206;R-HSA-1013012;R-HSA-170686;R-HSA-170671
R-HSA-5654710	PI-3K cascade:FGFR3	1	24	0.001585	0.745219	0.813608	6	7	0.00050244	-2.75561	9606	Homo sapiens	ENSG00000118972		R-HSA-5654709;R-HSA-5654643;R-HSA-5654640;R-HSA-5654641;R-HSA-5654705;R-HSA-5654637
R-HSA-3322077	Glycogen synthesis	1	24	0.001585	0.745219	0.813608	11	22	0.0015791	-1.3625	9606	Homo sapiens	ENSG00000104812		R-HSA-3781001;R-HSA-3322003;R-HSA-3322001;R-HSA-3781018;R-HSA-3781023;R-HSA-3322005;R-HSA-3781009;R-HSA-3781024;R-HSA-3322041;R-HSA-3322057;R-HSA-3322025
R-HSA-392517	Rap1 signalling	1	24	0.001585	0.745219	0.813608	2	7	0.00050244	1.09089	9606	Homo sapiens	ENSG00000091428		R-HSA-392834;R-HSA-939265
R-HSA-2142688	Synthesis of 5-eicosatetraenoic acids	1	24	0.001585	0.745219	0.813608	1	4	0.000287109	-1.22976	9606	Homo sapiens	ENSG00000132965		R-HSA-265296
R-HSA-113510	E2F mediated regulation of DNA replication	1	24	0.001585	0.745219	0.813608	1	4	0.000287109	-1.00216	9606	Homo sapiens	ENSG00000085840		R-HSA-113638
R-HSA-8964058	HDL remodeling	1	24	0.001585	0.745219	0.813608	1	13	0.000933104	1.47769	9606	Homo sapiens	ENSG00000130203		R-HSA-266303
R-HSA-9694631	Maturation of nucleoprotein	1	24	0.001585	0.745219	0.813608	1	14	0.00100488	1.26446	9606	Homo sapiens	ENSG00000138496		R-HSA-9729279
R-HSA-418555	G alpha (s) signalling events	9	189	0.0124818	0.747584	0.813608	7	28	0.00200976	0.059481	9606	Homo sapiens	ENSG00000148926;ENSG00000161638;ENSG00000115252;ENSG00000171408;ENSG00000148680;ENSG00000186642;ENSG00000164742;ENSG00000087494;ENSG00000135346		R-HSA-379044;R-HSA-163617;R-HSA-9624017;R-HSA-392129;R-HSA-744887;R-HSA-744886;R-HSA-418553
R-HSA-193704	p75 NTR receptor-mediated signalling	5	110	0.00726456	0.749498	0.813608	38	50	0.00358886	0.607882	9606	Homo sapiens	ENSG00000139132;ENSG00000064300;ENSG00000160145;ENSG00000066248;ENSG00000134215		R-HSA-193665;R-HSA-193668;R-HSA-193669;R-HSA-193672;R-HSA-193679;R-HSA-193677;R-HSA-205132;R-HSA-9012761;R-HSA-193682;R-HSA-193686;R-HSA-204949;R-HSA-193684;R-HSA-193694;R-HSA-204958;R-HSA-209566;R-HSA-193695;R-HSA-193696;R-HSA-193702;R-HSA-193703;R-HSA-209573;R-HSA-193636;R-HSA-193700;R-HSA-193642;R-HSA-193643;R-HSA-193641;R-HSA-193705;R-HSA-205039;R-HSA-193646;R-HSA-193647;R-HSA-193650;R-HSA-19…
R-HSA-983712	Ion channel transport	10	209	0.0138027	0.750379	0.813608	10	51	0.00366064	0.318255	9606	Homo sapiens	ENSG00000104321;ENSG00000157514;ENSG00000067141;ENSG00000126562;ENSG00000070961;ENSG00000132932;ENSG00000151572;ENSG00000129244;ENSG00000124406;ENSG00000130270		R-HSA-418309;R-HSA-2682349;R-HSA-9684068;R-HSA-947591;R-HSA-3295579;R-HSA-9701055;R-HSA-939763;R-HSA-2684901;R-HSA-936897;R-HSA-9701211
R-HSA-427389	ERCC6 (CSB) and EHMT2 (G9a) positively regulate rRNA expression	2	48	0.00316999	0.757671	0.813608	2	4	0.000287109	-1.41438	9606	Homo sapiens	ENSG00000278828;ENSG00000273802		R-HSA-427383;R-HSA-427336
R-HSA-111996	Ca-dependent events	2	48	0.00316999	0.757671	0.813608	3	27	0.00193798	2.1612	9606	Homo sapiens	ENSG00000115252;ENSG00000164742		R-HSA-111955;R-HSA-111956;R-HSA-111930
R-HSA-2022870	Chondroitin sulfate biosynthesis	1	25	0.00165104	0.75934	0.813608	9	9	0.000645995	1.14117	9606	Homo sapiens	ENSG00000038427		R-HSA-9632034;R-HSA-2022911;R-HSA-1971487;R-HSA-9632033;R-HSA-1971482;R-HSA-2018682;R-HSA-1971483;R-HSA-2018659;R-HSA-1971491
R-HSA-5654720	PI-3K cascade:FGFR4	1	25	0.00165104	0.75934	0.813608	6	7	0.00050244	-2.75561	9606	Homo sapiens	ENSG00000118972		R-HSA-5654662;R-HSA-5654659;R-HSA-5654669;R-HSA-5654717;R-HSA-5654714;R-HSA-5654667
R-HSA-9609523	Insertion of tail-anchored proteins into the endoplasmic reticulum membrane	1	25	0.00165104	0.75934	0.813608	5	7	0.00050244	-1.97455	9606	Homo sapiens	ENSG00000115155		R-HSA-9609921;R-HSA-9609860;R-HSA-9610442;R-HSA-9609899;R-HSA-9609917
R-HSA-5620922	BBSome-mediated cargo-targeting to cilium	1	25	0.00165104	0.75934	0.813608	2	5	0.000358886	1.95439	9606	Homo sapiens	ENSG00000128602		R-HSA-5624127;R-HSA-5624126
R-HSA-2142700	Synthesis of Lipoxins (LX)	1	25	0.00165104	0.75934	0.813608	3	8	0.000574218	-1.22976	9606	Homo sapiens	ENSG00000132965		R-HSA-2161907;R-HSA-266051;R-HSA-2161917
R-HSA-70221	Glycogen breakdown (glycogenolysis)	1	25	0.00165104	0.75934	0.813608	3	15	0.00107666	-1.05382	9606	Homo sapiens	ENSG00000100504		R-HSA-71588;R-HSA-71590;R-HSA-453339
R-HSA-2559582	Senescence-Associated Secretory Phenotype (SASP)	4	91	0.00600977	0.76025	0.813608	4	22	0.0015791	-0.012176	9606	Homo sapiens	ENSG00000278828;ENSG00000273802;ENSG00000115008		R-HSA-3788745;R-HSA-4568740;R-HSA-4568737;R-HSA-3788748
R-HSA-375165	NCAM signaling for neurite out-growth	3	70	0.0046229	0.760361	0.813608	21	23	0.00165088	2.3852	9606	Homo sapiens	ENSG00000149294;ENSG00000006283;ENSG00000113532		R-HSA-525833;R-HSA-391872;R-HSA-375149;R-HSA-375148;R-HSA-375151;R-HSA-375144;R-HSA-392053;R-HSA-375157;R-HSA-422454;R-HSA-392054;R-HSA-392051;R-HSA-375155;R-HSA-375154;R-HSA-391868;R-HSA-391871;R-HSA-391865;R-HSA-375161;R-HSA-375160;R-HSA-391867;R-HSA-391866;R-HSA-419033
R-HSA-186797	Signaling by PDGF	3	70	0.0046229	0.760361	0.813608	2	31	0.00222509	-1.64128	9606	Homo sapiens	ENSG00000113296;ENSG00000115415;ENSG00000118785		R-HSA-382054;R-HSA-380782
R-HSA-5674135	MAP2K and MAPK activation	2	49	0.00323603	0.767618	0.813608	10	12	0.000861326	-0.758063	9606	Homo sapiens	ENSG00000171557;ENSG00000144730		R-HSA-9657603;R-HSA-5672980;R-HSA-5674373;R-HSA-5672978;R-HSA-9657606;R-HSA-5674366;R-HSA-5672972;R-HSA-5672973;R-HSA-9657608;R-HSA-9657599
R-HSA-5625886	Activated PKN1 stimulates transcription of AR (androgen receptor) regulated genes KLK2 and KLK3	2	49	0.00323603	0.767618	0.813608	8	11	0.000789549	-1.41438	9606	Homo sapiens	ENSG00000278828;ENSG00000273802		R-HSA-5625797;R-HSA-5625796;R-HSA-5625774;R-HSA-5625870;R-HSA-5625849;R-HSA-5625784;R-HSA-5625848;R-HSA-5625883
R-HSA-9609736	Assembly and cell surface presentation of NMDA receptors	2	49	0.00323603	0.767618	0.813608	14	23	0.00165088	1.7786	9606	Homo sapiens	ENSG00000107282;ENSG00000183454		R-HSA-9609746;R-HSA-9610802;R-HSA-9610195;R-HSA-9611030;R-HSA-9610327;R-HSA-9610270;R-HSA-9610750;R-HSA-9610879;R-HSA-9610653;R-HSA-9610627;R-HSA-9609738;R-HSA-9610408;R-HSA-9611368;R-HSA-9609742
R-HSA-6811438	Intra-Golgi traffic	2	49	0.00323603	0.767618	0.813608	4	10	0.000717772	1.20292	9606	Homo sapiens	ENSG00000111885;ENSG00000067715		R-HSA-8847635;R-HSA-8847883;R-HSA-8847880;R-HSA-8847544
R-HSA-5655302	Signaling by FGFR1 in disease	2	49	0.00323603	0.767618	0.813608	13	35	0.0025122	-0.819208	9606	Homo sapiens	ENSG00000115415;ENSG00000118972		R-HSA-1839100;R-HSA-2023455;R-HSA-2023451;R-HSA-1839098;R-HSA-5655326;R-HSA-5655263;R-HSA-1839094;R-HSA-5655290;R-HSA-5655269;R-HSA-5655266;R-HSA-5655278;R-HSA-1888198;R-HSA-5655240
R-HSA-9615017	FOXO-mediated transcription of oxidative stress, metabolic and neuronal genes	2	49	0.00323603	0.767618	0.813608	2	34	0.00244042	2.66545	9606	Homo sapiens	ENSG00000221866		R-HSA-9615015;R-HSA-9615023
R-HSA-5654704	SHC-mediated cascade:FGFR3	1	26	0.00171708	0.772679	0.813608	4	4	0.000287109	-2.75561	9606	Homo sapiens	ENSG00000118972		R-HSA-5654646;R-HSA-5654647;R-HSA-5654625;R-HSA-5654634
R-HSA-162594	Early Phase of HIV Life Cycle	1	26	0.00171708	0.772679	0.813608	6	39	0.00279931	-1.46702	9606	Homo sapiens	ENSG00000121966		R-HSA-164515;R-HSA-164500;R-HSA-164507;R-HSA-164521;R-HSA-164524;R-HSA-164508
R-HSA-111931	PKA-mediated phosphorylation of CREB	1	26	0.00171708	0.772679	0.813608	1	7	0.00050244	3.31792	9606	Homo sapiens	ENSG00000164742		R-HSA-111930
R-HSA-422085	Synthesis, secretion, and deacylation of Ghrelin	1	26	0.00171708	0.772679	0.813608	1	8	0.000574218	-3.08574	9606	Homo sapiens	ENSG00000174697		R-HSA-422048
R-HSA-196836	Vitamin C (ascorbate) metabolism	1	26	0.00171708	0.772679	0.813608	1	9	0.000645995	-1.06861	9606	Homo sapiens	ENSG00000059804		R-HSA-198818
R-HSA-977444	GABA B receptor activation	2	50	0.00330207	0.777207	0.813608	9	9	0.000645995	0.734116	9606	Homo sapiens	ENSG00000136928;ENSG00000164742		R-HSA-170674;R-HSA-1013020;R-HSA-420688;R-HSA-170666;R-HSA-1013013;R-HSA-392206;R-HSA-1013012;R-HSA-170686;R-HSA-170671
R-HSA-991365	Activation of GABAB receptors	2	50	0.00330207	0.777207	0.813608	8	8	0.000574218	0.734116	9606	Homo sapiens	ENSG00000136928;ENSG00000164742		R-HSA-170674;R-HSA-1013020;R-HSA-170666;R-HSA-1013013;R-HSA-392206;R-HSA-1013012;R-HSA-170686;R-HSA-170671
R-HSA-1989781	PPARA activates gene expression	8	175	0.0115573	0.777937	0.813608	41	41	0.00294287	-0.416941	9606	Homo sapiens	ENSG00000146072;ENSG00000130589;ENSG00000069667;ENSG00000167772;ENSG00000148677		R-HSA-1655826;R-HSA-1989778;R-HSA-1989779;R-HSA-560517;R-HSA-1989776;R-HSA-1989777;R-HSA-1989774;R-HSA-560473;R-HSA-1989775;R-HSA-1989772;R-HSA-1989773;R-HSA-1989770;R-HSA-1989771;R-HSA-1368065;R-HSA-1989768;R-HSA-1989767;R-HSA-1989764;R-HSA-1989765;R-HSA-1989762;R-HSA-1989760;R-HSA-1989761;R-HSA-1989758;R-HSA-1989759;R-HSA-879724;R-HSA-1989756;R-HSA-1989757;R-HSA-1989754;R-HSA-1989755;R-HSA-1989…
R-HSA-2404192	Signaling by Type 1 Insulin-like Growth Factor 1 Receptor (IGF1R)	3	73	0.00482103	0.784543	0.813608	2	19	0.00136377	-1.38416	9606	Homo sapiens	ENSG00000140285;ENSG00000138615;ENSG00000118972		R-HSA-109699;R-HSA-2404199
R-HSA-5654706	FRS-mediated FGFR3 signaling	1	27	0.00178312	0.78528	0.813608	9	9	0.000645995	-2.75561	9606	Homo sapiens	ENSG00000118972		R-HSA-5654631;R-HSA-5654628;R-HSA-8941628;R-HSA-5654416;R-HSA-5654623;R-HSA-5654413;R-HSA-5654408;R-HSA-5654633;R-HSA-5654409
R-HSA-5654719	SHC-mediated cascade:FGFR4	1	27	0.00178312	0.78528	0.813608	4	4	0.000287109	-2.75561	9606	Homo sapiens	ENSG00000118972		R-HSA-5654423;R-HSA-5654428;R-HSA-5654426;R-HSA-5654425
R-HSA-438066	Unblocking of NMDA receptors, glutamate binding and activation	1	27	0.00178312	0.78528	0.813608	4	5	0.000358886	1.76581	9606	Homo sapiens	ENSG00000183454		R-HSA-432164;R-HSA-432162;R-HSA-432172;R-HSA-9614185
R-HSA-450302	activated TAK1 mediates p38 MAPK activation	1	27	0.00178312	0.78528	0.813608	3	5	0.000358886	2.02466	9606	Homo sapiens	ENSG00000108984		R-HSA-450333;R-HSA-450346;R-HSA-450296
R-HSA-9705462	Inactivation of CSF3 (G-CSF) signaling	1	27	0.00178312	0.78528	0.813608	4	9	0.000645995	1.1172	9606	Homo sapiens	ENSG00000115415		R-HSA-9705461;R-HSA-9705458;R-HSA-9705465;R-HSA-9705466
R-HSA-9617324	Negative regulation of NMDA receptor-mediated neuronal transmission	1	27	0.00178312	0.78528	0.813608	1	4	0.000287109	1.76581	9606	Homo sapiens	ENSG00000183454		R-HSA-9617326
R-HSA-211958	Miscellaneous substrates	1	27	0.00178312	0.78528	0.813608	1	5	0.000358886	-2.53879	9606	Homo sapiens	ENSG00000167600		R-HSA-211874
R-HSA-8964208	Phenylalanine metabolism	1	27	0.00178312	0.78528	0.813608	1	6	0.000430663	1.69438	9606	Homo sapiens	ENSG00000104951		R-HSA-2160492
R-HSA-211979	Eicosanoids	1	27	0.00178312	0.78528	0.813608	1	6	0.000430663	-2.09602	9606	Homo sapiens	ENSG00000124212		R-HSA-76496
R-HSA-193048	Androgen biosynthesis	1	27	0.00178312	0.78528	0.813608	1	10	0.000717772	-2.29626	9606	Homo sapiens	ENSG00000135346		R-HSA-193064
R-HSA-3214841	PKMTs methylate histone lysines	2	51	0.00336812	0.786449	0.813608	17	22	0.0015791	0.672484	9606	Homo sapiens	ENSG00000278828;ENSG00000142611		R-HSA-5637686;R-HSA-5159245;R-HSA-5244692;R-HSA-5634802;R-HSA-5638332;R-HSA-5634750;R-HSA-5638333;R-HSA-5638141;R-HSA-5649799;R-HSA-5649764;R-HSA-5638157;R-HSA-5634729;R-HSA-5649802;R-HSA-5649800;R-HSA-4827383;R-HSA-4827382;R-HSA-5649801
R-HSA-8854214	TBC/RABGAPs	2	51	0.00336812	0.786449	0.813608	2	14	0.00100488	0.132228	9606	Homo sapiens	ENSG00000276600;ENSG00000154917		R-HSA-8854303;R-HSA-8854329
R-HSA-400206	Regulation of lipid metabolism by PPARalpha	8	177	0.0116893	0.788157	0.813608	42	45	0.00322997	-0.416941	9606	Homo sapiens	ENSG00000146072;ENSG00000130589;ENSG00000069667;ENSG00000167772;ENSG00000148677		R-HSA-400143;R-HSA-1655826;R-HSA-1989778;R-HSA-1989779;R-HSA-560517;R-HSA-1989776;R-HSA-1989777;R-HSA-1989774;R-HSA-560473;R-HSA-1989775;R-HSA-1989772;R-HSA-1989773;R-HSA-1989770;R-HSA-1989771;R-HSA-1368065;R-HSA-1989768;R-HSA-1989767;R-HSA-1989764;R-HSA-1989765;R-HSA-1989762;R-HSA-1989760;R-HSA-1989761;R-HSA-1989758;R-HSA-1989759;R-HSA-879724;R-HSA-1989756;R-HSA-1989757;R-HSA-1989754;R-HSA-19897…
R-HSA-199418	Negative regulation of the PI3K/AKT network	6	137	0.00904768	0.790914	0.813608	1	10	0.000717772	-0.170492	9606	Homo sapiens	ENSG00000140285;ENSG00000115602;ENSG00000049130;ENSG00000157168;ENSG00000118972		R-HSA-2316434
R-HSA-202733	Cell surface interactions at the vascular wall	12	257	0.0169727	0.791797	0.813608	22	65	0.00466552	0.0771915	9606	Homo sapiens	ENSG00000158769;ENSG00000161638;ENSG00000154188;ENSG00000115718;ENSG00000173391;ENSG00000129244;ENSG00000163737;ENSG00000092068;ENSG00000124731;ENSG00000198910;ENSG00000196611;ENSG00000091879		R-HSA-202723;R-HSA-210977;R-HSA-210881;R-HSA-204871;R-HSA-202726;R-HSA-204773;R-HSA-204779;R-HSA-204873;R-HSA-204813;R-HSA-204850;R-HSA-141040;R-HSA-203156;R-HSA-375133;R-HSA-203130;R-HSA-375135;R-HSA-210872;R-HSA-204863;R-HSA-210974;R-HSA-204798;R-HSA-202718;R-HSA-204861;R-HSA-375131
R-HSA-3928662	EPHB-mediated forward signaling	2	52	0.00343416	0.795351	0.813608	20	26	0.00186621	2.13894	9606	Homo sapiens	ENSG00000160145;ENSG00000106123		R-HSA-3928601;R-HSA-3928600;R-HSA-3928632;R-HSA-4093339;R-HSA-4093336;R-HSA-3928595;R-HSA-3928627;R-HSA-4093332;R-HSA-3928592;R-HSA-4093330;R-HSA-4093331;R-HSA-3928598;R-HSA-3928617;R-HSA-3928623;R-HSA-3928588;R-HSA-3928610;R-HSA-3928583;R-HSA-3928645;R-HSA-3928644;R-HSA-3928612
R-HSA-190828	Gap junction trafficking	2	52	0.00343416	0.795351	0.813608	7	20	0.00143554	0.137899	9606	Homo sapiens	ENSG00000165474;ENSG00000106976		R-HSA-196017;R-HSA-1629787;R-HSA-190519;R-HSA-451056;R-HSA-190698;R-HSA-190687;R-HSA-190829
R-HSA-9710421	Defective pyroptosis	2	52	0.00343416	0.795351	0.813608	1	3	0.000215332	-1.41438	9606	Homo sapiens	ENSG00000278828;ENSG00000273802		R-HSA-9710490
R-HSA-5654712	FRS-mediated FGFR4 signaling	1	28	0.00184916	0.797183	0.813608	9	9	0.000645995	-2.75561	9606	Homo sapiens	ENSG00000118972		R-HSA-5654422;R-HSA-5654663;R-HSA-5654658;R-HSA-5654418;R-HSA-8941613;R-HSA-5654655;R-HSA-5654653;R-HSA-5654651;R-HSA-5654664
R-HSA-5654689	PI-3K cascade:FGFR1	1	28	0.00184916	0.797183	0.813608	6	7	0.00050244	-2.75561	9606	Homo sapiens	ENSG00000118972		R-HSA-5654692;R-HSA-5654596;R-HSA-5654594;R-HSA-5654690;R-HSA-5654592;R-HSA-5654591
R-HSA-8964038	LDL clearance	1	28	0.00184916	0.797183	0.813608	9	20	0.00143554	1.02355	9606	Homo sapiens	ENSG00000130164		R-HSA-171122;R-HSA-171106;R-HSA-171059;R-HSA-6784738;R-HSA-171141;R-HSA-6784735;R-HSA-6784734;R-HSA-171087;R-HSA-6784729
R-HSA-166208	mTORC1-mediated signalling	1	28	0.00184916	0.797183	0.813608	2	8	0.000574218	-1.9697	9606	Homo sapiens	ENSG00000025039		R-HSA-165718;R-HSA-165692
R-HSA-168799	Neurotoxicity of clostridium toxins	1	28	0.00184916	0.797183	0.813608	6	40	0.00287109	1.26225	9606	Homo sapiens	ENSG00000067715		R-HSA-5244402;R-HSA-5250979;R-HSA-5244404;R-HSA-5250986;R-HSA-5250972;R-HSA-5244397
R-HSA-975578	Reactions specific to the complex N-glycan synthesis pathway	1	28	0.00184916	0.797183	0.813608	1	7	0.00050244	-2.29626	9606	Homo sapiens	ENSG00000135346		R-HSA-6786034
R-HSA-879518	Transport of organic anions	1	28	0.00184916	0.797183	0.813608	1	9	0.000645995	-1.49278	9606	Homo sapiens	ENSG00000174640		R-HSA-879528
R-HSA-112409	RAF-independent MAPK1/3 activation	1	28	0.00184916	0.797183	0.813608	1	12	0.000861326	-1.35623	9606	Homo sapiens	ENSG00000158050		R-HSA-5675373
R-HSA-2173788	Downregulation of TGF-beta receptor signaling	1	28	0.00184916	0.797183	0.813608	2	28	0.00200976	1.04896	9606	Homo sapiens	ENSG00000124225		R-HSA-2187355;R-HSA-2187358
R-HSA-73887	Death Receptor Signalling	7	159	0.0105006	0.799312	0.813608	47	93	0.00667528	0.856629	9606	Homo sapiens	ENSG00000139132;ENSG00000121858;ENSG00000056558;ENSG00000064300;ENSG00000160145;ENSG00000066248;ENSG00000134215		R-HSA-193665;R-HSA-5357780;R-HSA-141316;R-HSA-193668;R-HSA-193669;R-HSA-193672;R-HSA-75146;R-HSA-193679;R-HSA-193677;R-HSA-205132;R-HSA-9012761;R-HSA-193682;R-HSA-141139;R-HSA-193686;R-HSA-204949;R-HSA-193684;R-HSA-193694;R-HSA-204958;R-HSA-209566;R-HSA-193695;R-HSA-5634228;R-HSA-5693108;R-HSA-193696;R-HSA-193702;R-HSA-193703;R-HSA-209573;R-HSA-193636;R-HSA-193700;R-HSA-75238;R-HSA-193642;R-HSA-1…
R-HSA-422475	Axon guidance	29	585	0.0386343	0.799998	0.813608	155	298	0.0213896	1.22232	9606	Homo sapiens	ENSG00000161638;ENSG00000149294;ENSG00000112902;ENSG00000151150;ENSG00000066248;ENSG00000136531;ENSG00000113532;ENSG00000134215;ENSG00000100985;ENSG00000121966;ENSG00000126458;ENSG00000087245;ENSG00000182168;ENSG00000106123;ENSG00000067141;ENSG00000072832;ENSG00000106976;ENSG00000172020;ENSG00000135333;ENSG00000198910;ENSG00000135097;ENSG00000006283;ENSG00000182175;ENSG00000145242;ENSG00000160145…		R-HSA-525833;R-HSA-593672;R-HSA-3928633;R-HSA-3928632;R-HSA-3928639;R-HSA-3928627;R-HSA-3928625;R-HSA-3928624;R-HSA-3928631;R-HSA-3928628;R-HSA-3928617;R-HSA-3928623;R-HSA-3928610;R-HSA-9011347;R-HSA-9011346;R-HSA-8986258;R-HSA-3928615;R-HSA-3928614;R-HSA-3928612;R-HSA-3928602;R-HSA-3928601;R-HSA-3928600;R-HSA-3928607;R-HSA-416546;R-HSA-3928604;R-HSA-3928595;R-HSA-392749;R-HSA-3928594;R-HSA-41886…
R-HSA-76009	Platelet Aggregation (Plug Formation)	2	53	0.0035002	0.803924	0.813608	16	27	0.00193798	-0.726228	9606	Homo sapiens	ENSG00000091428;ENSG00000171557		R-HSA-354149;R-HSA-429415;R-HSA-354087;R-HSA-372705;R-HSA-429441;R-HSA-377644;R-HSA-354124;R-HSA-377641;R-HSA-377640;R-HSA-377643;R-HSA-939265;R-HSA-372693;R-HSA-354165;R-HSA-354066;R-HSA-372697;R-HSA-354073
R-HSA-2172127	DAP12 interactions	2	53	0.0035002	0.803924	0.813608	7	33	0.00236865	1.67399	9606	Homo sapiens	ENSG00000124731;ENSG00000134215		R-HSA-2424484;R-HSA-2424485;R-HSA-2424486;R-HSA-2424487;R-HSA-2424481;R-HSA-210292;R-HSA-2424476
R-HSA-1489509	DAG and IP3 signaling	2	53	0.0035002	0.803924	0.813608	3	28	0.00200976	2.1612	9606	Homo sapiens	ENSG00000115252;ENSG00000164742		R-HSA-111955;R-HSA-111956;R-HSA-111930
R-HSA-1855167	Synthesis of pyrophosphates in the cytosol	1	29	0.0019152	0.808427	0.813608	5	15	0.00107666	-3.54328	9606	Homo sapiens	ENSG00000161896		R-HSA-1855193;R-HSA-1855194;R-HSA-1855227;R-HSA-1855158;R-HSA-1855223
R-HSA-2024101	CS/DS degradation	1	29	0.0019152	0.808427	0.813608	3	10	0.000717772	1.14117	9606	Homo sapiens	ENSG00000038427		R-HSA-1793176;R-HSA-2022056;R-HSA-2065233
R-HSA-982772	Growth hormone receptor signaling	1	29	0.0019152	0.808427	0.813608	2	28	0.00200976	1.1172	9606	Homo sapiens	ENSG00000115415		R-HSA-1168768;R-HSA-1168767
R-HSA-5218859	Regulated Necrosis	3	77	0.00508519	0.813608	0.813608	4	57	0.0040913	1.66708	9606	Homo sapiens	ENSG00000125538;ENSG00000121858;ENSG00000115008		R-HSA-3465429;R-HSA-449058;R-HSA-5675456;R-HSA-5213462
R-HSA-211999	CYP2E1 reactions	1	30	0.00198124	0.819049	0.819049	6	6	0.000430663	-2.53879	9606	Homo sapiens	ENSG00000167600		R-HSA-76416;R-HSA-76354;R-HSA-76434;R-HSA-76475;R-HSA-76397;R-HSA-143468
R-HSA-5654688	SHC-mediated cascade:FGFR1	1	30	0.00198124	0.819049	0.819049	4	4	0.000287109	-2.75561	9606	Homo sapiens	ENSG00000118972		R-HSA-5654582;R-HSA-5654597;R-HSA-5654573;R-HSA-5654600
R-HSA-5357956	TNFR1-induced NFkappaB signaling pathway	1	30	0.00198124	0.819049	0.819049	1	5	0.000358886	1.26794	9606	Homo sapiens	ENSG00000056558		R-HSA-5357780
R-HSA-264876	Insulin processing	1	30	0.00198124	0.819049	0.819049	2	16	0.00114844	1.06877	9606	Homo sapiens	ENSG00000109472		R-HSA-9023163;R-HSA-9023159
R-HSA-5621575	CD209 (DC-SIGN) signaling	1	30	0.00198124	0.819049	0.819049	1	11	0.000789549	-1.18271	9606	Homo sapiens	ENSG00000076662		R-HSA-5621615
R-HSA-8963898	Plasma lipoprotein assembly	1	30	0.00198124	0.819049	0.819049	1	19	0.00136377	1.47769	9606	Homo sapiens	ENSG00000130203		R-HSA-174660
R-HSA-437239	Recycling pathway of L1	2	55	0.00363228	0.820116	0.820116	14	14	0.00100488	-0.438316	9606	Homo sapiens	ENSG00000106976;ENSG00000198910		R-HSA-443783;R-HSA-443779;R-HSA-445089;R-HSA-392749;R-HSA-445071;R-HSA-392748;R-HSA-374696;R-HSA-373736;R-HSA-374677;R-HSA-555065;R-HSA-445079;R-HSA-445077;R-HSA-445084;R-HSA-374680
R-HSA-2299718	Condensation of Prophase Chromosomes	2	55	0.00363228	0.820116	0.820116	8	10	0.000717772	-1.41438	9606	Homo sapiens	ENSG00000278828;ENSG00000273802		R-HSA-2245218;R-HSA-2288097;R-HSA-2301205;R-HSA-2294580;R-HSA-2172678;R-HSA-2294600;R-HSA-2294574;R-HSA-2294590
R-HSA-6811440	Retrograde transport at the Trans-Golgi-Network	2	55	0.00363228	0.820116	0.820116	8	20	0.00143554	0.0858799	9606	Homo sapiens	ENSG00000123570;ENSG00000154917		R-HSA-6811431;R-HSA-6811429;R-HSA-6811428;R-HSA-6814675;R-HSA-6814674;R-HSA-6814671;R-HSA-6814670;R-HSA-6814682
R-HSA-9013423	RAC3 GTPase cycle	4	100	0.00660415	0.820128	0.820128	6	6	0.000430663	0.220277	9606	Homo sapiens	ENSG00000006453;ENSG00000188158;ENSG00000169750;ENSG00000047365		R-HSA-9018808;R-HSA-9714694;R-HSA-9714691;R-HSA-9018804;R-HSA-9018807;R-HSA-9018806
R-HSA-8986944	Transcriptional Regulation by MECP2	4	100	0.00660415	0.820128	0.820128	4	77	0.00552684	0.348599	9606	Homo sapiens	ENSG00000183454;ENSG00000059804		R-HSA-9006507;R-HSA-9022186;R-HSA-9006490;R-HSA-9022175
R-HSA-193368	Synthesis of bile acids and bile salts via 7alpha-hydroxycholesterol	3	78	0.00515123	0.820334	0.820334	4	39	0.00279931	-0.666475	9606	Homo sapiens	ENSG00000099377;ENSG00000151632;ENSG00000124212		R-HSA-192160;R-HSA-192097;R-HSA-192036;R-HSA-192157
R-HSA-372790	Signaling by GPCR	44	875	0.0577863	0.820825	0.820825	75	392	0.0281367	0.260595	9606	Homo sapiens	ENSG00000161638;ENSG00000108688;ENSG00000163737;ENSG00000148680;ENSG00000145708;ENSG00000066248;ENSG00000171860;ENSG00000134215;ENSG00000135346;ENSG00000148926;ENSG00000171517;ENSG00000188064;ENSG00000115252;ENSG00000169245;ENSG00000085741;ENSG00000121966;ENSG00000127129;ENSG00000090104;ENSG00000186642;ENSG00000101850;ENSG00000081041;ENSG00000143333;ENSG00000136928;ENSG00000006606;ENSG00000139679…		R-HSA-8982025;R-HSA-749448;R-HSA-8982026;R-HSA-9615249;R-HSA-392064;R-HSA-749454;R-HSA-8937613;R-HSA-749452;R-HSA-8982017;R-HSA-8982019;R-HSA-392206;R-HSA-8982018;R-HSA-8982021;R-HSA-8981892;R-HSA-8982020;R-HSA-420489;R-HSA-392212;R-HSA-390931;R-HSA-374173;R-HSA-749456;R-HSA-8851352;R-HSA-751019;R-HSA-379044;R-HSA-163617;R-HSA-389026;R-HSA-170666;R-HSA-380073;R-HSA-379048;R-HSA-170671;R-HSA-17067…
R-HSA-9634597	GPER1 signaling	2	56	0.00369832	0.827754	0.827754	3	10	0.000717772	1.15327	9606	Homo sapiens	ENSG00000161638;ENSG00000164742		R-HSA-163617;R-HSA-9624017;R-HSA-392129
R-HSA-5654693	FRS-mediated FGFR1 signaling	1	31	0.00204729	0.829082	0.829082	9	9	0.000645995	-2.75561	9606	Homo sapiens	ENSG00000118972		R-HSA-5654578;R-HSA-5654575;R-HSA-5654586;R-HSA-5654587;R-HSA-5654571;R-HSA-5654584;R-HSA-5654392;R-HSA-8941623;R-HSA-5654569
R-HSA-1971475	A tetrasaccharide linker sequence is required for GAG synthesis	1	31	0.00204729	0.829082	0.829082	5	5	0.000358886	1.14117	9606	Homo sapiens	ENSG00000038427		R-HSA-1889981;R-HSA-9638064;R-HSA-1889978;R-HSA-1878002;R-HSA-1889955
R-HSA-997272	Inhibition of voltage gated Ca2+ channels via Gbeta/gamma subunits	1	31	0.00204729	0.829082	0.829082	3	3	0.000215332	-1.84969	9606	Homo sapiens	ENSG00000136928		R-HSA-1013020;R-HSA-1013013;R-HSA-1013012
R-HSA-1296041	Activation of G protein gated Potassium channels	1	31	0.00204729	0.829082	0.829082	3	3	0.000215332	-1.84969	9606	Homo sapiens	ENSG00000136928		R-HSA-1013020;R-HSA-1013013;R-HSA-1013012
R-HSA-1296059	G protein gated Potassium channels	1	31	0.00204729	0.829082	0.829082	3	3	0.000215332	-1.84969	9606	Homo sapiens	ENSG00000136928		R-HSA-1013020;R-HSA-1013013;R-HSA-1013012
R-HSA-3214842	HDMs demethylate histones	1	31	0.00204729	0.829082	0.829082	14	17	0.00122021	-1.07131	9606	Homo sapiens	ENSG00000278828		R-HSA-4754187;R-HSA-4754176;R-HSA-5661116;R-HSA-5661114;R-HSA-5661115;R-HSA-4754181;R-HSA-3214912;R-HSA-4724284;R-HSA-5661122;R-HSA-5661123;R-HSA-5661120;R-HSA-5661121;R-HSA-4722133;R-HSA-4724279
R-HSA-3000157	Laminin interactions	1	31	0.00204729	0.829082	0.829082	9	15	0.00107666	1.26866	9606	Homo sapiens	ENSG00000196569		R-HSA-2426676;R-HSA-216048;R-HSA-2426450;R-HSA-2396083;R-HSA-2426530;R-HSA-4084505;R-HSA-3907292;R-HSA-2327803;R-HSA-216058
R-HSA-5218921	VEGFR2 mediated cell proliferation	1	31	0.00204729	0.829082	0.829082	3	12	0.000861326	1.85051	9606	Homo sapiens	ENSG00000128052		R-HSA-4420202;R-HSA-4420121;R-HSA-4420153
R-HSA-1187000	Fertilization	1	31	0.00204729	0.829082	0.829082	1	9	0.000645995	-1.82059	9606	Homo sapiens	ENSG00000149506		R-HSA-1297338
R-HSA-1266695	Interleukin-7 signaling	1	31	0.00204729	0.829082	0.829082	2	26	0.00186621	-1.07131	9606	Homo sapiens	ENSG00000278828		R-HSA-8865711;R-HSA-8865613
R-HSA-400685	Sema4D in semaphorin signaling	1	31	0.00204729	0.829082	0.829082	1	13	0.000933104	-1.39722	9606	Homo sapiens	ENSG00000126458		R-HSA-416546
R-HSA-174824	Plasma lipoprotein assembly, remodeling, and clearance	4	102	0.00673623	0.831619	0.831619	20	86	0.00617284	1.07346	9606	Homo sapiens	ENSG00000130203;ENSG00000167772;ENSG00000099139;ENSG00000130164		R-HSA-174690;R-HSA-171106;R-HSA-174624;R-HSA-6784676;R-HSA-174657;R-HSA-6784738;R-HSA-174660;R-HSA-174757;R-HSA-171141;R-HSA-171087;R-HSA-174706;R-HSA-171122;R-HSA-174739;R-HSA-171059;R-HSA-6784628;R-HSA-6784735;R-HSA-6784734;R-HSA-174808;R-HSA-266303;R-HSA-6784729
R-HSA-2219528	PI3K/AKT Signaling in Cancer	5	124	0.00818914	0.833444	0.833444	1	21	0.00150732	0.316144	9606	Homo sapiens	ENSG00000140285;ENSG00000049130;ENSG00000157168;ENSG00000118972		R-HSA-2400009
R-HSA-157858	Gap junction trafficking and regulation	2	57	0.00376436	0.835098	0.835098	7	24	0.00172265	0.137899	9606	Homo sapiens	ENSG00000165474;ENSG00000106976		R-HSA-196017;R-HSA-1629787;R-HSA-190519;R-HSA-451056;R-HSA-190698;R-HSA-190687;R-HSA-190829
R-HSA-9020702	Interleukin-1 signaling	5	125	0.00825518	0.838446	0.838446	17	59	0.00423486	0.20296	9606	Homo sapiens	ENSG00000115590;ENSG00000125538;ENSG00000115008;ENSG00000173432;ENSG00000108984		R-HSA-727819;R-HSA-507719;R-HSA-446694;R-HSA-446692;R-HSA-168166;R-HSA-446862;R-HSA-446894;R-HSA-446701;R-HSA-446634;R-HSA-446868;R-HSA-450133;R-HSA-446130;R-HSA-446684;R-HSA-445757;R-HSA-445752;R-HSA-446648;R-HSA-445753
R-HSA-3295583	TRP channels	1	32	0.00211333	0.838559	0.838559	3	7	0.00050244	1.03976	9606	Homo sapiens	ENSG00000104321		R-HSA-3295579;R-HSA-9701055;R-HSA-9701211
R-HSA-5357769	Caspase activation via extrinsic apoptotic signalling pathway	1	32	0.00211333	0.838559	0.838559	4	17	0.00122021	1.68906	9606	Homo sapiens	ENSG00000121858		R-HSA-139952;R-HSA-141156;R-HSA-3465448;R-HSA-3371359
R-HSA-8934593	Regulation of RUNX1 Expression and Activity	1	32	0.00211333	0.838559	0.838559	2	19	0.00136377	-1.39076	9606	Homo sapiens	ENSG00000118971		R-HSA-8938867;R-HSA-8865320
R-HSA-5655253	Signaling by FGFR2 in disease	2	58	0.00383041	0.842159	0.842159	16	28	0.00200976	-0.875007	9606	Homo sapiens	ENSG00000140285;ENSG00000118972		R-HSA-5654748;R-HSA-5655323;R-HSA-5655320;R-HSA-2077424;R-HSA-2033488;R-HSA-2033486;R-HSA-5655268;R-HSA-2077421;R-HSA-5655301;R-HSA-5655233;R-HSA-5655343;R-HSA-5655245;R-HSA-5655339;R-HSA-2033474;R-HSA-5655241;R-HSA-2033472
R-HSA-912446	Meiotic recombination	2	58	0.00383041	0.842159	0.842159	4	9	0.000645995	-1.41438	9606	Homo sapiens	ENSG00000278828;ENSG00000273802		R-HSA-912458;R-HSA-912503;R-HSA-912496;R-HSA-1214188
R-HSA-109704	PI3K Cascade	2	58	0.00383041	0.842159	0.842159	1	6	0.000430663	-0.875007	9606	Homo sapiens	ENSG00000140285;ENSG00000118972		R-HSA-109699
R-HSA-2162123	Synthesis of Prostaglandins (PG) and Thromboxanes (TX)	2	58	0.00383041	0.842159	0.842159	5	33	0.00236865	-1.89666	9606	Homo sapiens	ENSG00000095303;ENSG00000124212		R-HSA-140355;R-HSA-76496;R-HSA-2314678;R-HSA-140359;R-HSA-9677320
R-HSA-209776	Metabolism of amine-derived hormones	2	58	0.00383041	0.842159	0.842159	3	21	0.00150732	-0.0895677	9606	Homo sapiens	ENSG00000211448;ENSG00000135346		R-HSA-209840;R-HSA-209925;R-HSA-209772
R-HSA-9675108	Nervous system development	30	621	0.0410118	0.842893	0.842893	157	324	0.0232558	1.22387	9606	Homo sapiens	ENSG00000161638;ENSG00000149294;ENSG00000112902;ENSG00000151150;ENSG00000066248;ENSG00000136531;ENSG00000113532;ENSG00000196569;ENSG00000134215;ENSG00000100985;ENSG00000121966;ENSG00000126458;ENSG00000087245;ENSG00000182168;ENSG00000106123;ENSG00000067141;ENSG00000072832;ENSG00000106976;ENSG00000172020;ENSG00000135333;ENSG00000198910;ENSG00000135097;ENSG00000006283;ENSG00000182175;ENSG00000145242…		R-HSA-525833;R-HSA-593672;R-HSA-3928633;R-HSA-3928632;R-HSA-3928639;R-HSA-3928627;R-HSA-3928625;R-HSA-3928624;R-HSA-3928631;R-HSA-3928628;R-HSA-3928617;R-HSA-3928623;R-HSA-3928610;R-HSA-9011347;R-HSA-9011346;R-HSA-8986258;R-HSA-3928615;R-HSA-3928614;R-HSA-3928612;R-HSA-3928602;R-HSA-3928601;R-HSA-3928600;R-HSA-3928607;R-HSA-416546;R-HSA-3928604;R-HSA-3928595;R-HSA-392749;R-HSA-3928594;R-HSA-41886…
R-HSA-1226099	Signaling by FGFR in disease	3	82	0.0054154	0.845203	0.845203	42	99	0.00710594	-0.210939	9606	Homo sapiens	ENSG00000140285;ENSG00000115415;ENSG00000118972		R-HSA-2023455;R-HSA-2023451;R-HSA-5655315;R-HSA-5655326;R-HSA-5655262;R-HSA-5655263;R-HSA-5654748;R-HSA-5655323;R-HSA-5655320;R-HSA-2033488;R-HSA-2033486;R-HSA-5655301;R-HSA-5655233;R-HSA-5655247;R-HSA-1888198;R-HSA-5655244;R-HSA-5655245;R-HSA-2033474;R-HSA-5655243;R-HSA-5655240;R-HSA-5655241;R-HSA-2033472;R-HSA-1839100;R-HSA-5655285;R-HSA-1839098;R-HSA-5655295;R-HSA-1839094;R-HSA-5655290;R-HSA-2…
R-HSA-5655332	Signaling by FGFR3 in disease	1	33	0.00217937	0.847511	0.847511	13	21	0.00150732	-2.75561	9606	Homo sapiens	ENSG00000118972		R-HSA-5655285;R-HSA-5655315;R-HSA-5655262;R-HSA-5655295;R-HSA-5655289;R-HSA-5655270;R-HSA-2077420;R-HSA-2012074;R-HSA-2012073;R-HSA-5655247;R-HSA-5655244;R-HSA-5655277;R-HSA-5655243
R-HSA-4641262	Disassembly of the destruction complex and recruitment of AXIN to the membrane	1	33	0.00217937	0.847511	0.847511	4	7	0.00050244	1.60079	9606	Homo sapiens	ENSG00000157240		R-HSA-201685;R-HSA-201691;R-HSA-1504186;R-HSA-201677
R-HSA-75109	Triglyceride biosynthesis	1	33	0.00217937	0.847511	0.847511	1	7	0.00050244	-1.23094	9606	Homo sapiens	ENSG00000062282		R-HSA-549192
R-HSA-3371571	HSF1-dependent transactivation	2	59	0.00389645	0.848944	0.848944	4	8	0.000574218	-0.815769	9606	Homo sapiens	ENSG00000109846;ENSG00000146072		R-HSA-3371554;R-HSA-5082356;R-HSA-5082369;R-HSA-5082384
R-HSA-202433	Generation of second messenger molecules	2	59	0.00389645	0.848944	0.848944	3	17	0.00122021	0.109621	9606	Homo sapiens	ENSG00000277734;ENSG00000231389		R-HSA-202245;R-HSA-202248;R-HSA-202216
R-HSA-197264	Nicotinamide salvaging	2	59	0.00389645	0.848944	0.848944	2	12	0.000861326	-0.41578	9606	Homo sapiens	ENSG00000138496;ENSG00000124212		R-HSA-8938073;R-HSA-76496
R-HSA-9013149	RAC1 GTPase cycle	8	191	0.0126139	0.850088	0.850088	3	6	0.000430663	1.24719	9606	Homo sapiens	ENSG00000006453;ENSG00000188158;ENSG00000047365;ENSG00000160145;ENSG00000066248;ENSG00000134215;ENSG00000180448;ENSG00000120278		R-HSA-9013145;R-HSA-9013144;R-HSA-9013143
R-HSA-5339562	Uptake and actions of bacterial toxins	2	60	0.00396249	0.855463	0.855463	7	66	0.0047373	1.64346	9606	Homo sapiens	ENSG00000067715;ENSG00000108984		R-HSA-5211405;R-HSA-5244402;R-HSA-5250979;R-HSA-5244404;R-HSA-5250986;R-HSA-5250972;R-HSA-5244397
R-HSA-4085001	Sialic acid metabolism	2	60	0.00396249	0.855463	0.855463	1	21	0.00150732	2.45755	9606	Homo sapiens	ENSG00000111728;ENSG00000113532		R-HSA-4084978
R-HSA-171306	Packaging Of Telomere Ends	1	34	0.00224541	0.855968	0.855968	2	2	0.000143554	-1.75745	9606	Homo sapiens	ENSG00000273802		R-HSA-181450;R-HSA-176700
R-HSA-5576892	Phase 0 - rapid depolarisation	1	34	0.00224541	0.855968	0.855968	1	2	0.000143554	1.90355	9606	Homo sapiens	ENSG00000136531		R-HSA-5576895
R-HSA-5654732	Negative regulation of FGFR3 signaling	1	34	0.00224541	0.855968	0.855968	3	14	0.00100488	-2.75561	9606	Homo sapiens	ENSG00000118972		R-HSA-5654679;R-HSA-5654565;R-HSA-5654730
R-HSA-73614	Pyrimidine salvage	1	34	0.00224541	0.855968	0.855968	1	10	0.000717772	-1.1728	9606	Homo sapiens	ENSG00000158825		R-HSA-73608
R-HSA-73772	RNA Polymerase I Promoter Escape	2	61	0.00402853	0.861724	0.861724	1	2	0.000143554	-1.41438	9606	Homo sapiens	ENSG00000278828;ENSG00000273802		R-HSA-74986
R-HSA-8866654	E3 ubiquitin ligases ubiquitinate target proteins	2	61	0.00402853	0.861724	0.861724	4	16	0.00114844	-0.058071	9606	Homo sapiens	ENSG00000151692;ENSG00000273802		R-HSA-8938770;R-HSA-8942099;R-HSA-8938773;R-HSA-8942101
R-HSA-3000171	Non-integrin membrane-ECM interactions	2	61	0.00402853	0.861724	0.861724	3	22	0.0015791	1.17235	9606	Homo sapiens	ENSG00000060718;ENSG00000196569		R-HSA-2328129;R-HSA-2426355;R-HSA-2327738
R-HSA-5654708	Downstream signaling of activated FGFR3	1	35	0.00231145	0.863956	0.863956	22	23	0.00165088	-2.75561	9606	Homo sapiens	ENSG00000118972		R-HSA-5654646;R-HSA-5654647;R-HSA-5654709;R-HSA-5654643;R-HSA-5654224;R-HSA-5654640;R-HSA-5654416;R-HSA-5654641;R-HSA-5654705;R-HSA-5654623;R-HSA-5654631;R-HSA-5654148;R-HSA-5654628;R-HSA-8941628;R-HSA-5654625;R-HSA-5654222;R-HSA-5654637;R-HSA-5654413;R-HSA-5654634;R-HSA-5654408;R-HSA-5654633;R-HSA-5654409
R-HSA-5656169	Termination of translesion DNA synthesis	1	35	0.00231145	0.863956	0.863956	5	9	0.000645995	1.73731	9606	Homo sapiens	ENSG00000187608		R-HSA-5653766;R-HSA-5653780;R-HSA-5653786;R-HSA-5653754;R-HSA-5653770
R-HSA-9674555	Signaling by CSF3 (G-CSF)	1	35	0.00231145	0.863956	0.863956	9	21	0.00150732	1.1172	9606	Homo sapiens	ENSG00000115415		R-HSA-9674563;R-HSA-9674562;R-HSA-9705461;R-HSA-9674567;R-HSA-9674550;R-HSA-9705458;R-HSA-9705465;R-HSA-9674542;R-HSA-9705466
R-HSA-112311	Neurotransmitter clearance	1	35	0.00231145	0.863956	0.863956	4	16	0.00114844	-1.41717	9606	Homo sapiens	ENSG00000189221		R-HSA-141186;R-HSA-379382;R-HSA-379395;R-HSA-9677917
R-HSA-5654733	Negative regulation of FGFR4 signaling	1	35	0.00231145	0.863956	0.863956	3	14	0.00100488	-2.75561	9606	Homo sapiens	ENSG00000118972		R-HSA-5654566;R-HSA-5654734;R-HSA-5654684
R-HSA-418360	Platelet calcium homeostasis	1	35	0.00231145	0.863956	0.863956	1	8	0.000574218	1.2148	9606	Homo sapiens	ENSG00000070961		R-HSA-418309
R-HSA-199220	Vitamin B5 (pantothenate) metabolism	1	35	0.00231145	0.863956	0.863956	1	12	0.000861326	1.50023	9606	Homo sapiens	ENSG00000197594		R-HSA-8938314
R-HSA-9007101	Rab regulation of trafficking	5	131	0.00865143	0.865926	0.865926	6	35	0.0025122	1.06452	9606	Homo sapiens	ENSG00000276600;ENSG00000123570;ENSG00000154917;ENSG00000041353;ENSG00000175984		R-HSA-8876193;R-HSA-8876191;R-HSA-8854303;R-HSA-8877308;R-HSA-8877451;R-HSA-8854329
R-HSA-5250924	B-WICH complex positively regulates rRNA expression	2	62	0.00409457	0.867736	0.867736	1	3	0.000215332	-1.41438	9606	Homo sapiens	ENSG00000278828;ENSG00000273802		R-HSA-5250938
R-HSA-8980692	RHOA GTPase cycle	6	154	0.0101704	0.870693	0.870693	3	6	0.000430663	1.17229	9606	Homo sapiens	ENSG00000169851;ENSG00000047365;ENSG00000160145;ENSG00000066248;ENSG00000134215;ENSG00000180448		R-HSA-9013009;R-HSA-8980691;R-HSA-8981637
R-HSA-5654716	Downstream signaling of activated FGFR4	1	36	0.00237749	0.871502	0.871502	22	23	0.00165088	-2.75561	9606	Homo sapiens	ENSG00000118972		R-HSA-5654422;R-HSA-5654423;R-HSA-5654418;R-HSA-5654163;R-HSA-8941613;R-HSA-5654655;R-HSA-5654428;R-HSA-5654717;R-HSA-5654653;R-HSA-5654714;R-HSA-5654426;R-HSA-5654651;R-HSA-5654169;R-HSA-5654425;R-HSA-5654662;R-HSA-5654151;R-HSA-5654663;R-HSA-5654658;R-HSA-5654659;R-HSA-5654669;R-HSA-5654667;R-HSA-5654664
R-HSA-68962	Activation of the pre-replicative complex	1	36	0.00237749	0.871502	0.871502	7	9	0.000645995	-1.00216	9606	Homo sapiens	ENSG00000085840		R-HSA-68960;R-HSA-68914;R-HSA-68917;R-HSA-68916;R-HSA-68919;R-HSA-68918;R-HSA-68940
R-HSA-2424491	DAP12 signaling	1	36	0.00237749	0.871502	0.871502	6	17	0.00122021	5.02363	9606	Homo sapiens	ENSG00000134215		R-HSA-2424484;R-HSA-2424485;R-HSA-2424486;R-HSA-2424487;R-HSA-2424481;R-HSA-2424476
R-HSA-9687139	Aberrant regulation of mitotic cell cycle due to RB1 defects	1	36	0.00237749	0.871502	0.871502	1	3	0.000215332	-1.39076	9606	Homo sapiens	ENSG00000118971		R-HSA-9659782
R-HSA-380972	Energy dependent regulation of mTOR by LKB1-AMPK	1	36	0.00237749	0.871502	0.871502	2	7	0.00050244	-1.9697	9606	Homo sapiens	ENSG00000025039		R-HSA-447074;R-HSA-380979
R-HSA-9013508	NOTCH3 Intracellular Domain Regulates Transcription	1	36	0.00237749	0.871502	0.871502	4	22	0.0015791	1.1172	9606	Homo sapiens	ENSG00000115415		R-HSA-9021325;R-HSA-9013567;R-HSA-9014129;R-HSA-9021334
R-HSA-5223345	Miscellaneous transport and binding events	1	36	0.00237749	0.871502	0.871502	1	13	0.000933104	4.62127	9606	Homo sapiens	ENSG00000075340		R-HSA-5226979
R-HSA-70171	Glycolysis	4	110	0.00726456	0.87162	0.87162	3	24	0.00172265	-0.737604	9606	Homo sapiens	ENSG00000123836;ENSG00000109107;ENSG00000111674		R-HSA-71496;R-HSA-71802;R-HSA-71660
R-HSA-3214815	HDACs deacetylate histones	2	63	0.00416061	0.873506	0.873506	4	5	0.000358886	-1.41438	9606	Homo sapiens	ENSG00000278828;ENSG00000273802		R-HSA-3777129;R-HSA-3782637;R-HSA-3782655;R-HSA-3769447
R-HSA-418597	G alpha (z) signalling events	2	63	0.00416061	0.873506	0.873506	5	13	0.000933104	2.97561	9606	Homo sapiens	ENSG00000164742;ENSG00000143333		R-HSA-392129;R-HSA-392064;R-HSA-8982018;R-HSA-8982021;R-HSA-8981892
R-HSA-8878171	Transcriptional regulation by RUNX1	11	261	0.0172368	0.876619	0.876619	34	132	0.00947459	-0.00131489	9606	Homo sapiens	ENSG00000163737;ENSG00000119508;ENSG00000278828;ENSG00000273802;ENSG00000158321;ENSG00000173894;ENSG00000143387;ENSG00000107485;ENSG00000118971		R-HSA-8936584;R-HSA-8938121;R-HSA-8937097;R-HSA-8937037;R-HSA-8956608;R-HSA-8938176;R-HSA-8937989;R-HSA-8956568;R-HSA-8937113;R-HSA-8937050;R-HSA-8865491;R-HSA-8936989;R-HSA-8937118;R-HSA-8936979;R-HSA-8865498;R-HSA-8936599;R-HSA-8936616;R-HSA-8956586;R-HSA-8936621;R-HSA-8865505;R-HSA-8936608;R-HSA-8936481;R-HSA-8936995;R-HSA-8938022;R-HSA-8865320;R-HSA-8937016;R-HSA-8935740;R-HSA-8937022;R-HSA-8…
R-HSA-6806834	Signaling by MET	3	88	0.00581165	0.876891	0.876891	1	51	0.00366064	1.44492	9606	Homo sapiens	ENSG00000060718;ENSG00000196569;ENSG00000171502		R-HSA-8874079
R-HSA-888590	GABA synthesis, release, reuptake and degradation	1	37	0.00244353	0.878629	0.878629	2	10	0.000717772	1.26225	9606	Homo sapiens	ENSG00000067715		R-HSA-888589;R-HSA-917744
R-HSA-5609975	Diseases associated with glycosylation precursor biosynthesis	1	37	0.00244353	0.878629	0.878629	1	15	0.00107666	-1.00359	9606	Homo sapiens	ENSG00000108479		R-HSA-5610026
R-HSA-186763	Downstream signal transduction	1	37	0.00244353	0.878629	0.878629	1	16	0.00114844	1.1172	9606	Homo sapiens	ENSG00000115415		R-HSA-380782
R-HSA-5578775	Ion homeostasis	2	64	0.00422665	0.879044	0.879044	3	17	0.00122021	1.50454	9606	Homo sapiens	ENSG00000070961;ENSG00000129244		R-HSA-418309;R-HSA-9684068;R-HSA-936897
R-HSA-9006934	Signaling by Receptor Tyrosine Kinases	29	620	0.0409457	0.880932	0.880932	278	746	0.0535458	0.839887	9606	Homo sapiens	ENSG00000105894;ENSG00000130203;ENSG00000115738;ENSG00000106976;ENSG00000099139;ENSG00000128052;ENSG00000172201;ENSG00000115415;ENSG00000060718;ENSG00000117525;ENSG00000157168;ENSG00000138615;ENSG00000196569;ENSG00000134215;ENSG00000171502;ENSG00000118972;ENSG00000118785;ENSG00000113296;ENSG00000140285;ENSG00000100985;ENSG00000120899;ENSG00000165197;ENSG00000049130		R-HSA-9701524;R-HSA-5654614;R-HSA-5654615;R-HSA-8848005;R-HSA-5654612;R-HSA-6785636;R-HSA-205319;R-HSA-1562641;R-HSA-5654608;R-HSA-1562640;R-HSA-5654622;R-HSA-5654623;R-HSA-205321;R-HSA-5654620;R-HSA-5654618;R-HSA-5654596;R-HSA-205328;R-HSA-5654597;R-HSA-5654594;R-HSA-5654592;R-HSA-9701507;R-HSA-6785648;R-HSA-1250315;R-HSA-5654607;R-HSA-5654605;R-HSA-5654603;R-HSA-5654600;R-HSA-1963581;R-HSA-5654…
R-HSA-112399	IRS-mediated signalling	2	65	0.0042927	0.884358	0.884358	1	9	0.000645995	-0.875007	9606	Homo sapiens	ENSG00000140285;ENSG00000118972		R-HSA-109699
R-HSA-6791312	TP53 Regulates Transcription of Cell Cycle Genes	2	65	0.0042927	0.884358	0.884358	4	42	0.00301464	1.83426	9606	Homo sapiens	ENSG00000145632		R-HSA-6801637;R-HSA-6801666;R-HSA-6801675;R-HSA-6801641
R-HSA-442755	Activation of NMDA receptors and postsynaptic events	4	113	0.00746269	0.88436	0.88436	22	71	0.00509618	1.98292	9606	Homo sapiens	ENSG00000107282;ENSG00000183454;ENSG00000157168;ENSG00000164742		R-HSA-9609746;R-HSA-9610802;R-HSA-9610195;R-HSA-432164;R-HSA-432162;R-HSA-9611030;R-HSA-9610327;R-HSA-9612085;R-HSA-432172;R-HSA-9610270;R-HSA-9610750;R-HSA-9617535;R-HSA-9610879;R-HSA-9610653;R-HSA-9610627;R-HSA-9609738;R-HSA-9610408;R-HSA-9611368;R-HSA-9614185;R-HSA-9609742;R-HSA-9617326;R-HSA-442715
R-HSA-192105	Synthesis of bile acids and bile salts	4	113	0.00746269	0.88436	0.88436	13	83	0.00595751	-0.243605	9606	Homo sapiens	ENSG00000070882;ENSG00000099377;ENSG00000151632;ENSG00000124212		R-HSA-192160;R-HSA-192097;R-HSA-192036;R-HSA-193800;R-HSA-193709;R-HSA-193841;R-HSA-8867667;R-HSA-193781;R-HSA-193845;R-HSA-193816;R-HSA-193758;R-HSA-193789;R-HSA-192157
R-HSA-9675126	Diseases of mitotic cell cycle	1	38	0.00250958	0.885362	0.885362	1	5	0.000358886	-1.39076	9606	Homo sapiens	ENSG00000118971		R-HSA-9659782
R-HSA-5675482	Regulation of necroptotic cell death	1	38	0.00250958	0.885362	0.885362	2	18	0.00129199	1.68906	9606	Homo sapiens	ENSG00000121858		R-HSA-3465429;R-HSA-5675456
R-HSA-4791275	Signaling by WNT in cancer	1	38	0.00250958	0.885362	0.885362	1	16	0.00114844	2.95783	9606	Homo sapiens	ENSG00000155011		R-HSA-5339711
R-HSA-1483249	Inositol phosphate metabolism	3	90	0.00594373	0.886098	0.886098	6	71	0.00509618	-1.161	9606	Homo sapiens	ENSG00000086544;ENSG00000143772;ENSG00000161896		R-HSA-1855193;R-HSA-1855194;R-HSA-1855227;R-HSA-1855158;R-HSA-1855223;R-HSA-1855153
R-HSA-2559580	Oxidative Stress Induced Senescence	4	114	0.00752873	0.888354	0.888354	9	40	0.00287109	0.0554935	9606	Homo sapiens	ENSG00000278828;ENSG00000273802;ENSG00000173894;ENSG00000108984		R-HSA-3229089;R-HSA-3222593;R-HSA-3223200;R-HSA-3228469;R-HSA-3238999;R-HSA-3240295;R-HSA-450333;R-HSA-450296;R-HSA-3229102
R-HSA-9013148	CDC42 GTPase cycle	6	159	0.0105006	0.888668	0.888668	2	6	0.000430663	1.23051	9606	Homo sapiens	ENSG00000139132;ENSG00000047365;ENSG00000066248;ENSG00000134215;ENSG00000180448;ENSG00000120278		R-HSA-9013161;R-HSA-9013159
R-HSA-9029569	NR1H3 & NR1H2 regulate gene expression linked to cholesterol transport and efflux	2	66	0.00435874	0.889454	0.889454	2	40	0.00287109	1.47769	9606	Homo sapiens	ENSG00000130203		R-HSA-9031512;R-HSA-9031522
R-HSA-176187	Activation of ATR in response to replication stress	1	39	0.00257562	0.891721	0.891721	2	9	0.000645995	-1.00216	9606	Homo sapiens	ENSG00000085840		R-HSA-176298;R-HSA-176318
R-HSA-5654726	Negative regulation of FGFR1 signaling	1	39	0.00257562	0.891721	0.891721	3	15	0.00107666	-2.75561	9606	Homo sapiens	ENSG00000118972		R-HSA-5654672;R-HSA-5654560;R-HSA-5654673
R-HSA-110330	Recognition and association of DNA glycosylase with site containing an affected purine	1	39	0.00257562	0.891721	0.891721	2	10	0.000717772	-1.75745	9606	Homo sapiens	ENSG00000273802		R-HSA-9629195;R-HSA-9629373
R-HSA-9619665	EGR2 and SOX10-mediated initiation of Schwann cell myelination	1	39	0.00257562	0.891721	0.891721	2	26	0.00186621	1.26866	9606	Homo sapiens	ENSG00000196569		R-HSA-9619666;R-HSA-9619668
R-HSA-6804758	Regulation of TP53 Activity through Acetylation	1	39	0.00257562	0.891721	0.891721	1	14	0.00100488	2.02466	9606	Homo sapiens	ENSG00000108984		R-HSA-8877691
R-HSA-6809371	Formation of the cornified envelope	5	138	0.00911372	0.892905	0.892905	13	27	0.00193798	-1.43586	9606	Homo sapiens	ENSG00000118898;ENSG00000096696;ENSG00000057294;ENSG00000170421;ENSG00000124102		R-HSA-6814695;R-HSA-6814374;R-HSA-6814734;R-HSA-6810894;R-HSA-6814764;R-HSA-6814187;R-HSA-6810357;R-HSA-6811539;R-HSA-6814387;R-HSA-8942224;R-HSA-6810843;R-HSA-6814298;R-HSA-6810937
R-HSA-112316	Neuronal System	22	490	0.0323603	0.894306	0.894306	78	221	0.0158628	1.0151	9606	Homo sapiens	ENSG00000026559;ENSG00000184408;ENSG00000174343;ENSG00000136928;ENSG00000142949;ENSG00000135750;ENSG00000157168;ENSG00000067715;ENSG00000111262;ENSG00000170049;ENSG00000139220;ENSG00000011677;ENSG00000011347;ENSG00000189221;ENSG00000116396;ENSG00000153707;ENSG00000107282;ENSG00000079215;ENSG00000121361;ENSG00000183454;ENSG00000164742;ENSG00000146006		R-HSA-9609746;R-HSA-888589;R-HSA-141186;R-HSA-9611030;R-HSA-210439;R-HSA-379395;R-HSA-6794336;R-HSA-6794349;R-HSA-392206;R-HSA-1296024;R-HSA-6794348;R-HSA-9610270;R-HSA-6797803;R-HSA-374922;R-HSA-9610653;R-HSA-210444;R-HSA-9610627;R-HSA-6794356;R-HSA-1013020;R-HSA-6794354;R-HSA-6797810;R-HSA-6794353;R-HSA-6794352;R-HSA-9609738;R-HSA-1013013;R-HSA-380574;R-HSA-6800380;R-HSA-1013012;R-HSA-372505;R-…
R-HSA-112043	PLC beta mediated events	2	67	0.00442478	0.894342	0.894342	3	32	0.00229687	2.1612	9606	Homo sapiens	ENSG00000115252;ENSG00000164742		R-HSA-111955;R-HSA-111956;R-HSA-111930
R-HSA-186712	Regulation of beta-cell development	2	67	0.00442478	0.894342	0.894342	1	26	0.00186621	-1.3688	9606	Homo sapiens	ENSG00000116833		R-HSA-210773
R-HSA-5632684	Hedgehog 'on' state	3	92	0.00607582	0.894685	0.894685	11	37	0.00265576	1.81572	9606	Homo sapiens	ENSG00000164161;ENSG00000128602		R-HSA-5632679;R-HSA-5632672;R-HSA-5633040;R-HSA-5635859;R-HSA-5632674;R-HSA-5632668;R-HSA-5632671;R-HSA-5632670;R-HSA-5632667;R-HSA-445448;R-HSA-5635850
R-HSA-9013404	RAC2 GTPase cycle	3	92	0.00607582	0.894685	0.894685	2	10	0.000717772	1.60546	9606	Homo sapiens	ENSG00000006453;ENSG00000188158;ENSG00000134215		R-HSA-9014296;R-HSA-9014294
R-HSA-163359	Glucagon signaling in metabolic regulation	1	40	0.00264166	0.897728	0.897728	2	6	0.000430663	3.31792	9606	Homo sapiens	ENSG00000164742		R-HSA-163617;R-HSA-164377
R-HSA-1461957	Beta defensins	1	40	0.00264166	0.897728	0.897728	1	5	0.000358886	-2.2649	9606	Homo sapiens	ENSG00000137462		R-HSA-1974676
R-HSA-1227986	Signaling by ERBB2	2	68	0.00449082	0.899028	0.899028	24	46	0.00330175	1.05656	9606	Homo sapiens	ENSG00000157168		R-HSA-1250195;R-HSA-1963581;R-HSA-8848005;R-HSA-6785636;R-HSA-1963582;R-HSA-1250486;R-HSA-1963578;R-HSA-1306969;R-HSA-1250463;R-HSA-1250462;R-HSA-1306972;R-HSA-1306979;R-HSA-1963563;R-HSA-6785648;R-HSA-1963589;R-HSA-1250346;R-HSA-1247497;R-HSA-1358798;R-HSA-1306953;R-HSA-8863804;R-HSA-1358792;R-HSA-8847995;R-HSA-1250189;R-HSA-1963586
R-HSA-190861	Gap junction assembly	1	41	0.0027077	0.903403	0.903403	4	16	0.00114844	-1.4343	9606	Homo sapiens	ENSG00000165474		R-HSA-1629787;R-HSA-451056;R-HSA-190698;R-HSA-190687
R-HSA-5357905	Regulation of TNFR1 signaling	1	41	0.0027077	0.903403	0.903403	3	17	0.00122021	1.26794	9606	Homo sapiens	ENSG00000056558		R-HSA-5634228;R-HSA-5693108;R-HSA-5634221
R-HSA-168638	NOD1/2 Signaling Pathway	1	41	0.0027077	0.903403	0.903403	2	18	0.00129199	2.02466	9606	Homo sapiens	ENSG00000108984		R-HSA-727819;R-HSA-1247960
R-HSA-5365859	RA biosynthesis pathway	1	41	0.0027077	0.903403	0.903403	1	11	0.000789549	-2.03879	9606	Homo sapiens	ENSG00000162496		R-HSA-5419165
R-HSA-2428928	IRS-related events triggered by IGF1R	2	69	0.00455686	0.903519	0.903519	1	12	0.000861326	-0.875007	9606	Homo sapiens	ENSG00000140285;ENSG00000118972		R-HSA-109699
R-HSA-352230	Amino acid transport across the plasma membrane	2	69	0.00455686	0.903519	0.903519	2	36	0.00258398	-0.0702345	9606	Homo sapiens	ENSG00000092068;ENSG00000017483		R-HSA-352182;R-HSA-352191
R-HSA-76002	Platelet activation, signaling and aggregation	12	293	0.0193502	0.905483	0.905483	27	117	0.00839793	1.26617	9606	Homo sapiens	ENSG00000119699;ENSG00000169851;ENSG00000250722;ENSG00000163737;ENSG00000041353;ENSG00000165197;ENSG00000129009;ENSG00000091428;ENSG00000134215;ENSG00000171557;ENSG00000106366;ENSG00000092969		R-HSA-429441;R-HSA-430158;R-HSA-354124;R-HSA-434637;R-HSA-442314;R-HSA-434633;R-HSA-939265;R-HSA-372693;R-HSA-481044;R-HSA-354066;R-HSA-372697;R-HSA-354073;R-HSA-354149;R-HSA-429415;R-HSA-354087;R-HSA-372705;R-HSA-442273;R-HSA-481007;R-HSA-377644;R-HSA-437932;R-HSA-377641;R-HSA-377640;R-HSA-377643;R-HSA-354165;R-HSA-481010;R-HSA-437936;R-HSA-481009
R-HSA-8943724	Regulation of PTEN gene transcription	2	70	0.0046229	0.907824	0.907824	4	15	0.00107666	-0.471819	9606	Homo sapiens	ENSG00000173894;ENSG00000025039		R-HSA-8944104;R-HSA-8943817;R-HSA-8944457;R-HSA-8944454
R-HSA-9707616	Heme signaling	2	70	0.0046229	0.907824	0.907824	3	25	0.00179443	-0.0418405	9606	Homo sapiens	ENSG00000130589;ENSG00000069667		R-HSA-400342;R-HSA-1368065;R-HSA-549475
R-HSA-5654687	Downstream signaling of activated FGFR1	1	42	0.00277374	0.908762	0.908762	23	24	0.00172265	-2.75561	9606	Homo sapiens	ENSG00000118972		R-HSA-5654582;R-HSA-5654167;R-HSA-5654165;R-HSA-5654578;R-HSA-5654591;R-HSA-5654586;R-HSA-5654587;R-HSA-5654584;R-HSA-5654392;R-HSA-5654692;R-HSA-5654596;R-HSA-5654149;R-HSA-5654597;R-HSA-5654594;R-HSA-5654690;R-HSA-5656064;R-HSA-5654592;R-HSA-5654575;R-HSA-5654573;R-HSA-5654571;R-HSA-5654600;R-HSA-8941623;R-HSA-5654569
R-HSA-110328	Recognition and association of DNA glycosylase with site containing an affected pyrimidine	1	42	0.00277374	0.908762	0.908762	1	21	0.00150732	-1.75745	9606	Homo sapiens	ENSG00000273802		R-HSA-9629372
R-HSA-438064	Post NMDA receptor activation events	3	96	0.00633998	0.910135	0.910135	3	39	0.00279931	2.04676	9606	Homo sapiens	ENSG00000183454;ENSG00000157168;ENSG00000164742		R-HSA-9612085;R-HSA-442715;R-HSA-9617535
R-HSA-388396	GPCR downstream signalling	37	794	0.0524369	0.911437	0.911437	41	175	0.012561	0.039564	9606	Homo sapiens	ENSG00000161638;ENSG00000163737;ENSG00000148680;ENSG00000066248;ENSG00000171860;ENSG00000134215;ENSG00000135346;ENSG00000148926;ENSG00000171517;ENSG00000115252;ENSG00000169245;ENSG00000121966;ENSG00000127129;ENSG00000090104;ENSG00000186642;ENSG00000101850;ENSG00000081041;ENSG00000143333;ENSG00000136928;ENSG00000006606;ENSG00000139679;ENSG00000173432;ENSG00000171873;ENSG00000151882;ENSG00000116014…		R-HSA-8982025;R-HSA-749448;R-HSA-8982026;R-HSA-9624017;R-HSA-392129;R-HSA-392064;R-HSA-749454;R-HSA-749452;R-HSA-8982017;R-HSA-8982019;R-HSA-392206;R-HSA-8982018;R-HSA-8982021;R-HSA-400586;R-HSA-8981892;R-HSA-8982020;R-HSA-392212;R-HSA-111955;R-HSA-111956;R-HSA-419166;R-HSA-749456;R-HSA-751019;R-HSA-379044;R-HSA-163617;R-HSA-170666;R-HSA-380073;R-HSA-379048;R-HSA-170671;R-HSA-170674;R-HSA-170672;…
R-HSA-9616222	Transcriptional regulation of granulopoiesis	2	71	0.00468894	0.911948	0.911948	1	27	0.00193798	-1.41438	9606	Homo sapiens	ENSG00000278828;ENSG00000273802		R-HSA-8865505
R-HSA-2672351	Stimuli-sensing channels	4	121	0.00799102	0.913084	0.913084	5	33	0.00236865	-1.04934	9606	Homo sapiens	ENSG00000157514;ENSG00000104321;ENSG00000126562;ENSG00000151572		R-HSA-2682349;R-HSA-3295579;R-HSA-9701055;R-HSA-2684901;R-HSA-9701211
R-HSA-201556	Signaling by ALK	1	43	0.00283978	0.913825	0.913825	24	40	0.00287109	2.22311	9606	Homo sapiens	ENSG00000105894		R-HSA-9701524;R-HSA-9700149;R-HSA-9700662;R-HSA-9701488;R-HSA-201510;R-HSA-9700156;R-HSA-201515;R-HSA-9700120;R-HSA-201519;R-HSA-201486;R-HSA-9700121;R-HSA-9700154;R-HSA-9700164;R-HSA-201521;R-HSA-9700647;R-HSA-9701507;R-HSA-9725315;R-HSA-9701485;R-HSA-9700142;R-HSA-9700175;R-HSA-9700168;R-HSA-9700200;R-HSA-9700648;R-HSA-9700171
R-HSA-114604	GPVI-mediated activation cascade	1	43	0.00283978	0.913825	0.913825	7	25	0.00179443	5.02363	9606	Homo sapiens	ENSG00000134215		R-HSA-437936;R-HSA-442273;R-HSA-430158;R-HSA-437932;R-HSA-434637;R-HSA-442314;R-HSA-434633
R-HSA-3371511	HSF1 activation	1	43	0.00283978	0.913825	0.913825	1	7	0.00050244	1.3192	9606	Homo sapiens	ENSG00000146072		R-HSA-4793819
R-HSA-8963691	Phenylalanine and tyrosine metabolism	1	43	0.00283978	0.913825	0.913825	1	12	0.000861326	1.69438	9606	Homo sapiens	ENSG00000104951		R-HSA-2160492
R-HSA-1234176	Oxygen-dependent proline hydroxylation of Hypoxia-inducible Factor Alpha	2	72	0.00475499	0.915899	0.915899	12	12	0.000861326	-1.75351	9606	Homo sapiens	ENSG00000129521;ENSG00000124440		R-HSA-1234163;R-HSA-1234179;R-HSA-1234177;R-HSA-1234166;R-HSA-1234183;R-HSA-1234165;R-HSA-1234181;R-HSA-1234169;R-HSA-1234175;R-HSA-1234159;R-HSA-1234172;R-HSA-1234173
R-HSA-156584	Cytosolic sulfonation of small molecules	2	72	0.00475499	0.915899	0.915899	6	24	0.00172265	-1.73282	9606	Homo sapiens	ENSG00000109193;ENSG00000173597		R-HSA-176631;R-HSA-176517;R-HSA-176474;R-HSA-176664;R-HSA-176585;R-HSA-176521
R-HSA-211976	Endogenous sterols	2	72	0.00475499	0.915899	0.915899	4	18	0.00129199	-1.56533	9606	Homo sapiens	ENSG00000138061;ENSG00000124212		R-HSA-193845;R-HSA-211951;R-HSA-192157;R-HSA-193709
R-HSA-2428924	IGF1R signaling cascade	2	72	0.00475499	0.915899	0.915899	1	17	0.00122021	-0.875007	9606	Homo sapiens	ENSG00000140285;ENSG00000118972		R-HSA-109699
R-HSA-74751	Insulin receptor signalling cascade	2	72	0.00475499	0.915899	0.915899	1	25	0.00179443	-0.875007	9606	Homo sapiens	ENSG00000140285;ENSG00000118972		R-HSA-109699
R-HSA-6802948	Signaling by high-kinase activity BRAF mutants	1	44	0.00290582	0.918607	0.918607	4	6	0.000430663	-2.54335	9606	Homo sapiens	ENSG00000171557		R-HSA-6802912;R-HSA-6802911;R-HSA-6802910;R-HSA-6803227
R-HSA-9696270	RND2 GTPase cycle	1	44	0.00290582	0.918607	0.918607	1	2	0.000143554	1.12131	9606	Homo sapiens	ENSG00000163629		R-HSA-9696266
R-HSA-9013420	RHOU GTPase cycle	1	44	0.00290582	0.918607	0.918607	1	4	0.000287109	-1.01333	9606	Homo sapiens	ENSG00000120899		R-HSA-9018766
R-HSA-3899300	SUMOylation of transcription cofactors	1	44	0.00290582	0.918607	0.918607	3	27	0.00193798	1.02607	9606	Homo sapiens	ENSG00000173894		R-HSA-3108203;R-HSA-3927824;R-HSA-3108209
R-HSA-6802952	Signaling by BRAF and RAF1 fusions	2	73	0.00482103	0.919683	0.919683	5	5	0.000358886	-0.405043	9606	Homo sapiens	ENSG00000122778;ENSG00000171557		R-HSA-6802935;R-HSA-6802934;R-HSA-6802933;R-HSA-6802932;R-HSA-6802927
R-HSA-112040	G-protein mediated events	2	73	0.00482103	0.919683	0.919683	12	41	0.00294287	2.1612	9606	Homo sapiens	ENSG00000115252;ENSG00000164742		R-HSA-170674;R-HSA-170672;R-HSA-111955;R-HSA-111956;R-HSA-170676;R-HSA-170677;R-HSA-170666;R-HSA-392206;R-HSA-111930;R-HSA-170686;R-HSA-170671;R-HSA-170685
R-HSA-5362517	Signaling by Retinoic Acid	2	73	0.00482103	0.919683	0.919683	4	22	0.0015791	-2.15838	9606	Homo sapiens	ENSG00000077092;ENSG00000162496		R-HSA-9009817;R-HSA-5634103;R-HSA-5334854;R-HSA-5419165
R-HSA-913709	O-linked glycosylation of mucins	2	73	0.00482103	0.919683	0.919683	2	16	0.00114844	-1.06541	9606	Homo sapiens	ENSG00000187210;ENSG00000131386		R-HSA-914012;R-HSA-913675
R-HSA-4086400	PCP/CE pathway	3	99	0.00653811	0.92034	0.92034	6	24	0.00172265	1.28263	9606	Homo sapiens	ENSG00000157240;ENSG00000169750;ENSG00000085741		R-HSA-3858491;R-HSA-3858475;R-HSA-5099886;R-HSA-3858482;R-HSA-3858480;R-HSA-4608825
R-HSA-5576891	Cardiac conduction	5	147	0.0097081	0.920611	0.920611	6	33	0.00236865	1.61688	9606	Homo sapiens	ENSG00000070961;ENSG00000184408;ENSG00000129244;ENSG00000135750;ENSG00000136531		R-HSA-418309;R-HSA-5577234;R-HSA-9684068;R-HSA-5576895;R-HSA-5578910;R-HSA-936897
R-HSA-110331	Cleavage of the damaged purine	1	45	0.00297187	0.923124	0.923124	2	9	0.000645995	-1.75745	9606	Homo sapiens	ENSG00000273802		R-HSA-9629216;R-HSA-9629483
R-HSA-163841	Gamma carboxylation, hypusine formation and arylsulfatase activation	2	74	0.00488707	0.923306	0.923306	6	40	0.00287109	0.974314	9606	Homo sapiens	ENSG00000115718;ENSG00000126218		R-HSA-159762;R-HSA-159795;R-HSA-159733;R-HSA-159771;R-HSA-159819;R-HSA-159757
R-HSA-194068	Bile acid and bile salt metabolism	4	125	0.00825518	0.924912	0.924912	13	99	0.00710594	-0.243605	9606	Homo sapiens	ENSG00000070882;ENSG00000099377;ENSG00000151632;ENSG00000124212		R-HSA-192160;R-HSA-192097;R-HSA-192036;R-HSA-193800;R-HSA-193709;R-HSA-193841;R-HSA-8867667;R-HSA-193781;R-HSA-193845;R-HSA-193816;R-HSA-193758;R-HSA-193789;R-HSA-192157
R-HSA-9035034	RHOF GTPase cycle	1	46	0.00303791	0.927391	0.927391	1	3	0.000215332	-1.44383	9606	Homo sapiens	ENSG00000006453		R-HSA-9693125
R-HSA-73927	Depurination	1	46	0.00303791	0.927391	0.927391	4	19	0.00136377	-1.75745	9606	Homo sapiens	ENSG00000273802		R-HSA-9629216;R-HSA-9629483;R-HSA-9629195;R-HSA-9629373
R-HSA-5218920	VEGFR2 mediated vascular permeability	1	46	0.00303791	0.927391	0.927391	3	15	0.00107666	5.02363	9606	Homo sapiens	ENSG00000134215		R-HSA-5357472;R-HSA-5357445;R-HSA-5357483
R-HSA-168276	NS1 Mediated Effects on Host Pathways	1	46	0.00303791	0.927391	0.927391	1	6	0.000430663	1.73731	9606	Homo sapiens	ENSG00000187608		R-HSA-1176059
R-HSA-5213460	RIPK1-mediated regulated necrosis	1	46	0.00303791	0.927391	0.927391	3	34	0.00244042	1.68906	9606	Homo sapiens	ENSG00000121858		R-HSA-3465429;R-HSA-5675456;R-HSA-5213462
R-HSA-975576	N-glycan antennae elongation in the medial/trans-Golgi	1	46	0.00303791	0.927391	0.927391	1	14	0.00100488	-2.29626	9606	Homo sapiens	ENSG00000135346		R-HSA-6786034
R-HSA-3371568	Attenuation phase	1	47	0.00310395	0.931421	0.931421	3	5	0.000358886	1.3192	9606	Homo sapiens	ENSG00000146072		R-HSA-3371554;R-HSA-5082369;R-HSA-5082384
R-HSA-381771	Synthesis, secretion, and inactivation of Glucagon-like Peptide-1 (GLP-1)	1	47	0.00310395	0.931421	0.931421	1	8	0.000574218	-3.08574	9606	Homo sapiens	ENSG00000174697		R-HSA-383313
R-HSA-5668541	TNFR2 non-canonical NF-kB pathway	3	104	0.00686831	0.935021	0.935021	9	43	0.00308642	1.51749	9606	Homo sapiens	ENSG00000164761;ENSG00000120659;ENSG00000131080		R-HSA-5668454;R-HSA-5668534;R-HSA-5669013;R-HSA-5676595;R-HSA-5676592;R-HSA-5668481;R-HSA-5668414;R-HSA-5676589;R-HSA-5669035
R-HSA-9670095	Inhibition of DNA recombination at telomere	1	48	0.00316999	0.935227	0.935227	3	4	0.000287109	-1.75745	9606	Homo sapiens	ENSG00000273802		R-HSA-9670114;R-HSA-9670149;R-HSA-9670101
R-HSA-110313	Translesion synthesis by Y family DNA polymerases bypasses lesions on DNA template	1	48	0.00316999	0.935227	0.935227	5	28	0.00200976	1.73731	9606	Homo sapiens	ENSG00000187608		R-HSA-5653766;R-HSA-5653780;R-HSA-5653786;R-HSA-5653754;R-HSA-5653770
R-HSA-71240	Tryptophan catabolism	1	48	0.00316999	0.935227	0.935227	1	16	0.00114844	2.39797	9606	Homo sapiens	ENSG00000151790		R-HSA-71188
R-HSA-9607240	FLT3 Signaling	1	48	0.00316999	0.935227	0.935227	2	43	0.00308642	-4.08228	9606	Homo sapiens	ENSG00000155926		R-HSA-9706293;R-HSA-9706319
R-HSA-9013408	RHOG GTPase cycle	2	78	0.00515123	0.936313	0.936313	1	6	0.000430663	3.39546	9606	Homo sapiens	ENSG00000160145;ENSG00000134215		R-HSA-9014433
R-HSA-2980736	Peptide hormone metabolism	4	130	0.00858539	0.937652	0.937652	8	64	0.00459374	-2.41071	9606	Homo sapiens	ENSG00000163083;ENSG00000109472;ENSG00000174697;ENSG00000135346		R-HSA-9023163;R-HSA-383313;R-HSA-422048;R-HSA-378978;R-HSA-378956;R-HSA-378975;R-HSA-378952;R-HSA-9023159
R-HSA-9656223	Signaling by RAF1 mutants	1	49	0.00323603	0.938823	0.938823	4	7	0.00050244	-2.54335	9606	Homo sapiens	ENSG00000171557		R-HSA-9656211;R-HSA-9656209;R-HSA-9656215;R-HSA-9656214
R-HSA-3000480	Scavenging by Class A Receptors	1	49	0.00323603	0.938823	0.938823	2	10	0.000717772	1.47769	9606	Homo sapiens	ENSG00000130203		R-HSA-2173778;R-HSA-2507854
R-HSA-5675221	Negative regulation of MAPK pathway	1	49	0.00323603	0.938823	0.938823	1	17	0.00122021	-1.35623	9606	Homo sapiens	ENSG00000158050		R-HSA-5675373
R-HSA-9683701	Translation of Structural Proteins	1	49	0.00323603	0.938823	0.938823	1	37	0.00265576	1.26446	9606	Homo sapiens	ENSG00000138496		R-HSA-9686061
R-HSA-975634	Retinoid metabolism and transport	2	79	0.00521728	0.939222	0.939222	7	28	0.00200976	1.25062	9606	Homo sapiens	ENSG00000130203;ENSG00000130164		R-HSA-2404131;R-HSA-2404140;R-HSA-2424254;R-HSA-2395768;R-HSA-2395784;R-HSA-2423785;R-HSA-2429643
R-HSA-8939236	RUNX1 regulates transcription of genes involved in differentiation of HSCs	3	106	0.0070004	0.940162	0.940162	6	15	0.00107666	-0.383405	9606	Homo sapiens	ENSG00000278828;ENSG00000273802;ENSG00000107485		R-HSA-8956568;R-HSA-8956586;R-HSA-8865491;R-HSA-8865505;R-HSA-8956608;R-HSA-8865498
R-HSA-5250913	Positive epigenetic regulation of rRNA expression	2	80	0.00528332	0.942004	0.942004	3	7	0.00050244	-1.41438	9606	Homo sapiens	ENSG00000278828;ENSG00000273802		R-HSA-427383;R-HSA-5250938;R-HSA-427336
R-HSA-427413	NoRC negatively regulates rRNA expression	2	80	0.00528332	0.942004	0.942004	3	7	0.00050244	-1.41438	9606	Homo sapiens	ENSG00000278828;ENSG00000273802		R-HSA-5227490;R-HSA-433672;R-HSA-427337
R-HSA-5625740	RHO GTPases activate PKNs	2	80	0.00528332	0.942004	0.942004	8	20	0.00143554	-1.41438	9606	Homo sapiens	ENSG00000278828;ENSG00000273802		R-HSA-5625797;R-HSA-5625796;R-HSA-5625774;R-HSA-5625870;R-HSA-5625849;R-HSA-5625784;R-HSA-5625848;R-HSA-5625883
R-HSA-499943	Interconversion of nucleotide di- and triphosphates	2	80	0.00528332	0.942004	0.942004	3	33	0.00236865	-1.43528	9606	Homo sapiens	ENSG00000162433;ENSG00000154027		R-HSA-110137;R-HSA-6788798;R-HSA-110138
R-HSA-165159	MTOR signalling	1	50	0.00330207	0.942219	0.942219	14	29	0.00208154	-1.9697	9606	Homo sapiens	ENSG00000025039		R-HSA-5653974;R-HSA-8952716;R-HSA-447074;R-HSA-5653968;R-HSA-377186;R-HSA-5672828;R-HSA-5672824;R-HSA-165680;R-HSA-5653957;R-HSA-165718;R-HSA-380979;R-HSA-5672843;R-HSA-165692;R-HSA-8952726
R-HSA-381676	Glucagon-like Peptide-1 (GLP1) regulates insulin secretion	1	50	0.00330207	0.942219	0.942219	2	12	0.000861326	1.09089	9606	Homo sapiens	ENSG00000091428		R-HSA-381727;R-HSA-381608
R-HSA-9012999	RHO GTPase cycle	19	460	0.0303791	0.942406	0.942406	27	91	0.00653173	0.600433	9606	Homo sapiens	ENSG00000096696;ENSG00000133106;ENSG00000163629;ENSG00000047365;ENSG00000066248;ENSG00000115963;ENSG00000134215;ENSG00000139132;ENSG00000006453;ENSG00000169851;ENSG00000188158;ENSG00000169750;ENSG00000120899;ENSG00000166165;ENSG00000126458;ENSG00000160145;ENSG00000180448;ENSG00000120278;ENSG00000126785		R-HSA-9018766;R-HSA-8981637;R-HSA-9013145;R-HSA-9014296;R-HSA-9013144;R-HSA-9714694;R-HSA-9693125;R-HSA-9714691;R-HSA-9696267;R-HSA-9013009;R-HSA-9017488;R-HSA-9696266;R-HSA-8980691;R-HSA-9017491;R-HSA-9696271;R-HSA-9013143;R-HSA-9696268;R-HSA-9014294;R-HSA-9013161;R-HSA-9014433;R-HSA-9013024;R-HSA-9017507;R-HSA-9013159;R-HSA-9018808;R-HSA-9018804;R-HSA-9018807;R-HSA-9018806
R-HSA-168188	Toll Like Receptor TLR6:TLR2 Cascade	4	133	0.00878352	0.94432	0.94432	21	78	0.00559862	-1.31377	9606	Homo sapiens	ENSG00000137462;ENSG00000173432;ENSG00000108984;ENSG00000171557		R-HSA-166082;R-HSA-168166;R-HSA-2201316;R-HSA-166119;R-HSA-166091;R-HSA-2201322;R-HSA-450346;R-HSA-166286;R-HSA-937059;R-HSA-166284;R-HSA-937022;R-HSA-2559414;R-HSA-168950;R-HSA-2262775;R-HSA-166362;R-HSA-937079;R-HSA-166363;R-HSA-166072;R-HSA-450333;R-HSA-2262777;R-HSA-450296
R-HSA-166058	MyD88:MAL(TIRAP) cascade initiated on plasma membrane	4	133	0.00878352	0.94432	0.94432	20	76	0.00545507	-1.31377	9606	Homo sapiens	ENSG00000137462;ENSG00000173432;ENSG00000108984;ENSG00000171557		R-HSA-166082;R-HSA-168166;R-HSA-2201316;R-HSA-166119;R-HSA-166091;R-HSA-2201322;R-HSA-450346;R-HSA-166286;R-HSA-937059;R-HSA-166284;R-HSA-937022;R-HSA-2559414;R-HSA-2262775;R-HSA-166362;R-HSA-937079;R-HSA-166363;R-HSA-166072;R-HSA-450333;R-HSA-2262777;R-HSA-450296
R-HSA-4086398	Ca2+ pathway	2	81	0.00534936	0.944666	0.944666	6	27	0.00193798	2.19575	9606	Homo sapiens	ENSG00000081059;ENSG00000085741		R-HSA-8944362;R-HSA-4411365;R-HSA-3965444;R-HSA-3965446;R-HSA-3965447;R-HSA-3965441
R-HSA-5578749	Transcriptional regulation by small RNAs	2	81	0.00534936	0.944666	0.944666	1	5	0.000358886	-1.41438	9606	Homo sapiens	ENSG00000278828;ENSG00000273802		R-HSA-5578742
R-HSA-9705671	SARS-CoV-2 activates/modulates innate and adaptive immune responses	8	227	0.0149914	0.945049	0.945049	14	47	0.00337353	0.230605	9606	Homo sapiens	ENSG00000137462;ENSG00000187608;ENSG00000204632;ENSG00000115415;ENSG00000115267;ENSG00000107201		R-HSA-9729725;R-HSA-9755359;R-HSA-9754745;R-HSA-983426;R-HSA-9717658;R-HSA-9755258;R-HSA-909726;R-HSA-9755328;R-HSA-9755244;R-HSA-9729454;R-HSA-9705320;R-HSA-9755368;R-HSA-918224;R-HSA-918225
R-HSA-5654743	Signaling by FGFR4	1	51	0.00336812	0.945427	0.945427	27	41	0.00294287	-2.75561	9606	Homo sapiens	ENSG00000118972		R-HSA-5654422;R-HSA-5654423;R-HSA-5654418;R-HSA-5654163;R-HSA-5654684;R-HSA-5654428;R-HSA-5654426;R-HSA-5654169;R-HSA-5654425;R-HSA-5654662;R-HSA-5654151;R-HSA-5654663;R-HSA-5654658;R-HSA-5654659;R-HSA-5654734;R-HSA-5654669;R-HSA-5654667;R-HSA-5654664;R-HSA-8941613;R-HSA-5654655;R-HSA-5654717;R-HSA-5654653;R-HSA-5654714;R-HSA-5654651;R-HSA-5654566;R-HSA-190326;R-HSA-190265
R-HSA-4570464	SUMOylation of RNA binding proteins	1	51	0.00336812	0.945427	0.945427	1	4	0.000287109	1.02607	9606	Homo sapiens	ENSG00000173894		R-HSA-4570499
R-HSA-75893	TNF signaling	1	51	0.00336812	0.945427	0.945427	4	32	0.00229687	1.26794	9606	Homo sapiens	ENSG00000056558		R-HSA-5634228;R-HSA-5693108;R-HSA-5357780;R-HSA-5634221
R-HSA-400508	Incretin synthesis, secretion, and inactivation	1	51	0.00336812	0.945427	0.945427	1	15	0.00107666	-3.08574	9606	Homo sapiens	ENSG00000174697		R-HSA-383313
R-HSA-1461973	Defensins	1	51	0.00336812	0.945427	0.945427	1	19	0.00136377	-2.2649	9606	Homo sapiens	ENSG00000137462		R-HSA-1974676
R-HSA-110329	Cleavage of the damaged pyrimidine	1	51	0.00336812	0.945427	0.945427	1	20	0.00143554	-1.75745	9606	Homo sapiens	ENSG00000273802		R-HSA-9629497
R-HSA-73928	Depyrimidination	1	51	0.00336812	0.945427	0.945427	2	41	0.00294287	-1.75745	9606	Homo sapiens	ENSG00000273802		R-HSA-9629497;R-HSA-9629372
R-HSA-9637690	Response of Mtb to phagocytosis	1	51	0.00336812	0.945427	0.945427	1	30	0.00215332	-1.24039	9606	Homo sapiens	ENSG00000111674		R-HSA-9636669
R-HSA-9660821	ADORA2B mediated anti-inflammatory cytokines production	5	159	0.0105006	0.947619	0.947619	3	12	0.000861326	0.4317	9606	Homo sapiens	ENSG00000148926;ENSG00000148680;ENSG00000164742;ENSG00000087494;ENSG00000135346		R-HSA-163617;R-HSA-392129;R-HSA-9660824
R-HSA-3108232	SUMO E3 ligases SUMOylate target proteins	6	183	0.0120856	0.94816	0.94816	15	131	0.00940281	0.526509	9606	Homo sapiens	ENSG00000153234;ENSG00000069667;ENSG00000119042;ENSG00000116833;ENSG00000173894;ENSG00000182568		R-HSA-4551655;R-HSA-3108203;R-HSA-4719436;R-HSA-4570499;R-HSA-4615905;R-HSA-4551727;R-HSA-3927824;R-HSA-4755526;R-HSA-4755494;R-HSA-4655440;R-HSA-4615839;R-HSA-4615900;R-HSA-4570463;R-HSA-4719413;R-HSA-3108209
R-HSA-1266738	Developmental Biology	60	1274	0.0841368	0.948207	0.948207	240	568	0.0407695	0.673224	9606	Homo sapiens	ENSG00000149294;ENSG00000136531;ENSG00000174697;ENSG00000113532;ENSG00000196569;ENSG00000143995;ENSG00000102804;ENSG00000100985;ENSG00000278828;ENSG00000121966;ENSG00000126458;ENSG00000087245;ENSG00000182168;ENSG00000108984;ENSG00000106123;ENSG00000072832;ENSG00000135333;ENSG00000116833;ENSG00000170421;ENSG00000196628;ENSG00000204103;ENSG00000081059;ENSG00000167772;ENSG00000135097;ENSG00000103449…		R-HSA-525833;R-HSA-3928633;R-HSA-6806629;R-HSA-3928632;R-HSA-3928639;R-HSA-3928627;R-HSA-3928625;R-HSA-3928624;R-HSA-3928631;R-HSA-3928628;R-HSA-3928617;R-HSA-3928623;R-HSA-8942224;R-HSA-3928610;R-HSA-9011347;R-HSA-9011346;R-HSA-8986258;R-HSA-3928615;R-HSA-3928614;R-HSA-3928612;R-HSA-3928602;R-HSA-3928601;R-HSA-6805573;R-HSA-3928600;R-HSA-3928607;R-HSA-3928604;R-HSA-3928595;R-HSA-392749;R-HSA-392…
R-HSA-69231	Cyclin D associated events in G1	1	52	0.00343416	0.948457	0.948457	11	17	0.00122021	-1.39076	9606	Homo sapiens	ENSG00000118971		R-HSA-8941915;R-HSA-9754129;R-HSA-9754130;R-HSA-8942607;R-HSA-9018017;R-HSA-69227;R-HSA-8942803;R-HSA-1226094;R-HSA-8942836;R-HSA-1226095;R-HSA-8941895
R-HSA-69236	G1 Phase	1	52	0.00343416	0.948457	0.948457	11	17	0.00122021	-1.39076	9606	Homo sapiens	ENSG00000118971		R-HSA-8941915;R-HSA-9754129;R-HSA-9754130;R-HSA-8942607;R-HSA-9018017;R-HSA-69227;R-HSA-8942803;R-HSA-1226094;R-HSA-8942836;R-HSA-1226095;R-HSA-8941895
R-HSA-2142691	Synthesis of Leukotrienes (LT) and Eoxins (EX)	1	52	0.00343416	0.948457	0.948457	5	20	0.00143554	-1.22976	9606	Homo sapiens	ENSG00000132965		R-HSA-265296;R-HSA-266050;R-HSA-9707186;R-HSA-266051;R-HSA-2161768
R-HSA-5683826	Surfactant metabolism	1	52	0.00343416	0.948457	0.948457	1	29	0.00208154	-1.32128	9606	Homo sapiens	ENSG00000071282		R-HSA-5683888
R-HSA-8939902	Regulation of RUNX2 expression and activity	2	83	0.00548144	0.949643	0.949643	3	32	0.00229687	1.13317	9606	Homo sapiens	ENSG00000125845;ENSG00000115415		R-HSA-9007707;R-HSA-9008015;R-HSA-9007999
R-HSA-181438	Toll Like Receptor 2 (TLR2) Cascade	4	136	0.00898164	0.950331	0.950331	22	80	0.00574218	-1.31377	9606	Homo sapiens	ENSG00000137462;ENSG00000173432;ENSG00000108984;ENSG00000171557		R-HSA-166082;R-HSA-168166;R-HSA-2201316;R-HSA-166119;R-HSA-166091;R-HSA-2201322;R-HSA-450346;R-HSA-166286;R-HSA-937059;R-HSA-166284;R-HSA-937022;R-HSA-2559414;R-HSA-168950;R-HSA-168951;R-HSA-2262775;R-HSA-166362;R-HSA-937079;R-HSA-166363;R-HSA-166072;R-HSA-450333;R-HSA-2262777;R-HSA-450296
R-HSA-168179	Toll Like Receptor TLR1:TLR2 Cascade	4	136	0.00898164	0.950331	0.950331	21	78	0.00559862	-1.31377	9606	Homo sapiens	ENSG00000137462;ENSG00000173432;ENSG00000108984;ENSG00000171557		R-HSA-166082;R-HSA-168166;R-HSA-2201316;R-HSA-166119;R-HSA-166091;R-HSA-2201322;R-HSA-450346;R-HSA-166286;R-HSA-937059;R-HSA-166284;R-HSA-937022;R-HSA-2559414;R-HSA-168951;R-HSA-2262775;R-HSA-166362;R-HSA-937079;R-HSA-166363;R-HSA-166072;R-HSA-450333;R-HSA-2262777;R-HSA-450296
R-HSA-8856828	Clathrin-mediated endocytosis	5	161	0.0106327	0.95121	0.95121	19	35	0.0025122	1.47721	9606	Homo sapiens	ENSG00000106976;ENSG00000144891;ENSG00000130164;ENSG00000067715;ENSG00000078053		R-HSA-8868071;R-HSA-8863463;R-HSA-8868230;R-HSA-8863471;R-HSA-8868236;R-HSA-8867756;R-HSA-8868651;R-HSA-8866283;R-HSA-8867754;R-HSA-8868648;R-HSA-8868072;R-HSA-8868661;R-HSA-8868660;R-HSA-8868659;R-HSA-8868658;R-HSA-8869438;R-HSA-8866269;R-HSA-8871194;R-HSA-8871193
R-HSA-5654741	Signaling by FGFR3	1	53	0.0035002	0.951319	0.951319	29	43	0.00308642	-2.75561	9606	Homo sapiens	ENSG00000118972		R-HSA-5654679;R-HSA-5654224;R-HSA-5654416;R-HSA-5654623;R-HSA-5654148;R-HSA-5654222;R-HSA-5654413;R-HSA-5654730;R-HSA-5654408;R-HSA-5654409;R-HSA-5654646;R-HSA-5654647;R-HSA-5654709;R-HSA-8851619;R-HSA-5654643;R-HSA-5654640;R-HSA-5654641;R-HSA-5654705;R-HSA-5654631;R-HSA-5654628;R-HSA-5654565;R-HSA-8941628;R-HSA-190388;R-HSA-190261;R-HSA-8851632;R-HSA-5654625;R-HSA-5654637;R-HSA-5654634;R-HSA-565…
R-HSA-432040	Vasopressin regulates renal water homeostasis via Aquaporins	1	53	0.0035002	0.951319	0.951319	2	15	0.00107666	3.31792	9606	Homo sapiens	ENSG00000164742		R-HSA-163617;R-HSA-164377
R-HSA-77286	mitochondrial fatty acid beta-oxidation of saturated fatty acids	1	53	0.0035002	0.951319	0.951319	2	29	0.00208154	-1.05569	9606	Homo sapiens	ENSG00000122971		R-HSA-77319;R-HSA-77327
R-HSA-418594	G alpha (i) signalling events	17	426	0.0281337	0.951337	0.951337	20	74	0.00531151	0.0348992	9606	Homo sapiens	ENSG00000163737;ENSG00000136928;ENSG00000006606;ENSG00000173432;ENSG00000171860;ENSG00000151882;ENSG00000143248;ENSG00000171517;ENSG00000115252;ENSG00000169245;ENSG00000121966;ENSG00000090104;ENSG00000163735;ENSG00000069482;ENSG00000164742;ENSG00000081041;ENSG00000143333		R-HSA-392129;R-HSA-749454;R-HSA-170666;R-HSA-8982019;R-HSA-392206;R-HSA-380073;R-HSA-170671;R-HSA-8982020;R-HSA-170674;R-HSA-392212;R-HSA-170672;R-HSA-111955;R-HSA-8982012;R-HSA-111956;R-HSA-170676;R-HSA-170677;R-HSA-111930;R-HSA-749456;R-HSA-170686;R-HSA-170685
R-HSA-8852135	Protein ubiquitination	2	84	0.00554748	0.951969	0.951969	4	32	0.00229687	-0.058071	9606	Homo sapiens	ENSG00000151692;ENSG00000273802		R-HSA-8938770;R-HSA-8942099;R-HSA-8938773;R-HSA-8942101
R-HSA-1980143	Signaling by NOTCH1	2	84	0.00554748	0.951969	0.951969	3	39	0.00279931	0.395589	9606	Homo sapiens	ENSG00000187957;ENSG00000185559		R-HSA-1912398;R-HSA-1980130;R-HSA-1980112
R-HSA-196807	Nicotinate metabolism	2	84	0.00554748	0.951969	0.951969	2	29	0.00208154	-0.41578	9606	Homo sapiens	ENSG00000138496;ENSG00000124212		R-HSA-8938073;R-HSA-76496
R-HSA-6802955	Paradoxical activation of RAF signaling by kinase inactive BRAF	1	54	0.00356624	0.954022	0.954022	4	7	0.00050244	-2.54335	9606	Homo sapiens	ENSG00000171557		R-HSA-6802918;R-HSA-6803234;R-HSA-6802943;R-HSA-6802942
R-HSA-9649948	Signaling downstream of RAS mutants	1	54	0.00356624	0.954022	0.954022	4	7	0.00050244	-2.54335	9606	Homo sapiens	ENSG00000171557		R-HSA-6803233;R-HSA-6802926;R-HSA-6802925;R-HSA-6802922
R-HSA-6802946	Signaling by moderate kinase activity BRAF mutants	1	54	0.00356624	0.954022	0.954022	4	7	0.00050244	-2.54335	9606	Homo sapiens	ENSG00000171557		R-HSA-6802919;R-HSA-6802914;R-HSA-6803230;R-HSA-6802921
R-HSA-774815	Nucleosome assembly	1	54	0.00356624	0.954022	0.954022	2	4	0.000287109	-1.75745	9606	Homo sapiens	ENSG00000273802		R-HSA-606287;R-HSA-606289
R-HSA-606279	Deposition of new CENPA-containing nucleosomes at the centromere	1	54	0.00356624	0.954022	0.954022	2	4	0.000287109	-1.75745	9606	Homo sapiens	ENSG00000273802		R-HSA-606287;R-HSA-606289
R-HSA-6802949	Signaling by RAS mutants	1	54	0.00356624	0.954022	0.954022	4	9	0.000645995	-2.54335	9606	Homo sapiens	ENSG00000171557		R-HSA-6803233;R-HSA-6802926;R-HSA-6802925;R-HSA-6802922
R-HSA-73854	RNA Polymerase I Promoter Clearance	2	85	0.00561353	0.954192	0.954192	2	10	0.000717772	-1.41438	9606	Homo sapiens	ENSG00000278828;ENSG00000273802		R-HSA-73718;R-HSA-74986
R-HSA-9024446	NR1H2 and NR1H3-mediated signaling	2	85	0.00561353	0.954192	0.954192	2	60	0.00430663	1.47769	9606	Homo sapiens	ENSG00000130203		R-HSA-9031512;R-HSA-9031522
R-HSA-3214858	RMTs methylate histone arginines	1	55	0.00363228	0.956575	0.956575	8	22	0.0015791	-1.07131	9606	Homo sapiens	ENSG00000278828		R-HSA-5205822;R-HSA-5218952;R-HSA-5205799;R-HSA-5661117;R-HSA-5229010;R-HSA-5225602;R-HSA-5225649;R-HSA-5205824
R-HSA-8955332	Carboxyterminal post-translational modifications of tubulin	1	55	0.00363228	0.956575	0.956575	1	6	0.000430663	1.41556	9606	Homo sapiens	ENSG00000143494		R-HSA-8955712
R-HSA-445989	TAK1-dependent IKK and NF-kappa-B activation	1	55	0.00363228	0.956575	0.956575	1	17	0.00122021	-2.4715	9606	Homo sapiens	ENSG00000173432		R-HSA-168166
R-HSA-68867	Assembly of the pre-replicative complex	3	114	0.00752873	0.957178	0.957178	9	23	0.00165088	-1.27697	9606	Homo sapiens	ENSG00000085840;ENSG00000278828;ENSG00000273802		R-HSA-68688;R-HSA-9749350;R-HSA-68611;R-HSA-9749351;R-HSA-68615;R-HSA-9749197;R-HSA-9749320;R-HSA-9734730;R-HSA-9749098
R-HSA-194138	Signaling by VEGF	4	140	0.00924581	0.957419	0.957419	54	86	0.00617284	2.10975	9606	Homo sapiens	ENSG00000120899;ENSG00000128052;ENSG00000165197;ENSG00000134215		R-HSA-194310;R-HSA-194308;R-HSA-5218645;R-HSA-5218643;R-HSA-5218642;R-HSA-5218640;R-HSA-5357429;R-HSA-5357432;R-HSA-4420202;R-HSA-8951586;R-HSA-4420206;R-HSA-195378;R-HSA-4420083;R-HSA-5218815;R-HSA-5218814;R-HSA-5218812;R-HSA-5218811;R-HSA-5218809;R-HSA-5218806;R-HSA-5218804;R-HSA-4420099;R-HSA-5218830;R-HSA-5218828;R-HSA-5218826;R-HSA-5218824;R-HSA-4420107;R-HSA-5218822;R-HSA-5218820;R-HSA-4346…
R-HSA-70326	Glucose metabolism	4	140	0.00924581	0.957419	0.957419	5	50	0.00358886	-0.737604	9606	Homo sapiens	ENSG00000123836;ENSG00000109107;ENSG00000111674		R-HSA-71495;R-HSA-71496;R-HSA-71802;R-HSA-71660;R-HSA-70494
R-HSA-166016	Toll Like Receptor 4 (TLR4) Cascade	5	165	0.0108968	0.957729	0.957729	21	107	0.00768016	-0.708998	9606	Homo sapiens	ENSG00000137462;ENSG00000106976;ENSG00000173432;ENSG00000108984;ENSG00000171557		R-HSA-166082;R-HSA-168166;R-HSA-2201316;R-HSA-166119;R-HSA-166091;R-HSA-2201322;R-HSA-450346;R-HSA-2201293;R-HSA-166286;R-HSA-937059;R-HSA-166284;R-HSA-937022;R-HSA-2559414;R-HSA-2262775;R-HSA-166362;R-HSA-937079;R-HSA-166363;R-HSA-166072;R-HSA-450333;R-HSA-2262777;R-HSA-450296
R-HSA-73864	RNA Polymerase I Transcription	2	87	0.00574561	0.958346	0.958346	2	14	0.00100488	-1.41438	9606	Homo sapiens	ENSG00000278828;ENSG00000273802		R-HSA-73718;R-HSA-74986
R-HSA-5579029	Metabolic disorders of biological oxidation enzymes	2	87	0.00574561	0.958346	0.958346	2	38	0.00272753	-1.22591	9606	Homo sapiens	ENSG00000189221;ENSG00000138061		R-HSA-5603108;R-HSA-5605147
R-HSA-8856825	Cargo recognition for clathrin-mediated endocytosis	3	115	0.00759477	0.958954	0.958954	4	15	0.00107666	1.20974	9606	Homo sapiens	ENSG00000144891;ENSG00000130164;ENSG00000067715		R-HSA-8863463;R-HSA-8863471;R-HSA-8866269;R-HSA-8866283
R-HSA-163125	Post-translational modification: synthesis of GPI-anchored proteins	3	115	0.00759477	0.958954	0.958954	1	16	0.00114844	-0.911572	9606	Homo sapiens	ENSG00000111339;ENSG00000163975;ENSG00000185565		R-HSA-8940388
R-HSA-5693571	Nonhomologous End-Joining (NHEJ)	1	56	0.00369832	0.958987	0.958987	4	13	0.000933104	-1.75745	9606	Homo sapiens	ENSG00000273802		R-HSA-5686900;R-HSA-5686704;R-HSA-5693599;R-HSA-5686685
R-HSA-5654738	Signaling by FGFR2	2	88	0.00581165	0.960285	0.960285	30	46	0.00330175	-0.875007	9606	Homo sapiens	ENSG00000140285;ENSG00000118972		R-HSA-5654614;R-HSA-5654615;R-HSA-5654612;R-HSA-5654677;R-HSA-5654608;R-HSA-5654622;R-HSA-190408;R-HSA-5654620;R-HSA-5654618;R-HSA-190413;R-HSA-5656070;R-HSA-5654406;R-HSA-5654407;R-HSA-5654404;R-HSA-5654402;R-HSA-5654147;R-HSA-5654607;R-HSA-5654159;R-HSA-5654605;R-HSA-5654157;R-HSA-5654603;R-HSA-5654729;R-HSA-5654399;R-HSA-5654397;R-HSA-190258;R-HSA-5654562;R-HSA-190260;R-HSA-8941618;R-HSA-56547…
R-HSA-73893	DNA Damage Bypass	1	57	0.00376436	0.961265	0.961265	5	34	0.00244042	1.73731	9606	Homo sapiens	ENSG00000187608		R-HSA-5653766;R-HSA-5653780;R-HSA-5653786;R-HSA-5653754;R-HSA-5653770
R-HSA-5620920	Cargo trafficking to the periciliary membrane	1	57	0.00376436	0.961265	0.961265	2	27	0.00193798	1.95439	9606	Homo sapiens	ENSG00000128602		R-HSA-5624127;R-HSA-5624126
R-HSA-2990846	SUMOylation	6	192	0.01268	0.961758	0.961758	15	140	0.0100488	0.526509	9606	Homo sapiens	ENSG00000153234;ENSG00000069667;ENSG00000119042;ENSG00000116833;ENSG00000173894;ENSG00000182568		R-HSA-4551655;R-HSA-3108203;R-HSA-4719436;R-HSA-4570499;R-HSA-4615905;R-HSA-4551727;R-HSA-3927824;R-HSA-4755526;R-HSA-4755494;R-HSA-4655440;R-HSA-4615839;R-HSA-4615900;R-HSA-4570463;R-HSA-4719413;R-HSA-3108209
R-HSA-2142753	Arachidonic acid metabolism	5	168	0.011095	0.962084	0.962084	16	79	0.0056704	-1.81807	9606	Homo sapiens	ENSG00000132965;ENSG00000138061;ENSG00000095303;ENSG00000179593;ENSG00000124212		R-HSA-140355;R-HSA-2161890;R-HSA-2161795;R-HSA-140359;R-HSA-266050;R-HSA-9707186;R-HSA-266051;R-HSA-2161768;R-HSA-2161899;R-HSA-76496;R-HSA-2162002;R-HSA-2161940;R-HSA-265296;R-HSA-2314678;R-HSA-2161814;R-HSA-9677320
R-HSA-5358351	Signaling by Hedgehog	5	168	0.011095	0.962084	0.962084	14	82	0.00588573	2.54831	9606	Homo sapiens	ENSG00000164161;ENSG00000128602;ENSG00000185269;ENSG00000164742		R-HSA-5633040;R-HSA-5635859;R-HSA-5362553;R-HSA-5632668;R-HSA-5632671;R-HSA-5632670;R-HSA-5632667;R-HSA-445448;R-HSA-5610727;R-HSA-5632679;R-HSA-5632672;R-HSA-5632674;R-HSA-5610763;R-HSA-5635850
R-HSA-5250941	Negative epigenetic regulation of rRNA expression	2	89	0.00587769	0.962138	0.962138	6	12	0.000861326	-1.41438	9606	Homo sapiens	ENSG00000278828;ENSG00000273802		R-HSA-427527;R-HSA-427514;R-HSA-5227490;R-HSA-433672;R-HSA-427528;R-HSA-427337
R-HSA-6806667	Metabolism of fat-soluble vitamins	2	89	0.00587769	0.962138	0.962138	7	34	0.00244042	1.25062	9606	Homo sapiens	ENSG00000130203;ENSG00000130164		R-HSA-2404131;R-HSA-2404140;R-HSA-2424254;R-HSA-2395768;R-HSA-2395784;R-HSA-2423785;R-HSA-2429643
R-HSA-1912408	Pre-NOTCH Transcription and Translation	2	89	0.00587769	0.962138	0.962138	3	28	0.00200976	-1.41438	9606	Homo sapiens	ENSG00000278828;ENSG00000273802		R-HSA-9604834;R-HSA-9604831;R-HSA-9604829
R-HSA-201681	TCF dependent signaling in response to WNT	7	216	0.014265	0.962176	0.962176	22	71	0.00509618	0.758554	9606	Homo sapiens	ENSG00000196628;ENSG00000081059;ENSG00000155011;ENSG00000157240;ENSG00000278828;ENSG00000273802;ENSG00000116128		R-HSA-3769401;R-HSA-3299569;R-HSA-3361751;R-HSA-3322422;R-HSA-3451153;R-HSA-3364026;R-HSA-3322427;R-HSA-1504188;R-HSA-3322424;R-HSA-1504186;R-HSA-1458875;R-HSA-201677;R-HSA-4411372;R-HSA-201712;R-HSA-4411351;R-HSA-201685;R-HSA-201691;R-HSA-3364042;R-HSA-5368586;R-HSA-3364014;R-HSA-5665608;R-HSA-3451147
R-HSA-6798695	Neutrophil degranulation	19	480	0.0316999	0.963054	0.963054	10	10	0.000717772	-0.696574	9606	Homo sapiens	ENSG00000158825;ENSG00000096696;ENSG00000123570;ENSG00000109107;ENSG00000173391;ENSG00000171860;ENSG00000196611;ENSG00000171236;ENSG00000151651;ENSG00000137462;ENSG00000142583;ENSG00000124107;ENSG00000100504;ENSG00000124406;ENSG00000100985;ENSG00000123610;ENSG00000170909;ENSG00000180448;ENSG00000059804		R-HSA-6798743;R-HSA-6799350;R-HSA-6798739;R-HSA-6800434;R-HSA-6798751;R-HSA-6798749;R-HSA-6798748;R-HSA-6798747;R-HSA-6800426;R-HSA-6798745
R-HSA-70895	Branched-chain amino acid catabolism	1	58	0.00383041	0.963416	0.963416	3	23	0.00165088	-1.18631	9606	Homo sapiens	ENSG00000142046		R-HSA-5693153;R-HSA-70713;R-HSA-5693148
R-HSA-9748787	Azathioprine ADME	1	58	0.00383041	0.963416	0.963416	1	18	0.00129199	5.02363	9606	Homo sapiens	ENSG00000134215		R-HSA-9751201
R-HSA-8878159	Transcriptional regulation by RUNX3	3	118	0.00779289	0.963875	0.963875	2	47	0.00337353	-0.901261	9606	Homo sapiens	ENSG00000081059;ENSG00000118785		R-HSA-8952442;R-HSA-8951428
R-HSA-9645723	Diseases of programmed cell death	2	90	0.00594373	0.963907	0.963907	1	28	0.00200976	-1.41438	9606	Homo sapiens	ENSG00000278828;ENSG00000273802		R-HSA-9710490
R-HSA-9013409	RHOJ GTPase cycle	1	59	0.00389645	0.965448	0.965448	3	3	0.000215332	1.56146	9606	Homo sapiens	ENSG00000126785		R-HSA-9017488;R-HSA-9017507;R-HSA-9017491
R-HSA-211000	Gene Silencing by RNA	3	120	0.00792498	0.966841	0.966841	2	40	0.00287109	-1.72464	9606	Homo sapiens	ENSG00000278828;ENSG00000273802;ENSG00000214274		R-HSA-5578742;R-HSA-9708327
R-HSA-1500620	Meiosis	2	92	0.00607582	0.967211	0.967211	8	15	0.00107666	-1.41438	9606	Homo sapiens	ENSG00000278828;ENSG00000273802		R-HSA-912408;R-HSA-912458;R-HSA-912503;R-HSA-912470;R-HSA-912496;R-HSA-1214188;R-HSA-912467;R-HSA-912450
R-HSA-6802957	Oncogenic MAPK signaling	2	93	0.00614186	0.968751	0.968751	25	46	0.00330175	-0.405043	9606	Homo sapiens	ENSG00000122778;ENSG00000171557		R-HSA-6802919;R-HSA-9656211;R-HSA-6802918;R-HSA-9656209;R-HSA-9656215;R-HSA-6802914;R-HSA-6803234;R-HSA-9656214;R-HSA-6803233;R-HSA-6802912;R-HSA-6802927;R-HSA-6802926;R-HSA-6802925;R-HSA-6802922;R-HSA-6802921;R-HSA-6802935;R-HSA-6802934;R-HSA-6802933;R-HSA-6802932;R-HSA-6802943;R-HSA-6802942;R-HSA-6802911;R-HSA-6802910;R-HSA-6803230;R-HSA-6803227
R-HSA-9639288	Amino acids regulate mTORC1	1	61	0.00402853	0.96918	0.96918	8	12	0.000861326	-1.9697	9606	Homo sapiens	ENSG00000025039		R-HSA-9640195;R-HSA-9640167;R-HSA-9639286;R-HSA-9646468;R-HSA-9640168;R-HSA-9645608;R-HSA-9640175;R-HSA-9645598
R-HSA-432722	Golgi Associated Vesicle Biogenesis	1	61	0.00402853	0.96918	0.96918	4	7	0.00050244	-1.37245	9606	Homo sapiens	ENSG00000076554		R-HSA-421831;R-HSA-421836;R-HSA-421835;R-HSA-421833
R-HSA-1474165	Reproduction	3	123	0.0081231	0.970863	0.970863	9	24	0.00172265	-1.54978	9606	Homo sapiens	ENSG00000149506;ENSG00000278828;ENSG00000273802		R-HSA-912408;R-HSA-912458;R-HSA-1297338;R-HSA-912503;R-HSA-912470;R-HSA-912496;R-HSA-1214188;R-HSA-912467;R-HSA-912450
R-HSA-1221632	Meiotic synapsis	1	62	0.00409457	0.970893	0.970893	4	6	0.000430663	-1.75745	9606	Homo sapiens	ENSG00000273802		R-HSA-912408;R-HSA-912470;R-HSA-912467;R-HSA-912450
R-HSA-5654736	Signaling by FGFR1	1	62	0.00409457	0.970893	0.970893	31	48	0.00344531	-2.75561	9606	Homo sapiens	ENSG00000118972		R-HSA-5654167;R-HSA-5654165;R-HSA-5654672;R-HSA-5654673;R-HSA-5654596;R-HSA-5654149;R-HSA-5654597;R-HSA-5654594;R-HSA-191062;R-HSA-5656064;R-HSA-5654592;R-HSA-5654600;R-HSA-190429;R-HSA-5654582;R-HSA-5654578;R-HSA-5654591;R-HSA-5654586;R-HSA-5654587;R-HSA-5654584;R-HSA-5654392;R-HSA-190256;R-HSA-5654692;R-HSA-5654690;R-HSA-5654560;R-HSA-5654511;R-HSA-5654575;R-HSA-5654573;R-HSA-5654571;R-HSA-1902…
R-HSA-2559583	Cellular Senescence	6	200	0.0132083	0.971028	0.971028	14	90	0.00645995	0.500338	9606	Homo sapiens	ENSG00000278828;ENSG00000273802;ENSG00000115008;ENSG00000173894;ENSG00000108984		R-HSA-4568740;R-HSA-3228469;R-HSA-4568737;R-HSA-3238999;R-HSA-3229089;R-HSA-3788745;R-HSA-3222593;R-HSA-3223200;R-HSA-3788748;R-HSA-3240295;R-HSA-3785711;R-HSA-450333;R-HSA-450296;R-HSA-3229102
R-HSA-6811436	COPI-independent Golgi-to-ER retrograde traffic	1	63	0.00416061	0.97251	0.97251	3	7	0.00050244	-1.20882	9606	Homo sapiens	ENSG00000154917		R-HSA-8849350;R-HSA-8849348;R-HSA-8849353
R-HSA-9012852	Signaling by NOTCH3	1	63	0.00416061	0.97251	0.97251	4	37	0.00265576	1.1172	9606	Homo sapiens	ENSG00000115415		R-HSA-9021325;R-HSA-9013567;R-HSA-9014129;R-HSA-9021334
R-HSA-73929	Base-Excision Repair, AP Site Formation	1	63	0.00416061	0.97251	0.97251	6	64	0.00459374	-1.75745	9606	Homo sapiens	ENSG00000273802		R-HSA-9629216;R-HSA-9629483;R-HSA-9629195;R-HSA-9629497;R-HSA-9629372;R-HSA-9629373
R-HSA-9753281	Paracetamol ADME	1	63	0.00416061	0.97251	0.97251	1	12	0.000861326	-1.92493	9606	Homo sapiens	ENSG00000109193		R-HSA-9753277
R-HSA-109582	Hemostasis	34	803	0.0530313	0.972612	0.972612	91	338	0.0242607	0.753971	9606	Homo sapiens	ENSG00000158769;ENSG00000161638;ENSG00000154188;ENSG00000115718;ENSG00000070961;ENSG00000129244;ENSG00000163737;ENSG00000162849;ENSG00000134215;ENSG00000152402;ENSG00000115252;ENSG00000278828;ENSG00000124731;ENSG00000129009;ENSG00000126218;ENSG00000186642;ENSG00000091879;ENSG00000106366;ENSG00000164116;ENSG00000092969;ENSG00000173391;ENSG00000092068;ENSG00000041353;ENSG00000061918;ENSG00000198910…		R-HSA-997263;R-HSA-5606996;R-HSA-418309;R-HSA-429441;R-HSA-140686;R-HSA-204813;R-HSA-5607002;R-HSA-939265;R-HSA-481044;R-HSA-5604929;R-HSA-140823;R-HSA-203156;R-HSA-354066;R-HSA-140696;R-HSA-140825;R-HSA-996755;R-HSA-354073;R-HSA-210974;R-HSA-418456;R-HSA-140700;R-HSA-159005;R-HSA-210977;R-HSA-354087;R-HSA-442273;R-HSA-140842;R-HSA-377644;R-HSA-437932;R-HSA-140840;R-HSA-377641;R-HSA-377640;R-HSA-…
R-HSA-168898	Toll-like Receptor Cascades	6	202	0.0133404	0.972998	0.972998	26	198	0.0142119	-0.40946	9606	Homo sapiens	ENSG00000137462;ENSG00000106976;ENSG00000173432;ENSG00000143387;ENSG00000108984;ENSG00000171557		R-HSA-166082;R-HSA-2201316;R-HSA-166091;R-HSA-2201322;R-HSA-166286;R-HSA-166284;R-HSA-1678920;R-HSA-2559414;R-HSA-8870678;R-HSA-2262775;R-HSA-166362;R-HSA-166363;R-HSA-450333;R-HSA-2262777;R-HSA-168166;R-HSA-166119;R-HSA-450346;R-HSA-2201293;R-HSA-937059;R-HSA-937022;R-HSA-168950;R-HSA-168951;R-HSA-937079;R-HSA-166072;R-HSA-5432814;R-HSA-450296
R-HSA-74752	Signaling by Insulin receptor	2	97	0.00640602	0.974245	0.974245	1	34	0.00244042	-0.875007	9606	Homo sapiens	ENSG00000140285;ENSG00000118972		R-HSA-109699
R-HSA-5628897	TP53 Regulates Metabolic Genes	3	126	0.00832123	0.974421	0.974421	5	34	0.00244042	0.346541	9606	Homo sapiens	ENSG00000149212;ENSG00000025039		R-HSA-5629189;R-HSA-5631941;R-HSA-380979;R-HSA-5629187;R-HSA-5631903
R-HSA-5673001	RAF/MAP kinase cascade	11	322	0.0212654	0.975378	0.975378	12	75	0.00538329	-0.0750812	9606	Homo sapiens	ENSG00000198915;ENSG00000149294;ENSG00000158050;ENSG00000154188;ENSG00000140285;ENSG00000049130;ENSG00000157168;ENSG00000171557;ENSG00000144730;ENSG00000118972		R-HSA-9657603;R-HSA-5672980;R-HSA-5672965;R-HSA-5674373;R-HSA-5672978;R-HSA-9657606;R-HSA-5674366;R-HSA-5672972;R-HSA-5675373;R-HSA-5672973;R-HSA-9657608;R-HSA-9657599
R-HSA-1483166	Synthesis of PA	1	65	0.0042927	0.97548	0.97548	1	17	0.00122021	1.14359	9606	Homo sapiens	ENSG00000138678		R-HSA-75885
R-HSA-9018519	Estrogen-dependent gene expression	4	154	0.0101704	0.975505	0.975505	25	66	0.0047373	-0.629755	9606	Homo sapiens	ENSG00000278828;ENSG00000273802;ENSG00000116833;ENSG00000107485		R-HSA-9011981;R-HSA-9011983;R-HSA-9018497;R-HSA-9009536;R-HSA-9018499;R-HSA-9009541;R-HSA-9011975;R-HSA-9009371;R-HSA-9011985;R-HSA-9011984;R-HSA-9038163;R-HSA-9009065;R-HSA-9011949;R-HSA-9011950;R-HSA-9012000;R-HSA-9009378;R-HSA-9011941;R-HSA-9009533;R-HSA-9018494;R-HSA-9011966;R-HSA-9011952;R-HSA-9023859;R-HSA-9023861;R-HSA-9023860;R-HSA-9009526
R-HSA-388841	Costimulation by the CD28 family	2	99	0.00653811	0.97663	0.97663	1	35	0.0025122	0.109621	9606	Homo sapiens	ENSG00000277734;ENSG00000231389		R-HSA-389758
R-HSA-4608870	Asymmetric localization of PCP proteins	1	66	0.00435874	0.976843	0.976843	2	7	0.00050244	1.60079	9606	Homo sapiens	ENSG00000157240		R-HSA-5099886;R-HSA-4608825
R-HSA-9700206	Signaling by ALK in cancer	1	66	0.00435874	0.976843	0.976843	3	37	0.00265576	1.44896	9606	Homo sapiens	ENSG00000119866		R-HSA-9700181;R-HSA-9700131;R-HSA-9700179
R-HSA-9725370	Signaling by ALK fusions and activated point mutants	1	66	0.00435874	0.976843	0.976843	2	29	0.00208154	1.44896	9606	Homo sapiens	ENSG00000119866		R-HSA-9700181;R-HSA-9700179
R-HSA-8979227	Triglyceride metabolism	1	66	0.00435874	0.976843	0.976843	1	24	0.00172265	-1.23094	9606	Homo sapiens	ENSG00000062282		R-HSA-549192
R-HSA-4420097	VEGFA-VEGFR2 Pathway	3	129	0.00851935	0.977563	0.977563	50	79	0.0056704	1.9536	9606	Homo sapiens	ENSG00000120899;ENSG00000128052;ENSG00000134215		R-HSA-5218645;R-HSA-5218643;R-HSA-5218642;R-HSA-5218640;R-HSA-5357429;R-HSA-5357432;R-HSA-4420202;R-HSA-8951586;R-HSA-4420206;R-HSA-4420083;R-HSA-5218815;R-HSA-5218814;R-HSA-5218812;R-HSA-5218811;R-HSA-5218809;R-HSA-5218806;R-HSA-5218804;R-HSA-4420099;R-HSA-5218830;R-HSA-5218828;R-HSA-5218826;R-HSA-5218824;R-HSA-4420107;R-HSA-5218822;R-HSA-5218820;R-HSA-434637;R-HSA-5218819;R-HSA-5218818;R-HSA-52…
R-HSA-112314	Neurotransmitter receptors and postsynaptic signal transmission	7	232	0.0153216	0.977828	0.977828	35	110	0.00789549	0.929378	9606	Homo sapiens	ENSG00000011677;ENSG00000174343;ENSG00000136928;ENSG00000107282;ENSG00000183454;ENSG00000157168;ENSG00000164742		R-HSA-9609746;R-HSA-9610195;R-HSA-9611030;R-HSA-9610327;R-HSA-8856398;R-HSA-392206;R-HSA-9610270;R-HSA-9610653;R-HSA-9610627;R-HSA-629595;R-HSA-1013020;R-HSA-629596;R-HSA-420688;R-HSA-9609738;R-HSA-1013013;R-HSA-1013012;R-HSA-9609742;R-HSA-442715;R-HSA-9610802;R-HSA-975340;R-HSA-432164;R-HSA-432162;R-HSA-9612085;R-HSA-170666;R-HSA-432172;R-HSA-9610750;R-HSA-9617535;R-HSA-170671;R-HSA-9610879;R-HS…
R-HSA-5693565	Recruitment and ATM-mediated phosphorylation of repair and signaling proteins at DNA double strand breaks	1	67	0.00442478	0.97813	0.97813	29	39	0.00279931	-1.75745	9606	Homo sapiens	ENSG00000273802		R-HSA-5682967;R-HSA-5683735;R-HSA-69891;R-HSA-5682965;R-HSA-5683986;R-HSA-5682588;R-HSA-5683930;R-HSA-5682586;R-HSA-5683801;R-HSA-5682629;R-HSA-5683077;R-HSA-5693583;R-HSA-5683405;R-HSA-5682992;R-HSA-5693566;R-HSA-5683967;R-HSA-5683964;R-HSA-5683384;R-HSA-5683385;R-HSA-5682598;R-HSA-5682983;R-HSA-5693602;R-HSA-5693536;R-HSA-5683425;R-HSA-5682607;R-HSA-5682863;R-HSA-5693551;R-HSA-5693549;R-HSA-568…
R-HSA-983189	Kinesins	1	68	0.00449082	0.979345	0.979345	2	14	0.00100488	2.29881	9606	Homo sapiens	ENSG00000162849		R-HSA-983259;R-HSA-983266
R-HSA-3299685	Detoxification of Reactive Oxygen Species	1	68	0.00449082	0.979345	0.979345	3	34	0.00244042	1.05578	9606	Homo sapiens	ENSG00000109610		R-HSA-3299682;R-HSA-3697838;R-HSA-4837364
R-HSA-5684996	MAPK1/MAPK3 signaling	11	329	0.0217276	0.979957	0.979957	12	82	0.00588573	-0.0750812	9606	Homo sapiens	ENSG00000198915;ENSG00000149294;ENSG00000158050;ENSG00000154188;ENSG00000140285;ENSG00000049130;ENSG00000157168;ENSG00000171557;ENSG00000144730;ENSG00000118972		R-HSA-9657603;R-HSA-5672980;R-HSA-5672965;R-HSA-5674373;R-HSA-5672978;R-HSA-9657606;R-HSA-5674366;R-HSA-5672972;R-HSA-5675373;R-HSA-5672973;R-HSA-9657608;R-HSA-9657599
R-HSA-69002	DNA Replication Pre-Initiation	3	132	0.00871747	0.980336	0.980336	16	32	0.00229687	-1.27697	9606	Homo sapiens	ENSG00000085840;ENSG00000278828;ENSG00000273802		R-HSA-68960;R-HSA-68611;R-HSA-68615;R-HSA-68940;R-HSA-68688;R-HSA-9749350;R-HSA-9749351;R-HSA-68914;R-HSA-68917;R-HSA-68916;R-HSA-68919;R-HSA-68918;R-HSA-9749197;R-HSA-9749320;R-HSA-9734730;R-HSA-9749098
R-HSA-450294	MAP kinase activation	1	69	0.00455686	0.980493	0.980493	3	32	0.00229687	2.02466	9606	Homo sapiens	ENSG00000108984		R-HSA-450333;R-HSA-450346;R-HSA-450296
R-HSA-445717	Aquaporin-mediated transport	1	69	0.00455686	0.980493	0.980493	2	25	0.00179443	3.31792	9606	Homo sapiens	ENSG00000164742		R-HSA-163617;R-HSA-164377
R-HSA-8956321	Nucleotide salvage	1	69	0.00455686	0.980493	0.980493	1	22	0.0015791	-1.1728	9606	Homo sapiens	ENSG00000158825		R-HSA-73608
R-HSA-1660499	Synthesis of PIPs at the plasma membrane	1	69	0.00455686	0.980493	0.980493	1	33	0.00236865	1.12131	9606	Homo sapiens	ENSG00000163629		R-HSA-8870332
R-HSA-380284	Loss of proteins required for interphase microtubule organization from the centrosome	1	71	0.00468894	0.982602	0.982602	3	3	0.000215332	1.44203	9606	Homo sapiens	ENSG00000101004		R-HSA-380294;R-HSA-380272;R-HSA-380303
R-HSA-380259	Loss of Nlp from mitotic centrosomes	1	71	0.00468894	0.982602	0.982602	2	2	0.000143554	1.44203	9606	Homo sapiens	ENSG00000101004		R-HSA-380272;R-HSA-380303
R-HSA-2426168	Activation of gene expression by SREBF (SREBP)	1	71	0.00468894	0.982602	0.982602	3	42	0.00301464	1.07477	9606	Homo sapiens	ENSG00000130589		R-HSA-1655848;R-HSA-1655850;R-HSA-1655826
R-HSA-2559586	DNA Damage/Telomere Stress Induced Senescence	1	71	0.00468894	0.982602	0.982602	1	18	0.00129199	-1.75745	9606	Homo sapiens	ENSG00000273802		R-HSA-3785711
R-HSA-5683057	MAPK family signaling cascades	13	380	0.0250958	0.982949	0.982949	15	122	0.00875682	0.17803	9606	Homo sapiens	ENSG00000198915;ENSG00000149294;ENSG00000158050;ENSG00000154188;ENSG00000140285;ENSG00000160145;ENSG00000049130;ENSG00000087245;ENSG00000157168;ENSG00000171557;ENSG00000144730;ENSG00000118972		R-HSA-5672980;R-HSA-5672978;R-HSA-5674366;R-HSA-9657599;R-HSA-5687099;R-HSA-9657603;R-HSA-5672965;R-HSA-5674373;R-HSA-9657606;R-HSA-5692768;R-HSA-5672972;R-HSA-5692781;R-HSA-5675373;R-HSA-5672973;R-HSA-9657608
R-HSA-5687128	MAPK6/MAPK4 signaling	2	106	0.0070004	0.983406	0.983406	3	40	0.00287109	1.57014	9606	Homo sapiens	ENSG00000160145;ENSG00000087245		R-HSA-5692768;R-HSA-5692781;R-HSA-5687099
R-HSA-1169091	Activation of NF-kappaB in B cells	1	72	0.00475499	0.983569	0.983569	4	10	0.000717772	1.16311	9606	Homo sapiens	ENSG00000146232		R-HSA-1168640;R-HSA-1168643;R-HSA-1168642;R-HSA-1168638
R-HSA-5358346	Hedgehog ligand biogenesis	1	72	0.00475499	0.983569	0.983569	1	15	0.00107666	3.97649	9606	Homo sapiens	ENSG00000185269		R-HSA-5362553
R-HSA-196071	Metabolism of steroid hormones	1	72	0.00475499	0.983569	0.983569	2	42	0.00301464	-2.29626	9606	Homo sapiens	ENSG00000135346		R-HSA-193064;R-HSA-193052
R-HSA-168643	Nucleotide-binding domain, leucine rich repeat containing receptor (NLR) signaling pathways	1	72	0.00475499	0.983569	0.983569	2	46	0.00330175	2.02466	9606	Homo sapiens	ENSG00000108984		R-HSA-727819;R-HSA-1247960
R-HSA-8963743	Digestion and absorption	1	72	0.00475499	0.983569	0.983569	1	30	0.00215332	-3.80334	9606	Homo sapiens	ENSG00000142583		R-HSA-189222
R-HSA-190236	Signaling by FGFR	2	107	0.00706644	0.984203	0.984203	117	142	0.0101924	-0.875007	9606	Homo sapiens	ENSG00000140285;ENSG00000118972		R-HSA-5654614;R-HSA-5654615;R-HSA-5654612;R-HSA-5654608;R-HSA-5654622;R-HSA-5654623;R-HSA-5654620;R-HSA-5654618;R-HSA-5654596;R-HSA-5654597;R-HSA-5654594;R-HSA-5654592;R-HSA-5654607;R-HSA-5654605;R-HSA-5654603;R-HSA-5654600;R-HSA-5654646;R-HSA-5654647;R-HSA-8851619;R-HSA-5654643;R-HSA-5654640;R-HSA-5654641;R-HSA-5654399;R-HSA-5654655;R-HSA-5654397;R-HSA-5654653;R-HSA-5654651;R-HSA-5654392;R-HSA-1…
R-HSA-425366	Transport of bile salts and organic acids, metal ions and amine compounds	4	165	0.0108968	0.984353	0.984353	5	67	0.00480907	-0.310028	9606	Homo sapiens	ENSG00000140519;ENSG00000158296;ENSG00000198743;ENSG00000170571		R-HSA-446277;R-HSA-433698;R-HSA-429663;R-HSA-433101;R-HSA-444393
R-HSA-68949	Orc1 removal from chromatin	1	73	0.00482103	0.984482	0.984482	4	4	0.000287109	-1.00216	9606	Homo sapiens	ENSG00000085840		R-HSA-68944;R-HSA-68947;R-HSA-68946;R-HSA-68948
R-HSA-1793185	Chondroitin sulfate/dermatan sulfate metabolism	1	73	0.00482103	0.984482	0.984482	21	28	0.00200976	1.14117	9606	Homo sapiens	ENSG00000038427		R-HSA-2022911;R-HSA-1971487;R-HSA-1889981;R-HSA-1793176;R-HSA-9638064;R-HSA-1971482;R-HSA-2018682;R-HSA-1971483;R-HSA-1889978;R-HSA-2065233;R-HSA-1878002;R-HSA-2022065;R-HSA-9632034;R-HSA-2022063;R-HSA-2022061;R-HSA-9632033;R-HSA-2022056;R-HSA-2022052;R-HSA-2018659;R-HSA-1971491;R-HSA-1889955
R-HSA-211981	Xenobiotics	1	73	0.00482103	0.984482	0.984482	12	22	0.0015791	-2.53879	9606	Homo sapiens	ENSG00000167600		R-HSA-76416;R-HSA-76354;R-HSA-76434;R-HSA-211991;R-HSA-211910;R-HSA-212005;R-HSA-212004;R-HSA-211988;R-HSA-76475;R-HSA-211929;R-HSA-76397;R-HSA-143468
R-HSA-389661	Glyoxylate metabolism and glycine degradation	1	73	0.00482103	0.984482	0.984482	1	23	0.00165088	-1.18631	9606	Homo sapiens	ENSG00000142046		R-HSA-6792572
R-HSA-422356	Regulation of insulin secretion	2	108	0.00713248	0.984962	0.984962	4	38	0.00272753	-0.638498	9606	Homo sapiens	ENSG00000129990;ENSG00000091428		R-HSA-265682;R-HSA-381727;R-HSA-265166;R-HSA-381608
R-HSA-3858494	Beta-catenin independent WNT signaling	4	166	0.0109629	0.984986	0.984986	12	51	0.00366064	1.24446	9606	Homo sapiens	ENSG00000081059;ENSG00000157240;ENSG00000169750;ENSG00000085741		R-HSA-3858491;R-HSA-3858475;R-HSA-8944362;R-HSA-5099886;R-HSA-4411365;R-HSA-3858482;R-HSA-3965444;R-HSA-3858480;R-HSA-3965446;R-HSA-3965447;R-HSA-3965441;R-HSA-4608825
R-HSA-8854518	AURKA Activation by TPX2	1	74	0.00488707	0.985345	0.985345	2	2	0.000143554	1.44203	9606	Homo sapiens	ENSG00000101004		R-HSA-8853405;R-HSA-8853419
R-HSA-975871	MyD88 cascade initiated on plasma membrane	2	109	0.00719852	0.985686	0.985686	4	70	0.0050244	-0.22342	9606	Homo sapiens	ENSG00000173432;ENSG00000108984		R-HSA-168166;R-HSA-450333;R-HSA-450346;R-HSA-450296
R-HSA-168176	Toll Like Receptor 5 (TLR5) Cascade	2	109	0.00719852	0.985686	0.985686	4	71	0.00509618	-0.22342	9606	Homo sapiens	ENSG00000173432;ENSG00000108984		R-HSA-168166;R-HSA-450333;R-HSA-450346;R-HSA-450296
R-HSA-168142	Toll Like Receptor 10 (TLR10) Cascade	2	109	0.00719852	0.985686	0.985686	4	71	0.00509618	-0.22342	9606	Homo sapiens	ENSG00000173432;ENSG00000108984		R-HSA-168166;R-HSA-450333;R-HSA-450346;R-HSA-450296
R-HSA-5693606	DNA Double Strand Break Response	1	75	0.00495311	0.98616	0.98616	29	48	0.00344531	-1.75745	9606	Homo sapiens	ENSG00000273802		R-HSA-5682967;R-HSA-5683735;R-HSA-69891;R-HSA-5682965;R-HSA-5683986;R-HSA-5682588;R-HSA-5683930;R-HSA-5682586;R-HSA-5683801;R-HSA-5682629;R-HSA-5683077;R-HSA-5693583;R-HSA-5683405;R-HSA-5682992;R-HSA-5693566;R-HSA-5683967;R-HSA-5683964;R-HSA-5683384;R-HSA-5683385;R-HSA-5682598;R-HSA-5682983;R-HSA-5693602;R-HSA-5693536;R-HSA-5683425;R-HSA-5682607;R-HSA-5682863;R-HSA-5693551;R-HSA-5693549;R-HSA-568…
R-HSA-9013026	RHOB GTPase cycle	1	75	0.00495311	0.98616	0.98616	1	6	0.000430663	1.02785	9606	Homo sapiens	ENSG00000169851		R-HSA-9013024
R-HSA-3214847	HATs acetylate histones	2	110	0.00726456	0.986376	0.986376	9	15	0.00107666	-1.41438	9606	Homo sapiens	ENSG00000278828;ENSG00000273802		R-HSA-5144542;R-HSA-3301345;R-HSA-3318486;R-HSA-3301237;R-HSA-3662335;R-HSA-3697008;R-HSA-3697920;R-HSA-3318415;R-HSA-3318413
R-HSA-9614085	FOXO-mediated transcription	2	110	0.00726456	0.986376	0.986376	2	85	0.00610106	2.66545	9606	Homo sapiens	ENSG00000221866		R-HSA-9615015;R-HSA-9615023
R-HSA-9009391	Extra-nuclear estrogen signaling	2	111	0.0073306	0.987034	0.987034	1	39	0.00279931	-0.00910906	9606	Homo sapiens	ENSG00000100985;ENSG00000087245		R-HSA-9624272
R-HSA-112315	Transmission across Chemical Synapses	11	344	0.0227183	0.987264	0.987264	57	167	0.0119868	0.923477	9606	Homo sapiens	ENSG00000139220;ENSG00000011677;ENSG00000189221;ENSG00000174343;ENSG00000136928;ENSG00000107282;ENSG00000079215;ENSG00000183454;ENSG00000157168;ENSG00000067715;ENSG00000164742		R-HSA-9609746;R-HSA-888589;R-HSA-141186;R-HSA-9611030;R-HSA-210439;R-HSA-379395;R-HSA-392206;R-HSA-9610270;R-HSA-374922;R-HSA-9610653;R-HSA-210444;R-HSA-9610627;R-HSA-1013020;R-HSA-9609738;R-HSA-1013013;R-HSA-380574;R-HSA-1013012;R-HSA-372505;R-HSA-9609742;R-HSA-9610802;R-HSA-432164;R-HSA-264615;R-HSA-432162;R-HSA-9612085;R-HSA-170666;R-HSA-5336443;R-HSA-432172;R-HSA-170671;R-HSA-170674;R-HSA-372…
R-HSA-1483255	PI Metabolism	2	112	0.00739665	0.987661	0.987661	2	89	0.00638817	-0.113644	9606	Homo sapiens	ENSG00000163629;ENSG00000183578		R-HSA-8874470;R-HSA-8870332
R-HSA-111885	Opioid Signalling	2	113	0.00746269	0.988258	0.988258	12	59	0.00423486	2.1612	9606	Homo sapiens	ENSG00000115252;ENSG00000164742		R-HSA-170674;R-HSA-170672;R-HSA-111955;R-HSA-111956;R-HSA-170676;R-HSA-170677;R-HSA-170666;R-HSA-392206;R-HSA-111930;R-HSA-170686;R-HSA-170671;R-HSA-170685
R-HSA-448424	Interleukin-17 signaling	1	78	0.00515123	0.988343	0.988343	3	35	0.0025122	2.02466	9606	Homo sapiens	ENSG00000108984		R-HSA-450333;R-HSA-450346;R-HSA-450296
R-HSA-1912422	Pre-NOTCH Expression and Processing	2	114	0.00752873	0.988827	0.988827	3	38	0.00272753	-1.41438	9606	Homo sapiens	ENSG00000278828;ENSG00000273802		R-HSA-9604834;R-HSA-9604831;R-HSA-9604829
R-HSA-199992	trans-Golgi Network Vesicle Budding	1	80	0.00528332	0.989604	0.989604	4	19	0.00136377	-1.37245	9606	Homo sapiens	ENSG00000076554		R-HSA-421831;R-HSA-421836;R-HSA-421835;R-HSA-421833
R-HSA-69473	G2/M DNA damage checkpoint	1	80	0.00528332	0.989604	0.989604	2	12	0.000861326	-1.75745	9606	Homo sapiens	ENSG00000273802		R-HSA-5683735;R-HSA-69891
R-HSA-1660661	Sphingolipid de novo biosynthesis	1	80	0.00528332	0.989604	0.989604	1	33	0.00236865	1.42204	9606	Homo sapiens	ENSG00000162407		R-HSA-428696
R-HSA-975138	TRAF6 mediated induction of NFkB and MAP kinases upon TLR7/8 or 9 activation	2	116	0.00766081	0.989885	0.989885	4	60	0.00430663	-0.22342	9606	Homo sapiens	ENSG00000173432;ENSG00000108984		R-HSA-168166;R-HSA-450333;R-HSA-450346;R-HSA-450296
R-HSA-168164	Toll Like Receptor 3 (TLR3) Cascade	2	116	0.00766081	0.989885	0.989885	4	73	0.00523974	-0.22342	9606	Homo sapiens	ENSG00000173432;ENSG00000108984		R-HSA-168166;R-HSA-450333;R-HSA-450346;R-HSA-450296
R-HSA-163685	Integration of energy metabolism	3	147	0.0097081	0.989949	0.989949	6	66	0.0047373	0.680309	9606	Homo sapiens	ENSG00000129990;ENSG00000091428;ENSG00000164742		R-HSA-163617;R-HSA-265682;R-HSA-381727;R-HSA-265166;R-HSA-164377;R-HSA-381608
R-HSA-380270	Recruitment of mitotic centrosome proteins and complexes	1	81	0.00534936	0.990182	0.990182	3	3	0.000215332	1.44203	9606	Homo sapiens	ENSG00000101004		R-HSA-380311;R-HSA-380455;R-HSA-380283
R-HSA-5663084	Diseases of carbohydrate metabolism	1	81	0.00534936	0.990182	0.990182	4	44	0.0031582	-1.3625	9606	Homo sapiens	ENSG00000104812		R-HSA-3797226;R-HSA-3828061;R-HSA-3791349;R-HSA-3814838
R-HSA-3108214	SUMOylation of DNA damage response and repair proteins	1	81	0.00534936	0.990182	0.990182	1	24	0.00172265	1.02607	9606	Homo sapiens	ENSG00000173894		R-HSA-4570463
R-HSA-9694635	Translation of Structural Proteins	1	81	0.00534936	0.990182	0.990182	1	46	0.00330175	1.26446	9606	Homo sapiens	ENSG00000138496		R-HSA-9729279
R-HSA-975155	MyD88 dependent cascade initiated on endosome	2	117	0.00772685	0.990377	0.990377	4	75	0.00538329	-0.22342	9606	Homo sapiens	ENSG00000173432;ENSG00000108984		R-HSA-168166;R-HSA-450333;R-HSA-450346;R-HSA-450296
R-HSA-1236977	Endosomal/Vacuolar pathway	1	82	0.0054154	0.990728	0.990728	3	4	0.000287109	-4.27138	9606	Homo sapiens	ENSG00000204632		R-HSA-1236964;R-HSA-1236954;R-HSA-1236943
R-HSA-75105	Fatty acyl-CoA biosynthesis	1	82	0.0054154	0.990728	0.990728	1	25	0.00179443	-1.38315	9606	Homo sapiens	ENSG00000152463		R-HSA-5655955
R-HSA-9772573	Late SARS-CoV-2 Infection Events	1	82	0.0054154	0.990728	0.990728	1	54	0.00387597	1.26446	9606	Homo sapiens	ENSG00000138496		R-HSA-9729279
R-HSA-5668914	Diseases of metabolism	14	424	0.0280016	0.990756	0.990756	20	195	0.0139966	0.359453	9606	Homo sapiens	ENSG00000112902;ENSG00000108479;ENSG00000163638;ENSG00000104812;ENSG00000136378;ENSG00000138316;ENSG00000139329;ENSG00000154736;ENSG00000005108;ENSG00000038427;ENSG00000189221;ENSG00000138061;ENSG00000122176;ENSG00000166106		R-HSA-3636919;R-HSA-9035949;R-HSA-9035950;R-HSA-3828061;R-HSA-3791349;R-HSA-3814838;R-HSA-4420365;R-HSA-5605147;R-HSA-3656230;R-HSA-3595175;R-HSA-5603108;R-HSA-3560804;R-HSA-3797226;R-HSA-3560802;R-HSA-3656258;R-HSA-6785565;R-HSA-3656269;R-HSA-3595178;R-HSA-3595176;R-HSA-5610026
R-HSA-2132295	MHC class II antigen presentation	3	149	0.00984018	0.990822	0.990822	25	26	0.00186621	0.58579	9606	Homo sapiens	ENSG00000106976;ENSG00000231389;ENSG00000143387		R-HSA-2130336;R-HSA-8951498;R-HSA-8951500;R-HSA-2130725;R-HSA-2130731;R-HSA-2130349;R-HSA-2130478;R-HSA-2213235;R-HSA-2213236;R-HSA-2213239;R-HSA-2130486;R-HSA-2213241;R-HSA-8856157;R-HSA-2213243;R-HSA-2130619;R-HSA-2213244;R-HSA-2213246;R-HSA-2213248;R-HSA-2130500;R-HSA-2130504;R-HSA-2130378;R-HSA-2130640;R-HSA-2130641;R-HSA-2130706;R-HSA-2130393
R-HSA-168181	Toll Like Receptor 7/8 (TLR7/8) Cascade	2	118	0.00779289	0.990845	0.990845	4	79	0.0056704	-0.22342	9606	Homo sapiens	ENSG00000173432;ENSG00000108984		R-HSA-168166;R-HSA-450333;R-HSA-450346;R-HSA-450296
R-HSA-5689880	Ub-specific processing proteases	5	206	0.0136045	0.991143	0.991143	8	40	0.00287109	0.870736	9606	Homo sapiens	ENSG00000273802;ENSG00000170365;ENSG00000107485;ENSG00000115267;ENSG00000107201		R-HSA-5696564;R-HSA-6781764;R-HSA-5696960;R-HSA-5690080;R-HSA-936390;R-HSA-5690159;R-HSA-5696600;R-HSA-6783177
R-HSA-195721	Signaling by WNT	10	332	0.0219258	0.991195	0.991195	46	157	0.011269	0.8804	9606	Homo sapiens	ENSG00000196628;ENSG00000188064;ENSG00000081059;ENSG00000155011;ENSG00000157240;ENSG00000169750;ENSG00000085741;ENSG00000278828;ENSG00000273802;ENSG00000116128		R-HSA-3769401;R-HSA-3858491;R-HSA-3299569;R-HSA-3322422;R-HSA-3858482;R-HSA-3364026;R-HSA-4641231;R-HSA-3322427;R-HSA-3858480;R-HSA-3322424;R-HSA-3781941;R-HSA-3781943;R-HSA-201677;R-HSA-3247840;R-HSA-3858475;R-HSA-3238691;R-HSA-3247843;R-HSA-4411351;R-HSA-3247844;R-HSA-8944349;R-HSA-201685;R-HSA-3238694;R-HSA-201691;R-HSA-5368586;R-HSA-3364014;R-HSA-5665608;R-HSA-8944362;R-HSA-5099886;R-HSA-3361…
R-HSA-380287	Centrosome maturation	1	83	0.00548144	0.991244	0.991244	6	6	0.000430663	1.44203	9606	Homo sapiens	ENSG00000101004		R-HSA-380311;R-HSA-380455;R-HSA-380294;R-HSA-380272;R-HSA-380303;R-HSA-380283
R-HSA-5607764	CLEC7A (Dectin-1) signaling	2	120	0.00792498	0.991716	0.991716	2	45	0.00322997	1.92217	9606	Homo sapiens	ENSG00000125538		R-HSA-5660663;R-HSA-5660622
R-HSA-937061	TRIF(TICAM1)-mediated TLR4 signaling	2	121	0.00799102	0.992121	0.992121	4	70	0.0050244	-0.22342	9606	Homo sapiens	ENSG00000173432;ENSG00000108984		R-HSA-168166;R-HSA-450333;R-HSA-450346;R-HSA-450296
R-HSA-166166	MyD88-independent TLR4 cascade	2	121	0.00799102	0.992121	0.992121	4	72	0.00516796	-0.22342	9606	Homo sapiens	ENSG00000173432;ENSG00000108984		R-HSA-168166;R-HSA-450333;R-HSA-450346;R-HSA-450296
R-HSA-168138	Toll Like Receptor 9 (TLR9) Cascade	2	121	0.00799102	0.992121	0.992121	4	80	0.00574218	-0.22342	9606	Homo sapiens	ENSG00000173432;ENSG00000108984		R-HSA-168166;R-HSA-450333;R-HSA-450346;R-HSA-450296
R-HSA-1630316	Glycosaminoglycan metabolism	4	182	0.0120195	0.992333	0.992333	31	88	0.00631639	0.463671	9606	Homo sapiens	ENSG00000038427;ENSG00000175040;ENSG00000122176;ENSG00000139329		R-HSA-2046239;R-HSA-2046175;R-HSA-1971487;R-HSA-1793176;R-HSA-1971482;R-HSA-2046298;R-HSA-1971483;R-HSA-2065233;R-HSA-2046222;R-HSA-2046285;R-HSA-1793217;R-HSA-2022911;R-HSA-1889981;R-HSA-2025724;R-HSA-9638064;R-HSA-2018682;R-HSA-2025723;R-HSA-2046265;R-HSA-1889978;R-HSA-1878002;R-HSA-2022065;R-HSA-9632034;R-HSA-2022063;R-HSA-2022061;R-HSA-9632033;R-HSA-2022056;R-HSA-2022052;R-HSA-2046180;R-HSA-2…
R-HSA-5357801	Programmed Cell Death	6	238	0.0157179	0.992849	0.992849	11	198	0.0142119	1.52334	9606	Homo sapiens	ENSG00000096696;ENSG00000125538;ENSG00000106976;ENSG00000121858;ENSG00000115008;ENSG00000182568		R-HSA-3465429;R-HSA-139952;R-HSA-449058;R-HSA-141156;R-HSA-5675456;R-HSA-201636;R-HSA-351948;R-HSA-5213462;R-HSA-352268;R-HSA-3465448;R-HSA-3371359
R-HSA-6803157	Antimicrobial peptides	2	123	0.0081231	0.992873	0.992873	2	58	0.00416308	-3.76287	9606	Homo sapiens	ENSG00000137462;ENSG00000124102		R-HSA-6810724;R-HSA-1974676
R-HSA-1655829	Regulation of cholesterol biosynthesis by SREBP (SREBF)	1	87	0.00574561	0.993036	0.993036	3	52	0.00373241	1.07477	9606	Homo sapiens	ENSG00000130589		R-HSA-1655848;R-HSA-1655850;R-HSA-1655826
R-HSA-5610787	Hedgehog 'off' state	2	124	0.00818914	0.993222	0.993222	2	32	0.00229687	2.63616	9606	Homo sapiens	ENSG00000128602;ENSG00000164742		R-HSA-5610727;R-HSA-5610763
R-HSA-202424	Downstream TCR signaling	2	124	0.00818914	0.993222	0.993222	1	24	0.00172265	0.109621	9606	Homo sapiens	ENSG00000277734;ENSG00000231389		R-HSA-202307
R-HSA-1638091	Heparan sulfate/heparin (HS-GAG) metabolism	1	88	0.00581165	0.993424	0.993424	5	33	0.00236865	1.14117	9606	Homo sapiens	ENSG00000038427		R-HSA-1889981;R-HSA-9638064;R-HSA-1889978;R-HSA-1878002;R-HSA-1889955
R-HSA-2151201	Transcriptional activation of mitochondrial biogenesis	1	88	0.00581165	0.993424	0.993424	1	32	0.00229687	1.07477	9606	Homo sapiens	ENSG00000130589		R-HSA-1592238
R-HSA-5693607	Processing of DNA double-strand break ends	1	89	0.00587769	0.99379	0.99379	2	17	0.00122021	-1.75745	9606	Homo sapiens	ENSG00000273802		R-HSA-5684071;R-HSA-5684052
R-HSA-1168372	Downstream signaling events of B Cell Receptor (BCR)	1	91	0.00600977	0.994462	0.994462	4	15	0.00107666	1.16311	9606	Homo sapiens	ENSG00000146232		R-HSA-1168640;R-HSA-1168643;R-HSA-1168642;R-HSA-1168638
R-HSA-195253	Degradation of beta-catenin by the destruction complex	1	91	0.00600977	0.994462	0.994462	4	23	0.00165088	1.12993	9606	Homo sapiens	ENSG00000081059		R-HSA-8944349;R-HSA-8944352;R-HSA-4641231;R-HSA-5229348
R-HSA-9707564	Cytoprotection by HMOX1	1	91	0.00600977	0.994462	0.994462	1	22	0.0015791	1.07477	9606	Homo sapiens	ENSG00000130589		R-HSA-400143
R-HSA-6811442	Intra-Golgi and retrograde Golgi-to-ER traffic	5	219	0.0144631	0.994763	0.994763	17	48	0.00344531	0.975282	9606	Homo sapiens	ENSG00000123570;ENSG00000154917;ENSG00000162849;ENSG00000111885;ENSG00000067715		R-HSA-6811431;R-HSA-8849350;R-HSA-6811429;R-HSA-6811428;R-HSA-8849348;R-HSA-6811426;R-HSA-6814671;R-HSA-6814670;R-HSA-8847883;R-HSA-8849353;R-HSA-8847880;R-HSA-6814675;R-HSA-8847635;R-HSA-6814674;R-HSA-6811423;R-HSA-6814682;R-HSA-8847544
R-HSA-2565942	Regulation of PLK1 Activity at G2/M Transition	1	92	0.00607582	0.99477	0.99477	4	12	0.000861326	1.44203	9606	Homo sapiens	ENSG00000101004		R-HSA-3000319;R-HSA-2574845;R-HSA-3000310;R-HSA-2574840
R-HSA-109581	Apoptosis	4	192	0.01268	0.995013	0.995013	7	142	0.0101924	1.45697	9606	Homo sapiens	ENSG00000096696;ENSG00000106976;ENSG00000121858;ENSG00000182568		R-HSA-139952;R-HSA-141156;R-HSA-201636;R-HSA-351948;R-HSA-352268;R-HSA-3465448;R-HSA-3371359
R-HSA-446219	Synthesis of substrates in N-glycan biosythesis	2	131	0.00865143	0.995239	0.995239	1	49	0.00351708	2.45755	9606	Homo sapiens	ENSG00000111728;ENSG00000113532		R-HSA-4084978
R-HSA-6807505	RNA polymerase II transcribes snRNA genes	1	94	0.0062079	0.995336	0.995336	11	11	0.000789549	1.52544	9606	Homo sapiens	ENSG00000028277		R-HSA-6814885;R-HSA-6814549;R-HSA-6814559;R-HSA-6810239;R-HSA-6810238;R-HSA-6814555;R-HSA-6810235;R-HSA-6814554;R-HSA-6810234;R-HSA-6810233;R-HSA-6807496
R-HSA-69052	Switching of origins to a post-replicative state	1	94	0.0062079	0.995336	0.995336	4	10	0.000717772	-1.00216	9606	Homo sapiens	ENSG00000085840		R-HSA-68944;R-HSA-68947;R-HSA-68946;R-HSA-68948
R-HSA-6804756	Regulation of TP53 Activity through Phosphorylation	1	95	0.00627394	0.995596	0.995596	2	26	0.00186621	1.05338	9606	Homo sapiens	ENSG00000164938		R-HSA-3215251;R-HSA-6799409
R-HSA-447115	Interleukin-12 family signaling	1	96	0.00633998	0.995841	0.995841	17	114	0.0081826	1.1172	9606	Homo sapiens	ENSG00000115415		R-HSA-8950441;R-HSA-8950733;R-HSA-8983983;R-HSA-8984014;R-HSA-8983841;R-HSA-8984963;R-HSA-8983845;R-HSA-8984964;R-HSA-8950522;R-HSA-8983835;R-HSA-8983996;R-HSA-8950782;R-HSA-8984021;R-HSA-8950453;R-HSA-8950485;R-HSA-8984023;R-HSA-8950518
R-HSA-9678108	SARS-CoV-1 Infection	1	96	0.00633998	0.995841	0.995841	1	114	0.0081826	1.26446	9606	Homo sapiens	ENSG00000138496		R-HSA-9686061
R-HSA-425393	Transport of inorganic cations/anions and amino acids/oligopeptides	3	167	0.0110289	0.995998	0.995998	3	76	0.00545507	0.435253	9606	Homo sapiens	ENSG00000092068;ENSG00000079215;ENSG00000017483		R-HSA-352182;R-HSA-428015;R-HSA-352191
R-HSA-380320	Recruitment of NuMA to mitotic centrosomes	1	97	0.00640602	0.996073	0.996073	2	2	0.000143554	1.44203	9606	Homo sapiens	ENSG00000101004		R-HSA-380316;R-HSA-380508
R-HSA-420499	Class C/3 (Metabotropic glutamate/pheromone receptors)	1	97	0.00640602	0.996073	0.996073	1	8	0.000574218	-1.84969	9606	Homo sapiens	ENSG00000136928		R-HSA-420688
R-HSA-6805567	Keratinization	5	226	0.0149254	0.996074	0.996074	20	34	0.00244042	-1.43586	9606	Homo sapiens	ENSG00000118898;ENSG00000096696;ENSG00000057294;ENSG00000170421;ENSG00000124102		R-HSA-6814695;R-HSA-6814374;R-HSA-6806629;R-HSA-6805573;R-HSA-6814734;R-HSA-6810894;R-HSA-6814764;R-HSA-6814187;R-HSA-6805546;R-HSA-6810357;R-HSA-6806613;R-HSA-6811539;R-HSA-6814387;R-HSA-6806610;R-HSA-6809393;R-HSA-8942224;R-HSA-6809663;R-HSA-6810843;R-HSA-6814298;R-HSA-6810937
R-HSA-3371556	Cellular response to heat stress	2	135	0.0089156	0.996113	0.996113	7	29	0.00208154	-0.815769	9606	Homo sapiens	ENSG00000109846;ENSG00000146072		R-HSA-3371554;R-HSA-4793819;R-HSA-3371467;R-HSA-5082356;R-HSA-5082369;R-HSA-5082384;R-HSA-3371518
R-HSA-68875	Mitotic Prophase	2	135	0.0089156	0.996113	0.996113	8	34	0.00244042	-1.41438	9606	Homo sapiens	ENSG00000278828;ENSG00000273802		R-HSA-2245218;R-HSA-2288097;R-HSA-2301205;R-HSA-2294580;R-HSA-2172678;R-HSA-2294600;R-HSA-2294574;R-HSA-2294590
R-HSA-9635486	Infection with Mycobacterium tuberculosis	2	135	0.0089156	0.996113	0.996113	3	73	0.00523974	-1.75264	9606	Homo sapiens	ENSG00000137462;ENSG00000111674		R-HSA-9637638;R-HSA-9637641;R-HSA-9636669
R-HSA-69306	DNA Replication	3	169	0.011161	0.996355	0.996355	20	58	0.00416308	-1.27697	9606	Homo sapiens	ENSG00000085840;ENSG00000278828;ENSG00000273802		R-HSA-68960;R-HSA-68611;R-HSA-68615;R-HSA-68940;R-HSA-68688;R-HSA-68944;R-HSA-68947;R-HSA-9749350;R-HSA-68946;R-HSA-9749351;R-HSA-68914;R-HSA-68917;R-HSA-68948;R-HSA-68916;R-HSA-68919;R-HSA-68918;R-HSA-9749197;R-HSA-9749320;R-HSA-9734730;R-HSA-9749098
R-HSA-2187338	Visual phototransduction	3	169	0.011161	0.996355	0.996355	8	92	0.0066035	0.15415	9606	Homo sapiens	ENSG00000130203;ENSG00000162496;ENSG00000130164		R-HSA-2465940;R-HSA-2404131;R-HSA-2404140;R-HSA-2424254;R-HSA-2395768;R-HSA-2395784;R-HSA-2423785;R-HSA-2429643
R-HSA-5620912	Anchoring of the basal body to the plasma membrane	1	99	0.00653811	0.996498	0.996498	8	9	0.000645995	1.44203	9606	Homo sapiens	ENSG00000101004		R-HSA-5626228;R-HSA-5626227;R-HSA-5626220;R-HSA-5626223;R-HSA-5626681;R-HSA-5617816;R-HSA-5626699;R-HSA-5638009
R-HSA-8939211	ESR-mediated signaling	6	257	0.0169727	0.996596	0.996596	26	114	0.0081826	-0.422873	9606	Homo sapiens	ENSG00000100985;ENSG00000278828;ENSG00000273802;ENSG00000116833;ENSG00000087245;ENSG00000107485		R-HSA-9624272;R-HSA-9011981;R-HSA-9011983;R-HSA-9018497;R-HSA-9009536;R-HSA-9018499;R-HSA-9009541;R-HSA-9011975;R-HSA-9009371;R-HSA-9011985;R-HSA-9011984;R-HSA-9038163;R-HSA-9009065;R-HSA-9011949;R-HSA-9011950;R-HSA-9012000;R-HSA-9009378;R-HSA-9011941;R-HSA-9009533;R-HSA-9018494;R-HSA-9011966;R-HSA-9011952;R-HSA-9023859;R-HSA-9023861;R-HSA-9023860;R-HSA-9009526
R-HSA-73884	Base Excision Repair	1	100	0.00660415	0.996693	0.996693	6	107	0.00768016	-1.75745	9606	Homo sapiens	ENSG00000273802		R-HSA-9629216;R-HSA-9629483;R-HSA-9629195;R-HSA-9629497;R-HSA-9629372;R-HSA-9629373
R-HSA-212165	Epigenetic regulation of gene expression	2	139	0.00917976	0.996829	0.996829	20	34	0.00244042	-1.41438	9606	Homo sapiens	ENSG00000278828;ENSG00000273802		R-HSA-5334097;R-HSA-427527;R-HSA-5334160;R-HSA-5334099;R-HSA-212263;R-HSA-5334164;R-HSA-5250938;R-HSA-5227490;R-HSA-433672;R-HSA-427528;R-HSA-427336;R-HSA-212269;R-HSA-427337;R-HSA-427383;R-HSA-5334179;R-HSA-5334151;R-HSA-5334152;R-HSA-427514;R-HSA-212222;R-HSA-212252
R-HSA-1236974	ER-Phagosome pathway	3	173	0.0114252	0.996979	0.996979	4	10	0.000717772	-3.02654	9606	Homo sapiens	ENSG00000137462;ENSG00000204632;ENSG00000171557		R-HSA-8863895;R-HSA-8863973;R-HSA-1236965;R-HSA-1236971
R-HSA-156842	Eukaryotic Translation Elongation	1	102	0.00673623	0.997051	0.997051	1	9	0.000645995	-3.28316	9606	Homo sapiens	ENSG00000101210		R-HSA-156909
R-HSA-453279	Mitotic G1 phase and G1/S transition	3	174	0.0114912	0.997118	0.997118	21	101	0.0072495	-1.1317	9606	Homo sapiens	ENSG00000085840;ENSG00000118971		R-HSA-68960;R-HSA-9754129;R-HSA-8961678;R-HSA-9754130;R-HSA-113638;R-HSA-8942607;R-HSA-9018017;R-HSA-69227;R-HSA-68940;R-HSA-8941895;R-HSA-8961671;R-HSA-68914;R-HSA-8941915;R-HSA-68917;R-HSA-68916;R-HSA-68919;R-HSA-68918;R-HSA-8942803;R-HSA-1226094;R-HSA-8942836;R-HSA-1226095
R-HSA-9705683	SARS-CoV-2-host interactions	8	315	0.0208031	0.997193	0.997193	14	67	0.00480907	0.230605	9606	Homo sapiens	ENSG00000137462;ENSG00000187608;ENSG00000204632;ENSG00000115415;ENSG00000115267;ENSG00000107201		R-HSA-9729725;R-HSA-9755359;R-HSA-9754745;R-HSA-983426;R-HSA-9717658;R-HSA-9755258;R-HSA-909726;R-HSA-9755328;R-HSA-9755244;R-HSA-9729454;R-HSA-9705320;R-HSA-9755368;R-HSA-918224;R-HSA-918225
R-HSA-9006925	Intracellular signaling by second messengers	10	368	0.0243033	0.997391	0.997391	8	114	0.0081826	0.235581	9606	Homo sapiens	ENSG00000115252;ENSG00000140285;ENSG00000115602;ENSG00000049130;ENSG00000173894;ENSG00000157168;ENSG00000164742;ENSG00000025039;ENSG00000118972		R-HSA-8944104;R-HSA-2316434;R-HSA-8943817;R-HSA-8944457;R-HSA-111955;R-HSA-111956;R-HSA-111930;R-HSA-8944454
R-HSA-77289	Mitochondrial Fatty Acid Beta-Oxidation	1	105	0.00693435	0.997517	0.997517	2	47	0.00337353	-1.05569	9606	Homo sapiens	ENSG00000122971		R-HSA-77319;R-HSA-77327
R-HSA-5633007	Regulation of TP53 Activity	3	178	0.0117554	0.997614	0.997614	8	98	0.00703417	1.37391	9606	Homo sapiens	ENSG00000164938;ENSG00000152409;ENSG00000108984		R-HSA-3215251;R-HSA-6804229;R-HSA-6804242;R-HSA-6799409;R-HSA-6804383;R-HSA-6804253;R-HSA-8877691;R-HSA-6804379
R-HSA-1257604	PIP3 activates AKT signaling	8	321	0.0211993	0.997756	0.997756	5	86	0.00617284	-0.245824	9606	Homo sapiens	ENSG00000140285;ENSG00000115602;ENSG00000049130;ENSG00000173894;ENSG00000157168;ENSG00000025039;ENSG00000118972		R-HSA-8944104;R-HSA-2316434;R-HSA-8943817;R-HSA-8944457;R-HSA-8944454
R-HSA-6807878	COPI-mediated anterograde transport	1	107	0.00706644	0.997786	0.997786	6	12	0.000861326	1.25317	9606	Homo sapiens	ENSG00000151150		R-HSA-6807877;R-HSA-6809011;R-HSA-6807875;R-HSA-6809010;R-HSA-6809006;R-HSA-6809003
R-HSA-6811434	COPI-dependent Golgi-to-ER retrograde traffic	1	107	0.00706644	0.997786	0.997786	2	11	0.000789549	2.29881	9606	Homo sapiens	ENSG00000162849		R-HSA-6811426;R-HSA-6811423
R-HSA-202403	TCR signaling	2	147	0.0097081	0.997895	0.997895	13	52	0.00373241	0.109621	9606	Homo sapiens	ENSG00000277734;ENSG00000231389		R-HSA-202307;R-HSA-202214;R-HSA-202245;R-HSA-202248;R-HSA-202216;R-HSA-202344;R-HSA-8852200;R-HSA-202291;R-HSA-8855381;R-HSA-202165;R-HSA-202233;R-HSA-202168;R-HSA-202174
R-HSA-983170	Antigen Presentation: Folding, assembly and peptide loading of class I MHC	1	108	0.00713248	0.997909	0.997909	13	16	0.00114844	-4.27138	9606	Homo sapiens	ENSG00000204632		R-HSA-8951499;R-HSA-983148;R-HSA-983146;R-HSA-983145;R-HSA-983142;R-HSA-983427;R-HSA-983426;R-HSA-983138;R-HSA-983425;R-HSA-983424;R-HSA-983422;R-HSA-983421;R-HSA-983161
R-HSA-425397	Transport of vitamins, nucleosides, and related molecules	1	108	0.00713248	0.997909	0.997909	1	39	0.00279931	-1.49278	9606	Homo sapiens	ENSG00000174640		R-HSA-879528
R-HSA-9664433	Leishmania parasite growth and survival	7	297	0.0196143	0.99796	0.99796	7	40	0.00287109	0.41827	9606	Homo sapiens	ENSG00000148926;ENSG00000148680;ENSG00000129667;ENSG00000164742;ENSG00000087494;ENSG00000135346;ENSG00000145632		R-HSA-9662818;R-HSA-163617;R-HSA-392129;R-HSA-9662823;R-HSA-9662747;R-HSA-111930;R-HSA-9660824
R-HSA-9662851	Anti-inflammatory response favouring Leishmania parasite infection	7	297	0.0196143	0.99796	0.99796	7	40	0.00287109	0.41827	9606	Homo sapiens	ENSG00000148926;ENSG00000148680;ENSG00000129667;ENSG00000164742;ENSG00000087494;ENSG00000135346;ENSG00000145632		R-HSA-9662818;R-HSA-163617;R-HSA-392129;R-HSA-9662823;R-HSA-9662747;R-HSA-111930;R-HSA-9660824
R-HSA-8856688	Golgi-to-ER retrograde transport	2	148	0.00977414	0.998	0.998	5	18	0.00129199	0.544994	9606	Homo sapiens	ENSG00000154917;ENSG00000162849		R-HSA-8849350;R-HSA-8849348;R-HSA-6811426;R-HSA-6811423;R-HSA-8849353
R-HSA-157579	Telomere Maintenance	1	109	0.00719852	0.998026	0.998026	5	34	0.00244042	-1.75745	9606	Homo sapiens	ENSG00000273802		R-HSA-9670114;R-HSA-9670149;R-HSA-9670101;R-HSA-181450;R-HSA-176700
R-HSA-9010553	Regulation of expression of SLITs and ROBOs	3	183	0.0120856	0.998118	0.998118	5	20	0.00143554	2.15481	9606	Homo sapiens	ENSG00000135097;ENSG00000145147		R-HSA-9010872;R-HSA-9010539;R-HSA-9010541;R-HSA-9011347;R-HSA-9011346
R-HSA-69206	G1/S Transition	2	150	0.00990622	0.998195	0.998195	10	61	0.00437841	-1.00216	9606	Homo sapiens	ENSG00000085840		R-HSA-68960;R-HSA-68914;R-HSA-68917;R-HSA-68916;R-HSA-68919;R-HSA-8961678;R-HSA-113638;R-HSA-68918;R-HSA-68940;R-HSA-8961671
R-HSA-9658195	Leishmania infection	11	406	0.0268128	0.998338	0.998338	15	95	0.00681883	1.14354	9606	Homo sapiens	ENSG00000148926;ENSG00000125538;ENSG00000148680;ENSG00000115008;ENSG00000171860;ENSG00000129667;ENSG00000164742;ENSG00000134215;ENSG00000087494;ENSG00000135346;ENSG00000145632		R-HSA-444647;R-HSA-163617;R-HSA-392129;R-HSA-449058;R-HSA-9665524;R-HSA-9662747;R-HSA-9666425;R-HSA-434637;R-HSA-9660824;R-HSA-9666430;R-HSA-9666435;R-HSA-9662818;R-HSA-9662823;R-HSA-448703;R-HSA-111930
R-HSA-211897	Cytochrome P450 - arranged by substrate type	3	186	0.0122837	0.998369	0.998369	18	61	0.00437841	-1.88982	9606	Homo sapiens	ENSG00000167600;ENSG00000138061;ENSG00000124212		R-HSA-211874;R-HSA-76416;R-HSA-76354;R-HSA-211910;R-HSA-212005;R-HSA-212004;R-HSA-211951;R-HSA-76397;R-HSA-143468;R-HSA-193709;R-HSA-76496;R-HSA-76434;R-HSA-211991;R-HSA-193845;R-HSA-211988;R-HSA-76475;R-HSA-211929;R-HSA-192157
R-HSA-3371453	Regulation of HSF1-mediated heat shock response	1	113	0.00746269	0.99843	0.99843	2	14	0.00100488	1.3192	9606	Homo sapiens	ENSG00000146072		R-HSA-3371467;R-HSA-3371518
R-HSA-69481	G2/M Checkpoints	2	153	0.0101043	0.998454	0.998454	4	24	0.00172265	-1.37981	9606	Homo sapiens	ENSG00000085840;ENSG00000273802		R-HSA-5683735;R-HSA-69891;R-HSA-176298;R-HSA-176318
R-HSA-381119	Unfolded Protein Response (UPR)	2	155	0.0102364	0.998605	0.998605	1	94	0.00674706	2.37026	9606	Homo sapiens	ENSG00000108688;ENSG00000108691		R-HSA-1791056
R-HSA-9006931	Signaling by Nuclear Receptors	10	387	0.0255581	0.998671	0.998671	32	196	0.0140683	-0.389862	9606	Homo sapiens	ENSG00000130203;ENSG00000077092;ENSG00000162496;ENSG00000100985;ENSG00000278828;ENSG00000273802;ENSG00000116833;ENSG00000087245;ENSG00000107485		R-HSA-9624272;R-HSA-9011981;R-HSA-9011983;R-HSA-9018497;R-HSA-9009536;R-HSA-9018499;R-HSA-9009541;R-HSA-9011975;R-HSA-5419165;R-HSA-9009817;R-HSA-9031512;R-HSA-9009371;R-HSA-5334854;R-HSA-9011985;R-HSA-9011984;R-HSA-9038163;R-HSA-9009065;R-HSA-5634103;R-HSA-9011949;R-HSA-9011950;R-HSA-9012000;R-HSA-9009378;R-HSA-9031522;R-HSA-9011941;R-HSA-9009533;R-HSA-9018494;R-HSA-9011966;R-HSA-9011952;R-HSA-9…
R-HSA-446193	Biosynthesis of the N-glycan precursor (dolichol lipid-linked oligosaccharide, LLO) and transfer to a nascent protein	2	159	0.0105006	0.998866	0.998866	1	63	0.00452196	2.45755	9606	Homo sapiens	ENSG00000111728;ENSG00000113532		R-HSA-4084978
R-HSA-983231	Factors involved in megakaryocyte development and platelet production	3	194	0.012812	0.998888	0.998888	5	43	0.00308642	0.968681	9606	Homo sapiens	ENSG00000278828;ENSG00000162849;ENSG00000107485		R-HSA-997263;R-HSA-983259;R-HSA-994106;R-HSA-996755;R-HSA-983266
R-HSA-1236975	Antigen processing-Cross presentation	3	195	0.0128781	0.998941	0.998941	7	23	0.00165088	-3.02654	9606	Homo sapiens	ENSG00000137462;ENSG00000204632;ENSG00000171557		R-HSA-8863895;R-HSA-8863973;R-HSA-1236964;R-HSA-1236965;R-HSA-1236954;R-HSA-1236971;R-HSA-1236943
R-HSA-196849	Metabolism of water-soluble vitamins and cofactors	5	258	0.0170387	0.998989	0.998989	6	143	0.0102641	-0.323157	9606	Homo sapiens	ENSG00000138496;ENSG00000197594;ENSG00000138356;ENSG00000124212;ENSG00000059804		R-HSA-8938073;R-HSA-198818;R-HSA-76496;R-HSA-8938314;R-HSA-3204311;R-HSA-196955
R-HSA-162582	Signal Transduction	137	3019	0.199379	0.999006	0.999006	651	2508	0.180017	0.381542	9606	Homo sapiens	ENSG00000149294;ENSG00000116128;ENSG00000196569;ENSG00000148926;ENSG00000163083;ENSG00000100985;ENSG00000121966;ENSG00000126458;ENSG00000186642;ENSG00000185559;ENSG00000130203;ENSG00000099139;ENSG00000151882;ENSG00000171557;ENSG00000131773;ENSG00000139132;ENSG00000081059;ENSG00000121858;ENSG00000169750;ENSG00000056558;ENSG00000160145;ENSG00000108691;ENSG00000185269;ENSG00000107485;ENSG00000164742…		R-HSA-3769401;R-HSA-9701524;R-HSA-5654614;R-HSA-3858491;R-HSA-5654615;R-HSA-5654612;R-HSA-8937613;R-HSA-141316;R-HSA-1562641;R-HSA-5654608;R-HSA-1562640;R-HSA-3858482;R-HSA-9018497;R-HSA-5654622;R-HSA-5654623;R-HSA-3858480;R-HSA-9018499;R-HSA-5654620;R-HSA-392206;R-HSA-8981637;R-HSA-5654618;R-HSA-445448;R-HSA-392212;R-HSA-3858475;R-HSA-5654596;R-HSA-5654597;R-HSA-5654594;R-HSA-5654592;R-HSA-97015…
R-HSA-157118	Signaling by NOTCH	5	259	0.0171047	0.999032	0.999032	10	154	0.0110537	-0.184076	9606	Homo sapiens	ENSG00000278828;ENSG00000273802;ENSG00000115415;ENSG00000187957;ENSG00000185559		R-HSA-9604834;R-HSA-1912398;R-HSA-9021325;R-HSA-9013567;R-HSA-9014129;R-HSA-1980130;R-HSA-9604831;R-HSA-1980112;R-HSA-9021334;R-HSA-9604829
R-HSA-198933	Immunoregulatory interactions between a Lymphoid and a non-Lymphoid cell	7	316	0.0208691	0.999037	0.999037	10	44	0.0031582	-1.03763	9606	Homo sapiens	ENSG00000277734;ENSG00000162692;ENSG00000204632;ENSG00000076662;ENSG00000124731;ENSG00000170909;ENSG00000105376		R-HSA-5696358;R-HSA-199043;R-HSA-8850326;R-HSA-5696356;R-HSA-199169;R-HSA-8850356;R-HSA-198955;R-HSA-199579;R-HSA-199050;R-HSA-198941
R-HSA-2871796	FCERI mediated MAPK activation	1	124	0.00818914	0.999165	0.999165	5	20	0.00143554	5.02363	9606	Homo sapiens	ENSG00000134215		R-HSA-2730889;R-HSA-2730841;R-HSA-2730856;R-HSA-2730840;R-HSA-2730892
R-HSA-5693567	HDR through Homologous Recombination (HRR) or Single Strand Annealing (SSA)	1	124	0.00818914	0.999165	0.999165	2	44	0.0031582	-1.75745	9606	Homo sapiens	ENSG00000273802		R-HSA-5684071;R-HSA-5684052
R-HSA-376176	Signaling by ROBO receptors	4	235	0.0155197	0.99927	0.99927	28	60	0.00430663	1.24936	9606	Homo sapiens	ENSG00000135097;ENSG00000121966;ENSG00000145147		R-HSA-376141;R-HSA-376140;R-HSA-204364;R-HSA-376149;R-HSA-428885;R-HSA-376145;R-HSA-428883;R-HSA-373715;R-HSA-428511;R-HSA-9011347;R-HSA-9011346;R-HSA-9010898;R-HSA-8986258;R-HSA-428888;R-HSA-428518;R-HSA-9010539;R-HSA-9010541;R-HSA-428515;R-HSA-428522;R-HSA-428534;R-HSA-9010872;R-HSA-428535;R-HSA-428533;R-HSA-8985594;R-HSA-428531;R-HSA-9010815;R-HSA-428536;R-HSA-8985591
R-HSA-212436	Generic Transcription Pathway	62	1557	0.102827	0.99928	0.99928	91	837	0.0600775	0.407892	9606	Homo sapiens	ENSG00000161638;ENSG00000153234;ENSG00000163737;ENSG00000119042;ENSG00000115415;ENSG00000198028;ENSG00000158321;ENSG00000164093;ENSG00000137745;ENSG00000135346;ENSG00000118971;ENSG00000025039;ENSG00000077092;ENSG00000142065;ENSG00000125845;ENSG00000278828;ENSG00000119508;ENSG00000183454;ENSG00000149212;ENSG00000108984;ENSG00000106366;ENSG00000145632;ENSG00000130203;ENSG00000147180;ENSG00000069667…		R-HSA-9008137;R-HSA-8936584;R-HSA-8938121;R-HSA-8937097;R-HSA-6801637;R-HSA-9730967;R-HSA-9008015;R-HSA-8951428;R-HSA-8937989;R-HSA-6801641;R-HSA-8956568;R-HSA-5631941;R-HSA-8937113;R-HSA-9736966;R-HSA-9006490;R-HSA-382096;R-HSA-8936989;R-HSA-8937118;R-HSA-8939667;R-HSA-8936979;R-HSA-8864412;R-HSA-8939670;R-HSA-8936599;R-HSA-8936616;R-HSA-9006507;R-HSA-8956586;R-HSA-3215251;R-HSA-8936621;R-HSA-89…
R-HSA-5621481	C-type lectin receptors (CLRs)	3	203	0.0134064	0.999281	0.999281	3	68	0.00488085	0.887208	9606	Homo sapiens	ENSG00000125538;ENSG00000076662		R-HSA-5660663;R-HSA-5660622;R-HSA-5621615
R-HSA-2173782	Binding and Uptake of Ligands by Scavenger Receptors	2	168	0.011095	0.99929	0.99929	4	33	0.00236865	-0.496908	9606	Homo sapiens	ENSG00000130203;ENSG00000173432		R-HSA-2173778;R-HSA-2512800;R-HSA-2507854;R-HSA-2197646
R-HSA-1592230	Mitochondrial biogenesis	1	128	0.00845331	0.999336	0.999336	1	36	0.00258398	1.07477	9606	Homo sapiens	ENSG00000130589		R-HSA-1592238
R-HSA-2871809	FCERI mediated Ca+2 mobilization	1	129	0.00851935	0.999373	0.999373	5	11	0.000789549	5.02363	9606	Homo sapiens	ENSG00000134215		R-HSA-2730888;R-HSA-2730858;R-HSA-2730847;R-HSA-2730833;R-HSA-2730885
R-HSA-6807070	PTEN Regulation	2	171	0.0112931	0.999393	0.999393	4	56	0.00401952	-0.471819	9606	Homo sapiens	ENSG00000173894;ENSG00000025039		R-HSA-8944104;R-HSA-8943817;R-HSA-8944457;R-HSA-8944454
R-HSA-9716542	Signaling by Rho GTPases, Miro GTPases and RHOBTB3	23	725	0.0478801	0.999402	0.999402	36	212	0.0152168	0.496132	9606	Homo sapiens	ENSG00000096696;ENSG00000123570;ENSG00000133106;ENSG00000163629;ENSG00000148680;ENSG00000047365;ENSG00000066248;ENSG00000115963;ENSG00000134215;ENSG00000139132;ENSG00000006453;ENSG00000169851;ENSG00000188158;ENSG00000169750;ENSG00000120899;ENSG00000278828;ENSG00000166165;ENSG00000273802;ENSG00000126458;ENSG00000160145;ENSG00000180448;ENSG00000120278;ENSG00000126785		R-HSA-9706390;R-HSA-9018766;R-HSA-8981637;R-HSA-5625883;R-HSA-9013145;R-HSA-5625797;R-HSA-9014296;R-HSA-9013144;R-HSA-5625796;R-HSA-9714694;R-HSA-9693125;R-HSA-9714691;R-HSA-9696267;R-HSA-9013009;R-HSA-9017488;R-HSA-9696266;R-HSA-8980691;R-HSA-9017491;R-HSA-5625870;R-HSA-9696271;R-HSA-9013143;R-HSA-9696268;R-HSA-9014294;R-HSA-9013161;R-HSA-9014433;R-HSA-9013024;R-HSA-9017507;R-HSA-5625849;R-HSA-5…
R-HSA-5693538	Homology Directed Repair	1	130	0.00858539	0.999408	0.999408	2	52	0.00373241	-1.75745	9606	Homo sapiens	ENSG00000273802		R-HSA-5684071;R-HSA-5684052
R-HSA-211945	Phase I - Functionalization of compounds	6	300	0.0198124	0.999417	0.999417	23	102	0.00732127	-1.69146	9606	Homo sapiens	ENSG00000167600;ENSG00000189221;ENSG00000138061;ENSG00000095303;ENSG00000114771;ENSG00000124212		R-HSA-141186;R-HSA-140355;R-HSA-211874;R-HSA-76416;R-HSA-76354;R-HSA-140359;R-HSA-211910;R-HSA-212005;R-HSA-212004;R-HSA-211951;R-HSA-76397;R-HSA-9677917;R-HSA-143468;R-HSA-193709;R-HSA-76496;R-HSA-76434;R-HSA-211991;R-HSA-193845;R-HSA-211988;R-HSA-76475;R-HSA-211929;R-HSA-5689000;R-HSA-192157
R-HSA-69239	Synthesis of DNA	1	132	0.00871747	0.999473	0.999473	4	27	0.00193798	-1.00216	9606	Homo sapiens	ENSG00000085840		R-HSA-68944;R-HSA-68947;R-HSA-68946;R-HSA-68948
R-HSA-9610379	HCMV Late Events	2	175	0.0115573	0.999507	0.999507	1	19	0.00136377	-1.41438	9606	Homo sapiens	ENSG00000278828;ENSG00000273802		R-HSA-9698928
R-HSA-73886	Chromosome Maintenance	1	136	0.00898164	0.999581	0.999581	7	38	0.00272753	-1.75745	9606	Homo sapiens	ENSG00000273802		R-HSA-9670114;R-HSA-606287;R-HSA-9670149;R-HSA-9670101;R-HSA-606289;R-HSA-181450;R-HSA-176700
R-HSA-9717207	Sensory perception of sweet, bitter, and umami (glutamate) taste	1	137	0.00904768	0.999604	0.999604	1	21	0.00150732	1.90355	9606	Homo sapiens	ENSG00000136531		R-HSA-9717396
R-HSA-425407	SLC-mediated transmembrane transport	10	420	0.0277374	0.999607	0.999607	11	193	0.013853	-0.356434	9606	Homo sapiens	ENSG00000174640;ENSG00000092068;ENSG00000140519;ENSG00000158296;ENSG00000079215;ENSG00000017483;ENSG00000198743;ENSG00000170571;ENSG00000059804		R-HSA-352182;R-HSA-446277;R-HSA-433698;R-HSA-8981564;R-HSA-879528;R-HSA-8981553;R-HSA-428015;R-HSA-429663;R-HSA-352191;R-HSA-433101;R-HSA-444393
R-HSA-977606	Regulation of Complement cascade	1	139	0.00917976	0.999647	0.999647	1	42	0.00301464	1.31527	9606	Homo sapiens	ENSG00000171860		R-HSA-444647
R-HSA-948021	Transport to the Golgi and subsequent modification	3	219	0.0144631	0.999671	0.999671	10	60	0.00430663	0.0335007	9606	Homo sapiens	ENSG00000151150;ENSG00000111885;ENSG00000135346		R-HSA-964830;R-HSA-6807877;R-HSA-6809011;R-HSA-6807875;R-HSA-6809010;R-HSA-6786034;R-HSA-964825;R-HSA-6809006;R-HSA-6809003;R-HSA-964737
R-HSA-9664323	FCGR3A-mediated IL10 synthesis	1	141	0.00931185	0.999685	0.999685	1	20	0.00143554	3.31792	9606	Homo sapiens	ENSG00000164742		R-HSA-111930
R-HSA-1483206	Glycerophospholipid biosynthesis	3	221	0.0145952	0.999702	0.999702	3	133	0.00954637	-0.381335	9606	Homo sapiens	ENSG00000178773;ENSG00000138678;ENSG00000062282		R-HSA-75885;R-HSA-5333678;R-HSA-1482889
R-HSA-5619102	SLC transporter disorders	2	185	0.0122177	0.999708	0.999708	2	65	0.00466552	-0.0232743	9606	Homo sapiens	ENSG00000174640;ENSG00000079215		R-HSA-5625015;R-HSA-5661188
R-HSA-71387	Metabolism of carbohydrates	11	456	0.0301149	0.999726	0.999726	51	241	0.0172983	-0.410512	9606	Homo sapiens	ENSG00000038427;ENSG00000123836;ENSG00000108479;ENSG00000175040;ENSG00000109107;ENSG00000100504;ENSG00000104812;ENSG00000111674;ENSG00000122176;ENSG00000139329		R-HSA-2046239;R-HSA-1971487;R-HSA-1793176;R-HSA-1971482;R-HSA-1971483;R-HSA-3322041;R-HSA-2046222;R-HSA-3781024;R-HSA-3322025;R-HSA-1889981;R-HSA-3322003;R-HSA-9638064;R-HSA-3322001;R-HSA-3781018;R-HSA-71588;R-HSA-2046265;R-HSA-1889978;R-HSA-3781023;R-HSA-71590;R-HSA-3322005;R-HSA-3781009;R-HSA-2022065;R-HSA-9632034;R-HSA-3781001;R-HSA-2022063;R-HSA-2022061;R-HSA-9632033;R-HSA-2022056;R-HSA-20220…
R-HSA-5688426	Deubiquitination	5	289	0.019086	0.999742	0.999742	9	77	0.00552684	0.870736	9606	Homo sapiens	ENSG00000273802;ENSG00000170365;ENSG00000107485;ENSG00000115267;ENSG00000107201		R-HSA-5696564;R-HSA-936381;R-HSA-6781764;R-HSA-5696960;R-HSA-5690080;R-HSA-936390;R-HSA-5690159;R-HSA-5696600;R-HSA-6783177
R-HSA-194315	Signaling by Rho GTPases	21	709	0.0468234	0.999765	0.999765	35	203	0.0145708	0.408547	9606	Homo sapiens	ENSG00000096696;ENSG00000133106;ENSG00000163629;ENSG00000047365;ENSG00000066248;ENSG00000115963;ENSG00000134215;ENSG00000139132;ENSG00000006453;ENSG00000169851;ENSG00000188158;ENSG00000169750;ENSG00000120899;ENSG00000278828;ENSG00000166165;ENSG00000273802;ENSG00000126458;ENSG00000160145;ENSG00000180448;ENSG00000120278;ENSG00000126785		R-HSA-9018766;R-HSA-8981637;R-HSA-5625883;R-HSA-9013145;R-HSA-5625797;R-HSA-9014296;R-HSA-9013144;R-HSA-5625796;R-HSA-9714694;R-HSA-9693125;R-HSA-9714691;R-HSA-9696267;R-HSA-9013009;R-HSA-9017488;R-HSA-9696266;R-HSA-8980691;R-HSA-9017491;R-HSA-5625870;R-HSA-9696271;R-HSA-9013143;R-HSA-9696268;R-HSA-9014294;R-HSA-9013161;R-HSA-9014433;R-HSA-9013024;R-HSA-9017507;R-HSA-5625849;R-HSA-5625784;R-HSA-5…
R-HSA-168256	Immune System	116	2698	0.17818	0.999771	0.999771	338	1644	0.118002	0.360002	9606	Homo sapiens	ENSG00000182636;ENSG00000149294;ENSG00000187608;ENSG00000076662;ENSG00000171860;ENSG00000132530;ENSG00000151651;ENSG00000205362;ENSG00000277734;ENSG00000137462;ENSG00000142583;ENSG00000119922;ENSG00000115590;ENSG00000131080;ENSG00000100504;ENSG00000100985;ENSG00000278828;ENSG00000204632;ENSG00000087245;ENSG00000108984;ENSG00000180448;ENSG00000185436;ENSG00000109107;ENSG00000069667;ENSG00000155926…		R-HSA-936462;R-HSA-8983688;R-HSA-199169;R-HSA-6810724;R-HSA-202245;R-HSA-8983680;R-HSA-1112602;R-HSA-202248;R-HSA-8987266;R-HSA-1112604;R-HSA-2130478;R-HSA-8987270;R-HSA-8863895;R-HSA-936475;R-HSA-2130486;R-HSA-1112587;R-HSA-8950441;R-HSA-449058;R-HSA-508451;R-HSA-9705137;R-HSA-1031716;R-HSA-9705145;R-HSA-1031713;R-HSA-202291;R-HSA-5668454;R-HSA-8937656;R-HSA-937022;R-HSA-449077;R-HSA-449073;R-HS…
R-HSA-9717189	Sensory perception of taste	1	147	0.0097081	0.999777	0.999777	1	25	0.00179443	1.90355	9606	Homo sapiens	ENSG00000136531		R-HSA-9717396
R-HSA-1632852	Macroautophagy	1	150	0.00990622	0.999813	0.999813	5	87	0.00624462	-1.9697	9606	Homo sapiens	ENSG00000025039		R-HSA-5672017;R-HSA-5672817;R-HSA-5675790;R-HSA-5672010;R-HSA-5673768
R-HSA-8957322	Metabolism of steroids	6	331	0.0218597	0.999846	0.999846	18	250	0.0179443	-0.365986	9606	Homo sapiens	ENSG00000070882;ENSG00000130589;ENSG00000099377;ENSG00000151632;ENSG00000135346;ENSG00000124212		R-HSA-192160;R-HSA-192097;R-HSA-192036;R-HSA-193800;R-HSA-193064;R-HSA-1655826;R-HSA-193709;R-HSA-1655848;R-HSA-193841;R-HSA-1655850;R-HSA-8867667;R-HSA-193781;R-HSA-193845;R-HSA-193816;R-HSA-193758;R-HSA-193052;R-HSA-193789;R-HSA-192157
R-HSA-5663202	Diseases of signal transduction by growth factor receptors and second messengers	12	498	0.0328887	0.999847	0.999847	94	478	0.0343095	0.771861	9606	Homo sapiens	ENSG00000122778;ENSG00000119866;ENSG00000140285;ENSG00000155011;ENSG00000128052;ENSG00000115415;ENSG00000049130;ENSG00000157168;ENSG00000171557;ENSG00000118972		R-HSA-6802919;R-HSA-9656211;R-HSA-6802918;R-HSA-2023455;R-HSA-9670417;R-HSA-9656209;R-HSA-9670416;R-HSA-9656215;R-HSA-6802914;R-HSA-9656214;R-HSA-2023451;R-HSA-6802912;R-HSA-6802927;R-HSA-5655262;R-HSA-9670426;R-HSA-6802926;R-HSA-5655263;R-HSA-5654748;R-HSA-6802925;R-HSA-9664664;R-HSA-6802922;R-HSA-6802921;R-HSA-6802935;R-HSA-6802934;R-HSA-6802933;R-HSA-6802932;R-HSA-9664646;R-HSA-5655233;R-HSA-6…
R-HSA-9748784	Drug ADME	2	199	0.0131423	0.999861	0.999861	2	78	0.00559862	1.54935	9606	Homo sapiens	ENSG00000109193;ENSG00000134215		R-HSA-9751201;R-HSA-9753277
R-HSA-166658	Complement cascade	1	156	0.0103025	0.999867	0.999867	1	72	0.00516796	1.31527	9606	Homo sapiens	ENSG00000171860		R-HSA-444647
R-HSA-9694516	SARS-CoV-2 Infection	9	422	0.0278695	0.999873	0.999873	15	194	0.0139248	0.345477	9606	Homo sapiens	ENSG00000138496;ENSG00000137462;ENSG00000187608;ENSG00000204632;ENSG00000115415;ENSG00000115267;ENSG00000107201		R-HSA-9729725;R-HSA-9729279;R-HSA-9755359;R-HSA-9754745;R-HSA-983426;R-HSA-9717658;R-HSA-9755258;R-HSA-909726;R-HSA-9755328;R-HSA-9755244;R-HSA-9729454;R-HSA-9705320;R-HSA-9755368;R-HSA-918224;R-HSA-918225
R-HSA-9664417	Leishmania phagocytosis	1	157	0.0103685	0.999875	0.999875	4	27	0.00193798	5.02363	9606	Homo sapiens	ENSG00000134215		R-HSA-9666435;R-HSA-9666425;R-HSA-434637;R-HSA-9666430
R-HSA-9664407	Parasite infection	1	157	0.0103685	0.999875	0.999875	4	27	0.00193798	5.02363	9606	Homo sapiens	ENSG00000134215		R-HSA-9666435;R-HSA-9666425;R-HSA-434637;R-HSA-9666430
R-HSA-9664422	FCGR3A-mediated phagocytosis	1	157	0.0103685	0.999875	0.999875	4	27	0.00193798	5.02363	9606	Homo sapiens	ENSG00000134215		R-HSA-9666435;R-HSA-9666425;R-HSA-434637;R-HSA-9666430
R-HSA-2029482	Regulation of actin dynamics for phagocytic cup formation	1	158	0.0104346	0.999882	0.999882	3	24	0.00172265	5.02363	9606	Homo sapiens	ENSG00000134215		R-HSA-2029453;R-HSA-2029451;R-HSA-2029458
R-HSA-428157	Sphingolipid metabolism	1	158	0.0104346	0.999882	0.999882	1	65	0.00466552	1.42204	9606	Homo sapiens	ENSG00000162407		R-HSA-428696
R-HSA-9018678	Biosynthesis of specialized proresolving mediators (SPMs)	1	159	0.0105006	0.999888	0.999888	3	124	0.00890037	-1.22976	9606	Homo sapiens	ENSG00000132965		R-HSA-2161907;R-HSA-266051;R-HSA-2161917
R-HSA-3700989	Transcriptional Regulation by TP53	11	484	0.0319641	0.999905	0.999905	21	259	0.0185903	0.662395	9606	Homo sapiens	ENSG00000164938;ENSG00000152409;ENSG00000104419;ENSG00000149212;ENSG00000108984;ENSG00000025039;ENSG00000145632		R-HSA-6801637;R-HSA-3215251;R-HSA-6804229;R-HSA-6801666;R-HSA-5631903;R-HSA-6801675;R-HSA-6801641;R-HSA-5629189;R-HSA-5631941;R-HSA-6804242;R-HSA-6799409;R-HSA-380979;R-HSA-5629187;R-HSA-5633314;R-HSA-6804383;R-HSA-6804253;R-HSA-5633295;R-HSA-8877691;R-HSA-6804379;R-HSA-6799418;R-HSA-6799416
R-HSA-199977	ER to Golgi Anterograde Transport	1	164	0.0108308	0.999916	0.999916	6	39	0.00279931	1.25317	9606	Homo sapiens	ENSG00000151150		R-HSA-6807877;R-HSA-6809011;R-HSA-6807875;R-HSA-6809010;R-HSA-6809006;R-HSA-6809003
R-HSA-1483257	Phospholipid metabolism	5	314	0.020737	0.999917	0.999917	5	218	0.0156474	-0.274258	9606	Homo sapiens	ENSG00000178773;ENSG00000163629;ENSG00000138678;ENSG00000062282;ENSG00000183578		R-HSA-8874470;R-HSA-8870332;R-HSA-75885;R-HSA-5333678;R-HSA-1482889
R-HSA-5617833	Cilium Assembly	2	210	0.0138687	0.999922	0.999922	10	50	0.00358886	1.69821	9606	Homo sapiens	ENSG00000128602;ENSG00000101004		R-HSA-5626228;R-HSA-5626227;R-HSA-5626220;R-HSA-5624127;R-HSA-5626223;R-HSA-5624126;R-HSA-5626681;R-HSA-5617816;R-HSA-5626699;R-HSA-5638009
R-HSA-9612973	Autophagy	1	166	0.0109629	0.999925	0.999925	5	108	0.00775194	-1.9697	9606	Homo sapiens	ENSG00000025039		R-HSA-5672017;R-HSA-5672817;R-HSA-5675790;R-HSA-5672010;R-HSA-5673768
R-HSA-9679191	Potential therapeutics for SARS	1	168	0.011095	0.999933	0.999933	1	36	0.00258398	1.79427	9606	Homo sapiens	ENSG00000129244		R-HSA-9684068
R-HSA-5693532	DNA Double-Strand Break Repair	1	169	0.011161	0.999937	0.999937	35	113	0.00811082	-1.75745	9606	Homo sapiens	ENSG00000273802		R-HSA-5682967;R-HSA-5683735;R-HSA-69891;R-HSA-5684052;R-HSA-5682965;R-HSA-5683986;R-HSA-5693599;R-HSA-5682588;R-HSA-5686685;R-HSA-5683930;R-HSA-5682586;R-HSA-5683801;R-HSA-5682629;R-HSA-5683077;R-HSA-5693583;R-HSA-5683405;R-HSA-5686900;R-HSA-5686704;R-HSA-5682992;R-HSA-5693566;R-HSA-5683967;R-HSA-5683964;R-HSA-5683384;R-HSA-5683385;R-HSA-5682598;R-HSA-5682983;R-HSA-5684071;R-HSA-5693602;R-HSA-569…
R-HSA-196854	Metabolism of vitamins and cofactors	7	382	0.0252278	0.999938	0.999938	13	205	0.0147143	0.126493	9606	Homo sapiens	ENSG00000138496;ENSG00000130203;ENSG00000197594;ENSG00000130164;ENSG00000138356;ENSG00000124212;ENSG00000059804		R-HSA-198818;R-HSA-8938314;R-HSA-2404131;R-HSA-3204311;R-HSA-2404140;R-HSA-2395784;R-HSA-2423785;R-HSA-2429643;R-HSA-8938073;R-HSA-76496;R-HSA-196955;R-HSA-2424254;R-HSA-2395768
R-HSA-9609690	HCMV Early Events	2	215	0.0141989	0.999941	0.999941	5	12	0.000861326	-1.41438	9606	Homo sapiens	ENSG00000278828;ENSG00000273802		R-HSA-9614816;R-HSA-9621073;R-HSA-9614810;R-HSA-9614811;R-HSA-9623096
R-HSA-9609507	Protein localization	1	170	0.0112271	0.999941	0.999941	5	53	0.00380419	-1.97455	9606	Homo sapiens	ENSG00000115155		R-HSA-9609921;R-HSA-9609860;R-HSA-9610442;R-HSA-9609899;R-HSA-9609917
R-HSA-15869	Metabolism of nucleotides	3	256	0.0169066	0.999948	0.999948	4	142	0.0101924	-1.34779	9606	Homo sapiens	ENSG00000158825;ENSG00000162433;ENSG00000154027		R-HSA-110137;R-HSA-73608;R-HSA-6788798;R-HSA-110138
R-HSA-73857	RNA Polymerase II Transcription	63	1699	0.112204	0.999953	0.999953	102	898	0.0644559	0.425631	9606	Homo sapiens	ENSG00000161638;ENSG00000153234;ENSG00000163737;ENSG00000119042;ENSG00000115415;ENSG00000198028;ENSG00000158321;ENSG00000164093;ENSG00000137745;ENSG00000135346;ENSG00000118971;ENSG00000025039;ENSG00000077092;ENSG00000142065;ENSG00000125845;ENSG00000278828;ENSG00000119508;ENSG00000183454;ENSG00000149212;ENSG00000108984;ENSG00000106366;ENSG00000145632;ENSG00000130203;ENSG00000147180;ENSG00000069667…		R-HSA-8936584;R-HSA-8938121;R-HSA-8937097;R-HSA-9730967;R-HSA-9008015;R-HSA-8951428;R-HSA-8956568;R-HSA-8937113;R-HSA-9006490;R-HSA-8937118;R-HSA-6810239;R-HSA-6810238;R-HSA-8939667;R-HSA-8864412;R-HSA-6810235;R-HSA-6810234;R-HSA-6810233;R-HSA-8939670;R-HSA-8936599;R-HSA-8936616;R-HSA-9006507;R-HSA-8956586;R-HSA-8936621;R-HSA-8936608;R-HSA-6814549;R-HSA-8985275;R-HSA-9615015;R-HSA-380979;R-HSA-89…
R-HSA-4839726	Chromatin organization	3	258	0.0170387	0.999953	0.999953	54	85	0.00610106	-0.137494	9606	Homo sapiens	ENSG00000278828;ENSG00000273802;ENSG00000142611		R-HSA-5159245;R-HSA-5205824;R-HSA-5144542;R-HSA-5661122;R-HSA-5661123;R-HSA-5661120;R-HSA-5661121;R-HSA-5229010;R-HSA-4722133;R-HSA-5634802;R-HSA-5638141;R-HSA-5649764;R-HSA-3697920;R-HSA-3318415;R-HSA-4827383;R-HSA-4827382;R-HSA-3318413;R-HSA-4754187;R-HSA-5244692;R-HSA-3782655;R-HSA-3301237;R-HSA-5218952;R-HSA-3662335;R-HSA-3697008;R-HSA-4754176;R-HSA-8865613;R-HSA-4754181;R-HSA-5225602;R-HSA-3…
R-HSA-3247509	Chromatin modifying enzymes	3	258	0.0170387	0.999953	0.999953	54	85	0.00610106	-0.137494	9606	Homo sapiens	ENSG00000278828;ENSG00000273802;ENSG00000142611		R-HSA-5159245;R-HSA-5205824;R-HSA-5144542;R-HSA-5661122;R-HSA-5661123;R-HSA-5661120;R-HSA-5661121;R-HSA-5229010;R-HSA-4722133;R-HSA-5634802;R-HSA-5638141;R-HSA-5649764;R-HSA-3697920;R-HSA-3318415;R-HSA-4827383;R-HSA-4827382;R-HSA-3318413;R-HSA-4754187;R-HSA-5244692;R-HSA-3782655;R-HSA-3301237;R-HSA-5218952;R-HSA-3662335;R-HSA-3697008;R-HSA-4754176;R-HSA-8865613;R-HSA-4754181;R-HSA-5225602;R-HSA-3…
R-HSA-162587	HIV Life Cycle	1	175	0.0115573	0.999956	0.999956	6	117	0.00839793	-1.46702	9606	Homo sapiens	ENSG00000121966		R-HSA-164515;R-HSA-164500;R-HSA-164507;R-HSA-164521;R-HSA-164524;R-HSA-164508
R-HSA-9711097	Cellular response to starvation	1	176	0.0116233	0.999958	0.999958	8	28	0.00200976	-1.9697	9606	Homo sapiens	ENSG00000025039		R-HSA-9640195;R-HSA-9640167;R-HSA-9639286;R-HSA-9646468;R-HSA-9640168;R-HSA-9645608;R-HSA-9640175;R-HSA-9645598
R-HSA-69242	S Phase	1	179	0.0118214	0.999965	0.999965	4	55	0.00394775	-1.00216	9606	Homo sapiens	ENSG00000085840		R-HSA-68944;R-HSA-68947;R-HSA-68946;R-HSA-68948
R-HSA-72163	mRNA Splicing - Major Pathway	1	188	0.0124158	0.999979	0.999979	7	9	0.000645995	3.96469	9606	Homo sapiens	ENSG00000107105		R-HSA-72160;R-HSA-72130;R-HSA-156661;R-HSA-72139;R-HSA-72124;R-HSA-72143;R-HSA-72127
R-HSA-983705	Signaling by the B Cell Receptor (BCR)	1	189	0.0124818	0.99998	0.99998	4	45	0.00322997	1.16311	9606	Homo sapiens	ENSG00000146232		R-HSA-1168640;R-HSA-1168643;R-HSA-1168642;R-HSA-1168638
R-HSA-2029480	Fcgamma receptor (FCGR) dependent phagocytosis	1	193	0.012746	0.999984	0.999984	3	42	0.00301464	5.02363	9606	Homo sapiens	ENSG00000134215		R-HSA-2029453;R-HSA-2029451;R-HSA-2029458
R-HSA-199991	Membrane Trafficking	16	668	0.0441157	0.999986	0.999986	59	219	0.0157192	0.991233	9606	Homo sapiens	ENSG00000123570;ENSG00000106976;ENSG00000041353;ENSG00000151150;ENSG00000162849;ENSG00000076554;ENSG00000111885;ENSG00000175984;ENSG00000130164;ENSG00000067715;ENSG00000078053;ENSG00000276600;ENSG00000165474;ENSG00000154917;ENSG00000144891		R-HSA-8868230;R-HSA-8868236;R-HSA-8877451;R-HSA-8847883;R-HSA-8847880;R-HSA-8847635;R-HSA-8876191;R-HSA-8854303;R-HSA-8871194;R-HSA-8871193;R-HSA-6807877;R-HSA-6807875;R-HSA-8876193;R-HSA-6814671;R-HSA-6814670;R-HSA-8867756;R-HSA-8868651;R-HSA-8867754;R-HSA-8868648;R-HSA-8868661;R-HSA-8868660;R-HSA-196017;R-HSA-8868659;R-HSA-6814675;R-HSA-8868658;R-HSA-190519;R-HSA-6814674;R-HSA-8869438;R-HSA-681…
R-HSA-168255	Influenza Infection	1	198	0.0130762	0.999988	0.999988	1	59	0.00423486	1.73731	9606	Homo sapiens	ENSG00000187608		R-HSA-1176059
R-HSA-72172	mRNA Splicing	1	199	0.0131423	0.999989	0.999989	7	14	0.00100488	3.96469	9606	Homo sapiens	ENSG00000107105		R-HSA-72160;R-HSA-72130;R-HSA-156661;R-HSA-72139;R-HSA-72124;R-HSA-72143;R-HSA-72127
R-HSA-8951664	Neddylation	2	249	0.0164443	0.99999	0.99999	8	44	0.0031582	-2.41417	9606	Homo sapiens	ENSG00000109906;ENSG00000124440		R-HSA-8956040;R-HSA-8955289;R-HSA-8955241;R-HSA-8956106;R-HSA-9755303;R-HSA-8952630;R-HSA-8956103;R-HSA-8952631
R-HSA-8978868	Fatty acid metabolism	7	431	0.0284639	0.999993	0.999993	19	220	0.015791	-1.64703	9606	Homo sapiens	ENSG00000132965;ENSG00000152463;ENSG00000138061;ENSG00000095303;ENSG00000179593;ENSG00000122971;ENSG00000124212		R-HSA-140355;R-HSA-2161890;R-HSA-2161795;R-HSA-5655955;R-HSA-140359;R-HSA-77319;R-HSA-266050;R-HSA-9707186;R-HSA-266051;R-HSA-2161768;R-HSA-2161899;R-HSA-77327;R-HSA-76496;R-HSA-2162002;R-HSA-2161940;R-HSA-265296;R-HSA-2314678;R-HSA-2161814;R-HSA-9677320
R-HSA-68877	Mitotic Prometaphase	1	211	0.0139348	0.999994	0.999994	2	20	0.00143554	1.44203	9606	Homo sapiens	ENSG00000101004		R-HSA-380316;R-HSA-380508
R-HSA-69275	G2/M Transition	1	212	0.0140008	0.999995	0.999995	12	78	0.00559862	1.44203	9606	Homo sapiens	ENSG00000101004		R-HSA-380455;R-HSA-3000319;R-HSA-380311;R-HSA-380294;R-HSA-380272;R-HSA-380303;R-HSA-2574845;R-HSA-8853405;R-HSA-3000310;R-HSA-8853419;R-HSA-380283;R-HSA-2574840
R-HSA-453274	Mitotic G2-G2/M phases	1	214	0.0141329	0.999995	0.999995	12	80	0.00574218	1.44203	9606	Homo sapiens	ENSG00000101004		R-HSA-380455;R-HSA-3000319;R-HSA-380311;R-HSA-380294;R-HSA-380272;R-HSA-380303;R-HSA-2574845;R-HSA-8853405;R-HSA-3000310;R-HSA-8853419;R-HSA-380283;R-HSA-2574840
R-HSA-156580	Phase II - Conjugation of compounds	2	263	0.0173689	0.999996	0.999996	6	72	0.00516796	-1.73282	9606	Homo sapiens	ENSG00000109193;ENSG00000173597		R-HSA-176631;R-HSA-176517;R-HSA-176474;R-HSA-176664;R-HSA-176585;R-HSA-176521
R-HSA-9711123	Cellular response to chemical stress	2	269	0.0177652	0.999997	0.999997	4	134	0.00961815	1.06527	9606	Homo sapiens	ENSG00000130589;ENSG00000109610		R-HSA-3299682;R-HSA-3697838;R-HSA-400143;R-HSA-4837364
R-HSA-9609646	HCMV Infection	2	270	0.0178312	0.999997	0.999997	6	31	0.00222509	-1.41438	9606	Homo sapiens	ENSG00000278828;ENSG00000273802		R-HSA-9614816;R-HSA-9621073;R-HSA-9698928;R-HSA-9614810;R-HSA-9614811;R-HSA-9623096
R-HSA-382551	Transport of small molecules	26	971	0.0641263	0.999998	0.999998	44	453	0.0325151	0.455818	9606	Homo sapiens	ENSG00000157514;ENSG00000104321;ENSG00000132932;ENSG00000070961;ENSG00000129244;ENSG00000151572;ENSG00000140519;ENSG00000198743;ENSG00000130270;ENSG00000170571;ENSG00000067141;ENSG00000130203;ENSG00000126562;ENSG00000174640;ENSG00000092068;ENSG00000099139;ENSG00000017483;ENSG00000075340;ENSG00000130164;ENSG00000167772;ENSG00000158296;ENSG00000124406;ENSG00000079215;ENSG00000164742;ENSG00000059804		R-HSA-6784676;R-HSA-174657;R-HSA-418309;R-HSA-446277;R-HSA-6784738;R-HSA-2682349;R-HSA-174660;R-HSA-171141;R-HSA-947591;R-HSA-433101;R-HSA-171087;R-HSA-2684901;R-HSA-936897;R-HSA-9701211;R-HSA-174739;R-HSA-6784628;R-HSA-429663;R-HSA-174808;R-HSA-164377;R-HSA-174690;R-HSA-171106;R-HSA-174624;R-HSA-163617;R-HSA-433698;R-HSA-879528;R-HSA-174757;R-HSA-428015;R-HSA-3295579;R-HSA-9701055;R-HSA-5226979;…
R-HSA-69620	Cell Cycle Checkpoints	2	279	0.0184256	0.999998	0.999998	4	56	0.00401952	-1.37981	9606	Homo sapiens	ENSG00000085840;ENSG00000273802		R-HSA-5683735;R-HSA-69891;R-HSA-176298;R-HSA-176318
R-HSA-5619115	Disorders of transmembrane transporters	2	280	0.0184916	0.999998	0.999998	2	88	0.00631639	-0.0232743	9606	Homo sapiens	ENSG00000174640;ENSG00000079215		R-HSA-5625015;R-HSA-5661188
R-HSA-2454202	Fc epsilon receptor (FCERI) signaling	1	235	0.0155197	0.999999	0.999999	10	65	0.00466552	5.02363	9606	Homo sapiens	ENSG00000134215		R-HSA-2730889;R-HSA-2730841;R-HSA-2730856;R-HSA-2730840;R-HSA-2730888;R-HSA-2730858;R-HSA-2730892;R-HSA-2730847;R-HSA-2730833;R-HSA-2730885
R-HSA-74160	Gene expression (Transcription)	64	1862	0.122969	0.999999	0.999999	126	1013	0.0727103	0.382337	9606	Homo sapiens	ENSG00000161638;ENSG00000153234;ENSG00000163737;ENSG00000119042;ENSG00000115415;ENSG00000198028;ENSG00000158321;ENSG00000164093;ENSG00000137745;ENSG00000135346;ENSG00000118971;ENSG00000025039;ENSG00000077092;ENSG00000142065;ENSG00000125845;ENSG00000278828;ENSG00000119508;ENSG00000183454;ENSG00000149212;ENSG00000108984;ENSG00000214274;ENSG00000106366;ENSG00000145632;ENSG00000130203;ENSG00000147180…		R-HSA-8936584;R-HSA-5334097;R-HSA-8938121;R-HSA-427527;R-HSA-8937097;R-HSA-5334099;R-HSA-9730967;R-HSA-9008015;R-HSA-8951428;R-HSA-433672;R-HSA-427528;R-HSA-8956568;R-HSA-8937113;R-HSA-9006490;R-HSA-8937118;R-HSA-6810239;R-HSA-6810238;R-HSA-8939667;R-HSA-8864412;R-HSA-6810235;R-HSA-6810234;R-HSA-6810233;R-HSA-8939670;R-HSA-8936599;R-HSA-212252;R-HSA-8936616;R-HSA-9006507;R-HSA-8956586;R-HSA-21226…
R-HSA-1852241	Organelle biogenesis and maintenance	3	338	0.022322	0.999999	0.999999	11	86	0.00617284	1.4904	9606	Homo sapiens	ENSG00000130589;ENSG00000128602;ENSG00000101004		R-HSA-5626228;R-HSA-5626227;R-HSA-1592238;R-HSA-5626220;R-HSA-5624127;R-HSA-5626223;R-HSA-5624126;R-HSA-5626681;R-HSA-5617816;R-HSA-5626699;R-HSA-5638009
R-HSA-446203	Asparagine N-linked glycosylation	5	421	0.0278035	0.999999	0.999999	11	144	0.0103359	1.00312	9606	Homo sapiens	ENSG00000111728;ENSG00000151150;ENSG00000111885;ENSG00000113532;ENSG00000135346		R-HSA-964830;R-HSA-6807877;R-HSA-6809011;R-HSA-6807875;R-HSA-6809010;R-HSA-6786034;R-HSA-964825;R-HSA-6809006;R-HSA-4084978;R-HSA-6809003;R-HSA-964737
R-HSA-72203	Processing of Capped Intron-Containing Pre-mRNA	1	259	0.0171047	1	1	7	32	0.00229687	3.96469	9606	Homo sapiens	ENSG00000107105		R-HSA-72160;R-HSA-72130;R-HSA-156661;R-HSA-72139;R-HSA-72124;R-HSA-72143;R-HSA-72127
R-HSA-162906	HIV Infection	1	260	0.0171708	1	1	6	160	0.0114844	-1.46702	9606	Homo sapiens	ENSG00000121966		R-HSA-164515;R-HSA-164500;R-HSA-164507;R-HSA-164521;R-HSA-164524;R-HSA-164508
R-HSA-9679506	SARS-CoV Infections	10	596	0.0393607	1	1	17	340	0.0244042	0.490356	9606	Homo sapiens	ENSG00000138496;ENSG00000137462;ENSG00000187608;ENSG00000129244;ENSG00000204632;ENSG00000115415;ENSG00000115267;ENSG00000107201		R-HSA-9729725;R-HSA-9729279;R-HSA-9755359;R-HSA-9754745;R-HSA-983426;R-HSA-9717658;R-HSA-9755258;R-HSA-909726;R-HSA-9755328;R-HSA-9684068;R-HSA-9755244;R-HSA-9729454;R-HSA-9705320;R-HSA-9755368;R-HSA-918224;R-HSA-9686061;R-HSA-918225
R-HSA-983168	Antigen processing: Ubiquitination & Proteasome degradation	2	315	0.0208031	1	1	4	9	0.000645995	-0.865338	9606	Homo sapiens	ENSG00000138646;ENSG00000109906		R-HSA-983147;R-HSA-983157;R-HSA-983156;R-HSA-983140
R-HSA-5653656	Vesicle-mediated transport	18	828	0.0546823	1	1	63	252	0.0180879	0.825884	9606	Homo sapiens	ENSG00000130203;ENSG00000123570;ENSG00000106976;ENSG00000041353;ENSG00000151150;ENSG00000162849;ENSG00000076554;ENSG00000111885;ENSG00000175984;ENSG00000173432;ENSG00000130164;ENSG00000067715;ENSG00000078053;ENSG00000276600;ENSG00000165474;ENSG00000154917;ENSG00000144891		R-HSA-8868230;R-HSA-2512800;R-HSA-8868236;R-HSA-8877451;R-HSA-8847883;R-HSA-8847880;R-HSA-8847635;R-HSA-8876191;R-HSA-8854303;R-HSA-8871194;R-HSA-8871193;R-HSA-6807877;R-HSA-6807875;R-HSA-8876193;R-HSA-6814671;R-HSA-6814670;R-HSA-8867756;R-HSA-8868651;R-HSA-8867754;R-HSA-8868648;R-HSA-2197646;R-HSA-8868661;R-HSA-8868660;R-HSA-196017;R-HSA-8868659;R-HSA-6814675;R-HSA-8868658;R-HSA-190519;R-HSA-681…
R-HSA-8953897	Cellular responses to stimuli	25	1023	0.0675604	1	1	72	481	0.0345248	-0.635141	9606	Homo sapiens	ENSG00000109846;ENSG00000129521;ENSG00000107159;ENSG00000146072;ENSG00000108688;ENSG00000130589;ENSG00000069667;ENSG00000115008;ENSG00000205364;ENSG00000173894;ENSG00000187193;ENSG00000025039;ENSG00000205362;ENSG00000278828;ENSG00000125148;ENSG00000273802;ENSG00000108691;ENSG00000087250;ENSG00000124440;ENSG00000109610;ENSG00000169715;ENSG00000108984		R-HSA-3228469;R-HSA-400143;R-HSA-9645598;R-HSA-3229089;R-HSA-9640195;R-HSA-3223200;R-HSA-1234179;R-HSA-3371554;R-HSA-4793819;R-HSA-1234177;R-HSA-1368065;R-HSA-1234183;R-HSA-3697838;R-HSA-1234181;R-HSA-9646468;R-HSA-450333;R-HSA-3229102;R-HSA-5082356;R-HSA-9645608;R-HSA-4837364;R-HSA-5662614;R-HSA-5662615;R-HSA-5662613;R-HSA-5662608;R-HSA-5662622;R-HSA-1235035;R-HSA-5662620;R-HSA-1791056;R-HSA-566…
R-HSA-195258	RHO GTPase Effectors	2	326	0.0215295	1	1	8	113	0.00811082	-1.41438	9606	Homo sapiens	ENSG00000278828;ENSG00000273802		R-HSA-5625797;R-HSA-5625796;R-HSA-5625774;R-HSA-5625870;R-HSA-5625849;R-HSA-5625784;R-HSA-5625848;R-HSA-5625883
R-HSA-211859	Biological oxidations	8	550	0.0363228	1	1	29	192	0.0137812	-1.7018	9606	Homo sapiens	ENSG00000167600;ENSG00000189221;ENSG00000138061;ENSG00000109193;ENSG00000095303;ENSG00000173597;ENSG00000114771;ENSG00000124212		R-HSA-141186;R-HSA-140355;R-HSA-76416;R-HSA-76354;R-HSA-140359;R-HSA-211910;R-HSA-176517;R-HSA-176585;R-HSA-176521;R-HSA-9677917;R-HSA-76496;R-HSA-76434;R-HSA-211991;R-HSA-211988;R-HSA-176474;R-HSA-176664;R-HSA-211929;R-HSA-192157;R-HSA-211874;R-HSA-212005;R-HSA-212004;R-HSA-211951;R-HSA-76397;R-HSA-143468;R-HSA-193709;R-HSA-176631;R-HSA-193845;R-HSA-76475;R-HSA-5689000
R-HSA-597592	Post-translational protein modification	48	1604	0.105931	1	1	62	538	0.0386161	0.35484	9606	Homo sapiens	ENSG00000151692;ENSG00000153234;ENSG00000112902;ENSG00000115718;ENSG00000163638;ENSG00000111339;ENSG00000151150;ENSG00000119042;ENSG00000136378;ENSG00000138316;ENSG00000113532;ENSG00000131386;ENSG00000005108;ENSG00000135346;ENSG00000118972;ENSG00000276600;ENSG00000154917;ENSG00000187210;ENSG00000143494;ENSG00000126218;ENSG00000162576;ENSG00000182568;ENSG00000111728;ENSG00000130203;ENSG00000123570…		R-HSA-8956040;R-HSA-4719436;R-HSA-5173192;R-HSA-913675;R-HSA-4755526;R-HSA-5696600;R-HSA-964737;R-HSA-159757;R-HSA-159762;R-HSA-8955289;R-HSA-6786034;R-HSA-5696960;R-HSA-4655440;R-HSA-159771;R-HSA-8938770;R-HSA-4615900;R-HSA-4570463;R-HSA-8942099;R-HSA-8938773;R-HSA-8942101;R-HSA-6807877;R-HSA-4551655;R-HSA-6781764;R-HSA-6807875;R-HSA-4615905;R-HSA-3927824;R-HSA-6783177;R-HSA-159795;R-HSA-936381;…
R-HSA-983169	Class I MHC mediated antigen processing & presentation	5	479	0.0316339	1	1	24	48	0.00344531	-2.16206	9606	Homo sapiens	ENSG00000137462;ENSG00000204632;ENSG00000138646;ENSG00000109906;ENSG00000171557		R-HSA-8863973;R-HSA-8951499;R-HSA-983148;R-HSA-983147;R-HSA-983146;R-HSA-983145;R-HSA-1236954;R-HSA-983142;R-HSA-983140;R-HSA-983427;R-HSA-983426;R-HSA-983138;R-HSA-983425;R-HSA-983424;R-HSA-8863895;R-HSA-983422;R-HSA-983421;R-HSA-1236964;R-HSA-983161;R-HSA-1236965;R-HSA-1236971;R-HSA-983157;R-HSA-983156;R-HSA-1236943
R-HSA-68886	M Phase	3	416	0.0274733	1	1	10	91	0.00653173	-0.462243	9606	Homo sapiens	ENSG00000278828;ENSG00000273802;ENSG00000101004		R-HSA-2245218;R-HSA-2288097;R-HSA-2301205;R-HSA-2294580;R-HSA-2172678;R-HSA-380316;R-HSA-380508;R-HSA-2294600;R-HSA-2294574;R-HSA-2294590
R-HSA-71291	Metabolism of amino acids and derivatives	10	666	0.0439836	1	1	14	285	0.0204565	-0.901537	9606	Homo sapiens	ENSG00000151790;ENSG00000131730;ENSG00000142046;ENSG00000104951;ENSG00000130821;ENSG00000166165;ENSG00000161653;ENSG00000211448;ENSG00000135346;ENSG00000081181		R-HSA-452036;R-HSA-200326;R-HSA-209925;R-HSA-5693148;R-HSA-2160492;R-HSA-209772;R-HSA-200396;R-HSA-70542;R-HSA-209840;R-HSA-71188;R-HSA-5693153;R-HSA-70713;R-HSA-6792572;R-HSA-200318
R-HSA-73894	DNA Repair	2	381	0.0251618	1	1	46	339	0.0243325	-0.0100699	9606	Homo sapiens	ENSG00000187608;ENSG00000273802		R-HSA-5682967;R-HSA-5683735;R-HSA-5653780;R-HSA-69891;R-HSA-5684052;R-HSA-5682965;R-HSA-5683986;R-HSA-5693599;R-HSA-5682588;R-HSA-5686685;R-HSA-5653786;R-HSA-5683930;R-HSA-5682586;R-HSA-5683801;R-HSA-5653766;R-HSA-5682629;R-HSA-5683077;R-HSA-5693583;R-HSA-9629195;R-HSA-5683405;R-HSA-5653770;R-HSA-5686900;R-HSA-5686704;R-HSA-5682992;R-HSA-5693566;R-HSA-5683967;R-HSA-5683964;R-HSA-9629497;R-HSA-565…
R-HSA-168249	Innate Immune System	34	1345	0.0888258	1	1	100	725	0.0520385	-0.181332	9606	Homo sapiens	ENSG00000096696;ENSG00000158825;ENSG00000187608;ENSG00000076662;ENSG00000171860;ENSG00000151651;ENSG00000134215;ENSG00000137462;ENSG00000142583;ENSG00000100504;ENSG00000100985;ENSG00000124731;ENSG00000170909;ENSG00000108984;ENSG00000180448;ENSG00000123570;ENSG00000109107;ENSG00000173391;ENSG00000106976;ENSG00000138646;ENSG00000173432;ENSG00000196611;ENSG00000171236;ENSG00000171557;ENSG00000115267…		R-HSA-727819;R-HSA-936462;R-HSA-6810724;R-HSA-879362;R-HSA-936475;R-HSA-450333;R-HSA-9705137;R-HSA-450346;R-HSA-9705145;R-HSA-913725;R-HSA-937022;R-HSA-990526;R-HSA-5621615;R-HSA-879411;R-HSA-2730856;R-HSA-2730858;R-HSA-6800426;R-HSA-990528;R-HSA-1678920;R-HSA-6800434;R-HSA-937059;R-HSA-2730841;R-HSA-2730840;R-HSA-937343;R-HSA-2730847;R-HSA-210292;R-HSA-2730833;R-HSA-937079;R-HSA-936563;R-HSA-242…
R-HSA-72766	Translation	1	339	0.0223881	1	1	1	99	0.00710594	-3.28316	9606	Homo sapiens	ENSG00000101210		R-HSA-156909
R-HSA-2262752	Cellular responses to stress	19	1005	0.0663717	1	1	56	450	0.0322997	-0.149942	9606	Homo sapiens	ENSG00000109846;ENSG00000129521;ENSG00000107159;ENSG00000146072;ENSG00000108688;ENSG00000130589;ENSG00000069667;ENSG00000115008;ENSG00000173894;ENSG00000025039;ENSG00000278828;ENSG00000273802;ENSG00000108691;ENSG00000124440;ENSG00000109610;ENSG00000108984		R-HSA-3228469;R-HSA-400143;R-HSA-9645598;R-HSA-3229089;R-HSA-9640195;R-HSA-3223200;R-HSA-1234179;R-HSA-3371554;R-HSA-4793819;R-HSA-1234177;R-HSA-1368065;R-HSA-1234183;R-HSA-3697838;R-HSA-1234181;R-HSA-9646468;R-HSA-450333;R-HSA-3229102;R-HSA-5082356;R-HSA-9645608;R-HSA-4837364;R-HSA-1235035;R-HSA-1791056;R-HSA-5082369;R-HSA-3371518;R-HSA-1235037;R-HSA-3299682;R-HSA-400342;R-HSA-8932184;R-HSA-3240…
R-HSA-69278	Cell Cycle, Mitotic	6	596	0.0393607	1	1	47	352	0.0252656	-0.79697	9606	Homo sapiens	ENSG00000085840;ENSG00000278828;ENSG00000273802;ENSG00000101004;ENSG00000118971		R-HSA-2245218;R-HSA-380294;R-HSA-2288097;R-HSA-9754129;R-HSA-8961678;R-HSA-9754130;R-HSA-8942607;R-HSA-380303;R-HSA-68940;R-HSA-2294574;R-HSA-8941895;R-HSA-8961671;R-HSA-68944;R-HSA-3000319;R-HSA-380311;R-HSA-68947;R-HSA-68946;R-HSA-8941915;R-HSA-68948;R-HSA-2294580;R-HSA-380316;R-HSA-380508;R-HSA-2574845;R-HSA-8853405;R-HSA-3000310;R-HSA-8942803;R-HSA-2294590;R-HSA-2574840;R-HSA-68960;R-HSA-3804…
R-HSA-1280218	Adaptive Immune System	17	1012	0.066834	1	1	80	265	0.019021	-0.646291	9606	Homo sapiens	ENSG00000106976;ENSG00000138646;ENSG00000076662;ENSG00000109906;ENSG00000171557;ENSG00000277734;ENSG00000162692;ENSG00000118898;ENSG00000137462;ENSG00000204632;ENSG00000146232;ENSG00000231389;ENSG00000124731;ENSG00000170909;ENSG00000091428;ENSG00000143387;ENSG00000105376		R-HSA-2130336;R-HSA-199043;R-HSA-199169;R-HSA-2130725;R-HSA-202245;R-HSA-392834;R-HSA-199050;R-HSA-202248;R-HSA-2130731;R-HSA-983427;R-HSA-2130349;R-HSA-983426;R-HSA-2130478;R-HSA-983425;R-HSA-939265;R-HSA-983424;R-HSA-8863895;R-HSA-8850326;R-HSA-1168640;R-HSA-1168643;R-HSA-1168642;R-HSA-2130486;R-HSA-199579;R-HSA-2130619;R-HSA-198941;R-HSA-2213248;R-HSA-198955;R-HSA-202291;R-HSA-5696358;R-HSA-21…
R-HSA-392499	Metabolism of proteins	59	2214	0.146216	1	1	81	811	0.0582113	0.0733042	9606	Homo sapiens	ENSG00000151692;ENSG00000153234;ENSG00000115718;ENSG00000163638;ENSG00000119042;ENSG00000136378;ENSG00000138316;ENSG00000174697;ENSG00000113532;ENSG00000005108;ENSG00000276600;ENSG00000163083;ENSG00000154917;ENSG00000187210;ENSG00000278828;ENSG00000109472;ENSG00000087245;ENSG00000126218;ENSG00000182568;ENSG00000130203;ENSG00000064692;ENSG00000069667;ENSG00000041353;ENSG00000109906;ENSG00000116833…		R-HSA-8956040;R-HSA-4719436;R-HSA-5173192;R-HSA-913675;R-HSA-4755526;R-HSA-5696600;R-HSA-964737;R-HSA-159757;R-HSA-159762;R-HSA-8955289;R-HSA-6786034;R-HSA-5696960;R-HSA-4655440;R-HSA-5658574;R-HSA-159771;R-HSA-8938770;R-HSA-4615900;R-HSA-4570463;R-HSA-8942099;R-HSA-8938773;R-HSA-8942101;R-HSA-6807877;R-HSA-4551655;R-HSA-6781764;R-HSA-6807875;R-HSA-422048;R-HSA-4615905;R-HSA-3927824;R-HSA-6783177…
R-HSA-1640170	Cell Cycle	6	734	0.0484744	1	1	66	451	0.0323715	-0.79697	9606	Homo sapiens	ENSG00000085840;ENSG00000278828;ENSG00000273802;ENSG00000101004;ENSG00000118971		R-HSA-69891;R-HSA-380294;R-HSA-9754129;R-HSA-8961678;R-HSA-9754130;R-HSA-8942607;R-HSA-380303;R-HSA-2294574;R-HSA-8961671;R-HSA-380311;R-HSA-912408;R-HSA-9670149;R-HSA-2294580;R-HSA-380316;R-HSA-8853405;R-HSA-2294590;R-HSA-380455;R-HSA-2172678;R-HSA-176298;R-HSA-9018017;R-HSA-8853419;R-HSA-68914;R-HSA-68917;R-HSA-68916;R-HSA-68919;R-HSA-2301205;R-HSA-68918;R-HSA-176318;R-HSA-176700;R-HSA-2245218;…
R-HSA-556833	Metabolism of lipids	26	1446	0.095496	1	1	86	965	0.069265	-0.676977	9606	Homo sapiens	ENSG00000070882;ENSG00000178773;ENSG00000146072;ENSG00000132965;ENSG00000152463;ENSG00000130589;ENSG00000069667;ENSG00000162407;ENSG00000163629;ENSG00000095303;ENSG00000135245;ENSG00000138678;ENSG00000099377;ENSG00000151632;ENSG00000135346;ENSG00000138061;ENSG00000167772;ENSG00000179593;ENSG00000062282;ENSG00000183578;ENSG00000148677;ENSG00000122971;ENSG00000124212		R-HSA-77319;R-HSA-400143;R-HSA-193800;R-HSA-1655826;R-HSA-1989778;R-HSA-1989779;R-HSA-560517;R-HSA-1989776;R-HSA-77327;R-HSA-1989777;R-HSA-1989774;R-HSA-1989775;R-HSA-1989772;R-HSA-1989773;R-HSA-1989770;R-HSA-1989771;R-HSA-1368065;R-HSA-2314678;R-HSA-1989768;R-HSA-1989767;R-HSA-8858270;R-HSA-1989764;R-HSA-193816;R-HSA-1989765;R-HSA-9677320;R-HSA-1989762;R-HSA-428696;R-HSA-1989760;R-HSA-193052;R-H…
R-HSA-5663205	Infectious disease	27	1581	0.104412	1	1	55	836	0.0600057	0.564196	9606	Homo sapiens	ENSG00000187608;ENSG00000129244;ENSG00000148680;ENSG00000115415;ENSG00000111674;ENSG00000171860;ENSG00000067715;ENSG00000134215;ENSG00000135346;ENSG00000148926;ENSG00000138496;ENSG00000137462;ENSG00000121966;ENSG00000278828;ENSG00000204632;ENSG00000129667;ENSG00000108984;ENSG00000145632;ENSG00000115008;ENSG00000115267;ENSG00000125538;ENSG00000273802;ENSG00000164742;ENSG00000087494;ENSG00000107201		R-HSA-9662747;R-HSA-9660824;R-HSA-983426;R-HSA-9717658;R-HSA-9666435;R-HSA-909726;R-HSA-9637638;R-HSA-164500;R-HSA-164507;R-HSA-9637641;R-HSA-164508;R-HSA-164515;R-HSA-5244402;R-HSA-163617;R-HSA-449058;R-HSA-5244404;R-HSA-9729725;R-HSA-9623096;R-HSA-164521;R-HSA-9636669;R-HSA-164524;R-HSA-448703;R-HSA-9729454;R-HSA-111930;R-HSA-5244397;R-HSA-9686061;R-HSA-5211405;R-HSA-9621073;R-HSA-392129;R-HSA-…
R-HSA-9709957	Sensory Perception	9	1262	0.0833443	1	1	15	143	0.0102641	0.110624	9606	Homo sapiens	ENSG00000111913;ENSG00000115155;ENSG00000070961;ENSG00000130203;ENSG00000162496;ENSG00000107736;ENSG00000174343;ENSG00000136531;ENSG00000130164		R-HSA-9717396;R-HSA-9662096;R-HSA-9664214;R-HSA-9659380;R-HSA-2404131;R-HSA-2404140;R-HSA-9663736;R-HSA-2395784;R-HSA-2423785;R-HSA-2429643;R-HSA-9663363;R-HSA-2465940;R-HSA-2424254;R-HSA-9663785;R-HSA-2395768
R-HSA-1643685	Disease	55	2656	0.175406	1	1	180	1720	0.123457	0.44918	9606	Homo sapiens	ENSG00000129244;ENSG00000187608;ENSG00000163638;ENSG00000155011;ENSG00000148680;ENSG00000111674;ENSG00000136378;ENSG00000138316;ENSG00000139329;ENSG00000171860;ENSG00000067715;ENSG00000005108;ENSG00000148926;ENSG00000122778;ENSG00000137462;ENSG00000140285;ENSG00000278828;ENSG00000204632;ENSG00000121966;ENSG00000122176;ENSG00000126218;ENSG00000108984;ENSG00000104812;ENSG00000171557;ENSG00000115267…		R-HSA-9656211;R-HSA-2023455;R-HSA-9656209;R-HSA-9656215;R-HSA-9656214;R-HSA-2023451;R-HSA-9660824;R-HSA-9664664;R-HSA-9717658;R-HSA-9710490;R-HSA-9668253;R-HSA-9666435;R-HSA-3656230;R-HSA-9664646;R-HSA-9659782;R-HSA-5602383;R-HSA-163617;R-HSA-449058;R-HSA-9035949;R-HSA-9664950;R-HSA-5602672;R-HSA-9035950;R-HSA-9729725;R-HSA-2400009;R-HSA-9665699;R-HSA-9665697;R-HSA-9665701;R-HSA-9665700;R-HSA-972…
R-HSA-1430728	Metabolism	67	3641	0.240457	1	1	204	2268	0.162791	-0.625656	9606	Homo sapiens	ENSG00000070882;ENSG00000178773;ENSG00000152463;ENSG00000095303;ENSG00000211448;ENSG00000111674;ENSG00000135245;ENSG00000138678;ENSG00000139329;ENSG00000138356;ENSG00000167600;ENSG00000100504;ENSG00000109193;ENSG00000122176;ENSG00000183578;ENSG00000122971;ENSG00000162433;ENSG00000081181;ENSG00000131730;ENSG00000130203;ENSG00000109107;ENSG00000069667;ENSG00000104812;ENSG00000099377;ENSG00000130164…		R-HSA-77319;R-HSA-209925;R-HSA-1655826;R-HSA-77327;R-HSA-211991;R-HSA-71188;R-HSA-1368065;R-HSA-211988;R-HSA-8858270;R-HSA-176664;R-HSA-164377;R-HSA-193052;R-HSA-9638064;R-HSA-192036;R-HSA-9707186;R-HSA-212005;R-HSA-212004;R-HSA-193064;R-HSA-1655848;R-HSA-1655850;R-HSA-70713;R-HSA-110137;R-HSA-110138;R-HSA-140355;R-HSA-76354;R-HSA-140359;R-HSA-2161768;R-HSA-265296;R-HSA-2395768;R-HSA-1989758;R-HS…
R-HSA-8953854	Metabolism of RNA	1	789	0.0521067	1	1	7	187	0.0134223	3.96469	9606	Homo sapiens	ENSG00000107105		R-HSA-72160;R-HSA-72130;R-HSA-156661;R-HSA-72139;R-HSA-72124;R-HSA-72143;R-HSA-72127

## Sheet: Borrelia_Reactome
Pathway identifier	Pathway name	#Entities found	#Entities total	Entities ratio	Entities pValue	Entities FDR	#Reactions found	#Reactions total	Reactions ratio	col1	Species identifier	Species name	Submitted entities found	Mapped entities	Found reaction identifiers
R-HSA-1474244	Extracellular matrix organization	44	328	0.0216616	3.38861e-10	3.46655e-07	159	319	0.0228969	-0.408461	9606	Homo sapiens	ENSG00000158769;ENSG00000149294;ENSG00000156103;ENSG00000137809;ENSG00000105855;ENSG00000115318;ENSG00000128052;ENSG00000134013;ENSG00000060718;ENSG00000138316;ENSG00000139329;ENSG00000137745;ENSG00000196569;ENSG00000197614;ENSG00000151651;ENSG00000171502;ENSG00000125845;ENSG00000100985;ENSG00000156140;ENSG00000049540;ENSG00000087245;ENSG00000259207;ENSG00000106366;ENSG00000187955;ENSG00000092969…		R-HSA-8944266;R-HSA-2002460;R-HSA-1564179;R-HSA-216069;R-HSA-1604368;R-HSA-8944257;R-HSA-216072;R-HSA-216076;R-HSA-1564184;R-HSA-1604360;R-HSA-216082;R-HSA-2426676;R-HSA-1566981;R-HSA-3788075;R-HSA-1564164;R-HSA-3791149;R-HSA-1566979;R-HSA-2002440;R-HSA-1564169;R-HSA-1604359;R-HSA-3788061;R-HSA-4084505;R-HSA-1592362;R-HSA-2534160;R-HSA-2002466;R-HSA-2318623;R-HSA-2537499;R-HSA-2514790;R-HSA-24264…
R-HSA-1566948	Elastic fibre formation	13	45	0.00297187	2.25264e-07	0.00011511	13	17	0.00122021	-0.491725	9606	Homo sapiens	ENSG00000105855;ENSG00000077942;ENSG00000115318;ENSG00000134013;ENSG00000197614;ENSG00000119699;ENSG00000125845;ENSG00000166482;ENSG00000113083;ENSG00000049540;ENSG00000259207;ENSG00000125378;ENSG00000092969		R-HSA-2161282;R-HSA-2395328;R-HSA-2328037;R-HSA-2537665;R-HSA-2129353;R-HSA-2129385;R-HSA-2396399;R-HSA-2161293;R-HSA-2328048;R-HSA-2396029;R-HSA-1592387;R-HSA-2395320;R-HSA-2129375
R-HSA-2129379	Molecules associated with elastic fibres	10	37	0.00244353	9.77786e-06	0.00333425	8	10	0.000717772	-1.10011	9606	Homo sapiens	ENSG00000119699;ENSG00000105855;ENSG00000125845;ENSG00000077942;ENSG00000166482;ENSG00000049540;ENSG00000259207;ENSG00000197614;ENSG00000125378;ENSG00000092969		R-HSA-2161282;R-HSA-2328048;R-HSA-2395328;R-HSA-2537665;R-HSA-2396029;R-HSA-1592387;R-HSA-2396399;R-HSA-2395320
R-HSA-1592389	Activation of Matrix Metalloproteinases	8	35	0.00231145	0.000232149	0.0591981	20	27	0.00193798	-0.223539	9606	Homo sapiens	ENSG00000156103;ENSG00000100985;ENSG00000137745;ENSG00000087245;ENSG00000196611;ENSG00000136943;ENSG00000143387		R-HSA-1602488;R-HSA-1592316;R-HSA-1604732;R-HSA-1604350;R-HSA-1604752;R-HSA-1604368;R-HSA-1604690;R-HSA-1604722;R-HSA-1592436;R-HSA-1602454;R-HSA-1592278;R-HSA-1604360;R-HSA-1592297;R-HSA-1602473;R-HSA-1592362;R-HSA-1592398;R-HSA-1605825;R-HSA-1602466;R-HSA-1604741;R-HSA-1604359
R-HSA-1474228	Degradation of the extracellular matrix	17	148	0.00977414	0.000534375	0.109012	62	105	0.00753661	-0.0226857	9606	Homo sapiens	ENSG00000156103;ENSG00000158859;ENSG00000060718;ENSG00000137745;ENSG00000154736;ENSG00000196611;ENSG00000136943;ENSG00000151651;ENSG00000118785;ENSG00000100985;ENSG00000182472;ENSG00000049540;ENSG00000087245;ENSG00000143387;ENSG00000187955		R-HSA-8940554;R-HSA-4086205;R-HSA-1474197;R-HSA-1564179;R-HSA-3791295;R-HSA-1604752;R-HSA-1604368;R-HSA-1602454;R-HSA-1564184;R-HSA-1604360;R-HSA-1566981;R-HSA-3788075;R-HSA-1564164;R-HSA-3791149;R-HSA-1566979;R-HSA-8848658;R-HSA-1604741;R-HSA-1564169;R-HSA-3814820;R-HSA-1604359;R-HSA-1602488;R-HSA-3788061;R-HSA-1454781;R-HSA-1602473;R-HSA-1592362;R-HSA-1474213;R-HSA-1454757;R-HSA-2534160;R-HSA-2…
R-HSA-1474290	Collagen formation	13	104	0.00686831	0.00110965	0.16448	31	77	0.00552684	-0.289001	9606	Homo sapiens	ENSG00000149380;ENSG00000113083;ENSG00000100985;ENSG00000115318;ENSG00000156140;ENSG00000134013;ENSG00000138316;ENSG00000060718;ENSG00000137745;ENSG00000136943;ENSG00000187955;ENSG00000171502		R-HSA-8948232;R-HSA-8944266;R-HSA-2002460;R-HSA-8948234;R-HSA-2299620;R-HSA-8948224;R-HSA-8944257;R-HSA-8948226;R-HSA-1474266;R-HSA-8948228;R-HSA-8948230;R-HSA-8948231;R-HSA-1981128;R-HSA-2002440;R-HSA-1980233;R-HSA-1981120;R-HSA-1650808;R-HSA-2002428;R-HSA-2022141;R-HSA-8944236;R-HSA-2022073;R-HSA-2395340;R-HSA-2089971;R-HSA-1981104;R-HSA-2213201;R-HSA-2213200;R-HSA-8948219;R-HSA-2213205;R-HSA-8…
R-HSA-2022090	Assembly of collagen fibrils and other multimeric structures	10	67	0.00442478	0.00112657	0.16448	8	26	0.00186621	-0.0776102	9606	Homo sapiens	ENSG00000100985;ENSG00000113083;ENSG00000115318;ENSG00000134013;ENSG00000060718;ENSG00000137745;ENSG00000136943;ENSG00000187955;ENSG00000171502		R-HSA-2213201;R-HSA-2213200;R-HSA-2022141;R-HSA-2213205;R-HSA-2299620;R-HSA-2395340;R-HSA-2002466;R-HSA-1474266
R-HSA-380108	Chemokine receptors bind chemokines	9	57	0.00376436	0.00134219	0.170458	5	19	0.00136377	1.17348	9606	Homo sapiens	ENSG00000108688;ENSG00000163737;ENSG00000006606;ENSG00000163739;ENSG00000115009;ENSG00000163734;ENSG00000163735;ENSG00000169429		R-HSA-373813;R-HSA-443986;R-HSA-373087;R-HSA-373791;R-HSA-8851352
R-HSA-9006936	Signaling by TGFB family members	15	136	0.00898164	0.00163562	0.184825	36	125	0.00897215	-0.323892	9606	Homo sapiens	ENSG00000158769;ENSG00000105855;ENSG00000170365;ENSG00000138696;ENSG00000119699;ENSG00000163083;ENSG00000183691;ENSG00000125845;ENSG00000121989;ENSG00000124225;ENSG00000259207;ENSG00000106366;ENSG00000092969;ENSG00000180875		R-HSA-201475;R-HSA-1549526;R-HSA-202626;R-HSA-2160931;R-HSA-201472;R-HSA-2160932;R-HSA-2473184;R-HSA-2473186;R-HSA-2160935;R-HSA-201476;R-HSA-2470508;R-HSA-2134506;R-HSA-201423;R-HSA-201422;R-HSA-1181149;R-HSA-201810;R-HSA-201425;R-HSA-9736966;R-HSA-2134519;R-HSA-2396029;R-HSA-2395320;R-HSA-201821;R-HSA-201443;R-HSA-2134532;R-HSA-2395328;R-HSA-201445;R-HSA-9736959;R-HSA-201453;R-HSA-202604;R-HSA-…
R-HSA-201451	Signaling by BMP	6	30	0.00198124	0.00267896	0.260377	15	17	0.00122021	-1.27236	9606	Homo sapiens	ENSG00000183691;ENSG00000125845;ENSG00000121989;ENSG00000170365;ENSG00000138696;ENSG00000180875		R-HSA-201475;R-HSA-201443;R-HSA-202626;R-HSA-201472;R-HSA-201445;R-HSA-201476;R-HSA-201423;R-HSA-201422;R-HSA-201453;R-HSA-202604;R-HSA-201810;R-HSA-201457;R-HSA-201425;R-HSA-201648;R-HSA-201821
R-HSA-2892247	POU5F1 (OCT4), SOX2, NANOG activate genes related to proliferation	5	21	0.00138687	0.00288566	0.260377	4	16	0.00114844	-4.30619	9606	Homo sapiens	ENSG00000103449;ENSG00000101115;ENSG00000121570		R-HSA-2972975;R-HSA-452958;R-HSA-452701;R-HSA-6800120
R-HSA-909733	Interferon alpha/beta signaling	18	190	0.0125479	0.00306325	0.260377	2	25	0.00179443	-1.52389	9606	Homo sapiens	ENSG00000119922;ENSG00000187608;ENSG00000126709;ENSG00000089127;ENSG00000134321;ENSG00000119917;ENSG00000183486;ENSG00000185745;ENSG00000157601		R-HSA-1015702;R-HSA-1015699
R-HSA-1442490	Collagen degradation	9	69	0.00455686	0.00469421	0.352432	18	34	0.00244042	-0.357059	9606	Homo sapiens	ENSG00000100985;ENSG00000060718;ENSG00000137745;ENSG00000087245;ENSG00000196611;ENSG00000136943;ENSG00000143387;ENSG00000187955		R-HSA-2471621;R-HSA-1564117;R-HSA-1474197;R-HSA-1564179;R-HSA-1564112;R-HSA-1564120;R-HSA-1564184;R-HSA-1454822;R-HSA-1564164;R-HSA-1474213;R-HSA-1454757;R-HSA-2168982;R-HSA-2484882;R-HSA-1564143;R-HSA-1564142;R-HSA-2168923;R-HSA-2537499;R-HSA-1564169
R-HSA-452723	Transcriptional regulation of pluripotent stem cells	7	45	0.00297187	0.00482784	0.352432	10	35	0.0025122	-3.24734	9606	Homo sapiens	ENSG00000103449;ENSG00000101115;ENSG00000121570;ENSG00000124440		R-HSA-1112609;R-HSA-2972975;R-HSA-2972968;R-HSA-452958;R-HSA-480301;R-HSA-452701;R-HSA-452392;R-HSA-2895778;R-HSA-480520;R-HSA-6800120
R-HSA-5661231	Metallothioneins bind metals	4	16	0.00105666	0.00635508	0.432145	11	27	0.00193798	1.9132	9606	Homo sapiens	ENSG00000087250;ENSG00000187193;ENSG00000169715		R-HSA-5662614;R-HSA-5662615;R-HSA-5662613;R-HSA-5662595;R-HSA-5661219;R-HSA-5661217;R-HSA-5662606;R-HSA-5662622;R-HSA-5661230;R-HSA-5662620;R-HSA-5663002
R-HSA-5083635	Defective B3GALTL causes PpS	6	39	0.00257562	0.00925204	0.582879	1	1	7.17772e-05	-1.29629	9606	Homo sapiens	ENSG00000112902;ENSG00000158859;ENSG00000156140;ENSG00000138316;ENSG00000154736;ENSG00000005108		R-HSA-6785565
R-HSA-3000178	ECM proteoglycans	9	79	0.00521728	0.0107762	0.634869	9	23	0.00165088	-1.2507	9606	Homo sapiens	ENSG00000119699;ENSG00000038427;ENSG00000149294;ENSG00000145681;ENSG00000139329;ENSG00000259207;ENSG00000196569;ENSG00000106366;ENSG00000092969		R-HSA-2426471;R-HSA-2424246;R-HSA-4086200;R-HSA-2396124;R-HSA-2396079;R-HSA-2681667;R-HSA-2318623;R-HSA-2327886;R-HSA-2467659
R-HSA-5173214	O-glycosylation of TSR domain-containing proteins	6	41	0.0027077	0.0115991	0.634869	2	2	0.000143554	-1.29629	9606	Homo sapiens	ENSG00000112902;ENSG00000158859;ENSG00000156140;ENSG00000138316;ENSG00000154736;ENSG00000005108		R-HSA-5173005;R-HSA-5173192
R-HSA-388844	Receptor-type tyrosine-protein phosphatases	4	20	0.00132083	0.0134953	0.634869	5	6	0.000430663	-1.24515	9606	Homo sapiens	ENSG00000139220;ENSG00000166387;ENSG00000153707;ENSG00000142949		R-HSA-6798258;R-HSA-6797810;R-HSA-6800380;R-HSA-6797803;R-HSA-388824
R-HSA-419812	Calcitonin-like ligand receptors	3	11	0.000726456	0.014058	0.634869	4	8	0.000574218	1.1785	9606	Homo sapiens	ENSG00000148926;ENSG00000128165;ENSG00000132329		R-HSA-420214;R-HSA-9733292;R-HSA-420127;R-HSA-420265
R-HSA-8939242	RUNX1 regulates transcription of genes involved in differentiation of keratinocytes	3	11	0.000726456	0.014058	0.634869	2	8	0.000574218	0.475642	9606	Homo sapiens	ENSG00000136943;ENSG00000143387		R-HSA-8938121;R-HSA-8938108
R-HSA-1368108	BMAL1:CLOCK,NPAS2 activates circadian gene expression	6	43	0.00283978	0.0143375	0.634869	6	20	0.00143554	1.48752	9606	Homo sapiens	ENSG00000134107;ENSG00000105835;ENSG00000106366		R-HSA-5663124;R-HSA-5663170;R-HSA-5663122;R-HSA-879798;R-HSA-549364;R-HSA-1368889
R-HSA-9014843	Interleukin-33 signaling	2	4	0.000264166	0.0144288	0.634869	2	2	0.000143554	2.05333	9606	Homo sapiens	ENSG00000115602		R-HSA-448629;R-HSA-448603
R-HSA-5660526	Response to metal ions	4	21	0.00138687	0.0158438	0.653836	11	31	0.00222509	1.9132	9606	Homo sapiens	ENSG00000087250;ENSG00000187193;ENSG00000169715		R-HSA-5662614;R-HSA-5662615;R-HSA-5662613;R-HSA-5662595;R-HSA-5661219;R-HSA-5661217;R-HSA-5662606;R-HSA-5662622;R-HSA-5661230;R-HSA-5662620;R-HSA-5663002
R-HSA-6785807	Interleukin-4 and Interleukin-13 signaling	17	211	0.0139348	0.0172865	0.653836	5	47	0.00337353	-0.120891	9606	Homo sapiens	ENSG00000182636;ENSG00000108688;ENSG00000125538;ENSG00000100985;ENSG00000087245;ENSG00000173432;ENSG00000196611;ENSG00000169429;ENSG00000107485		R-HSA-6793975;R-HSA-6789524;R-HSA-6789615;R-HSA-6789325;R-HSA-6789960
R-HSA-216083	Integrin cell surface interactions	9	86	0.00567957	0.0176712	0.653836	30	55	0.00394775	0.147346	9606	Homo sapiens	ENSG00000158769;ENSG00000137809;ENSG00000105855;ENSG00000128052;ENSG00000139329;ENSG00000259207;ENSG00000171557;ENSG00000105376;ENSG00000118785		R-HSA-114560;R-HSA-210304;R-HSA-216069;R-HSA-199050;R-HSA-216072;R-HSA-265423;R-HSA-216076;R-HSA-4084910;R-HSA-216082;R-HSA-265424;R-HSA-2752125;R-HSA-265425;R-HSA-265426;R-HSA-265427;R-HSA-2752115;R-HSA-349593;R-HSA-202718;R-HSA-2752118;R-HSA-4085087;R-HSA-4088218;R-HSA-4085083;R-HSA-349603;R-HSA-4088281;R-HSA-216045;R-HSA-216050;R-HSA-4086223;R-HSA-4085133;R-HSA-4088264;R-HSA-2426259;R-HSA-2160…
R-HSA-6783783	Interleukin-10 signaling	9	86	0.00567957	0.0176712	0.653836	1	15	0.00107666	0.647915	9606	Homo sapiens	ENSG00000108688;ENSG00000125538;ENSG00000163739;ENSG00000115009;ENSG00000163734;ENSG00000169429		R-HSA-6784160
R-HSA-8866906	TFAP2 (AP-2) family regulates transcription of other transcription factors	2	5	0.000330207	0.0218902	0.683243	2	2	0.000143554	-4.66234	9606	Homo sapiens	ENSG00000164093		R-HSA-8864718;R-HSA-8864729
R-HSA-418990	Adherens junctions interactions	5	35	0.00231145	0.0223784	0.683243	7	16	0.00114844	0.103153	9606	Homo sapiens	ENSG00000145526;ENSG00000140937;ENSG00000162706;ENSG00000129910;ENSG00000214274		R-HSA-420582;R-HSA-5692437;R-HSA-420592;R-HSA-419002;R-HSA-420586;R-HSA-420584;R-HSA-419001
R-HSA-392154	Nitric oxide stimulates guanylate cyclase	5	35	0.00231145	0.0223784	0.683243	3	7	0.00050244	-0.889147	9606	Homo sapiens	ENSG00000115252;ENSG00000061918;ENSG00000186642;ENSG00000164116;ENSG00000152402		R-HSA-392143;R-HSA-392152;R-HSA-418456
R-HSA-1306955	GRB7 events in ERBB2 signaling	2	6	0.000396249	0.0306098	0.683243	1	1	7.17772e-05	-1.327	9606	Homo sapiens	ENSG00000157168		R-HSA-1306953
R-HSA-1234158	Regulation of gene expression by Hypoxia-inducible Factor	3	15	0.000990622	0.0312798	0.683243	7	7	0.00050244	1.57089	9606	Homo sapiens	ENSG00000107159;ENSG00000124440		R-HSA-8932184;R-HSA-1234161;R-HSA-1234167;R-HSA-1235035;R-HSA-1234171;R-HSA-1235070;R-HSA-1235037
R-HSA-421270	Cell-cell junction organization	7	68	0.00449082	0.0366574	0.683243	9	21	0.00150732	0.459231	9606	Homo sapiens	ENSG00000181885;ENSG00000158769;ENSG00000145526;ENSG00000140937;ENSG00000162706;ENSG00000129910;ENSG00000214274		R-HSA-420582;R-HSA-5692437;R-HSA-420019;R-HSA-420592;R-HSA-419981;R-HSA-419002;R-HSA-420586;R-HSA-420584;R-HSA-419001
R-HSA-1679131	Trafficking and processing of endosomal TLR	3	16	0.00105666	0.0367494	0.683243	2	7	0.00050244	0.475642	9606	Homo sapiens	ENSG00000136943;ENSG00000143387		R-HSA-1678920;R-HSA-1678981
R-HSA-3928665	EPH-ephrin mediated repulsion of cells	6	55	0.00363228	0.0404538	0.683243	9	9	0.000645995	-1.08251	9606	Homo sapiens	ENSG00000182580;ENSG00000106976;ENSG00000100985;ENSG00000145242;ENSG00000087245;ENSG00000106123		R-HSA-4093327;R-HSA-3928607;R-HSA-3928654;R-HSA-3928604;R-HSA-3928642;R-HSA-3928657;R-HSA-3928656;R-HSA-3928628;R-HSA-3928660
R-HSA-9031628	NGF-stimulated transcription	6	56	0.00369832	0.0434634	0.683243	8	37	0.00265576	-1.29148	9606	Homo sapiens	ENSG00000128564;ENSG00000172201;ENSG00000117525		R-HSA-9621042;R-HSA-9620723;R-HSA-9612534;R-HSA-9620663;R-HSA-9613476;R-HSA-9621035;R-HSA-9621054;R-HSA-9620717
R-HSA-375276	Peptide ligand-binding receptors	15	203	0.0134064	0.0456128	0.683243	13	83	0.00595751	0.913647	9606	Homo sapiens	ENSG00000108688;ENSG00000163737;ENSG00000006606;ENSG00000163739;ENSG00000115009;ENSG00000173432;ENSG00000171860;ENSG00000116014;ENSG00000136160;ENSG00000151617;ENSG00000127129;ENSG00000163734;ENSG00000163735;ENSG00000169429		R-HSA-9731924;R-HSA-444647;R-HSA-391913;R-HSA-374251;R-HSA-9731931;R-HSA-388981;R-HSA-373813;R-HSA-443986;R-HSA-388560;R-HSA-9731393;R-HSA-373087;R-HSA-373791;R-HSA-8851352
R-HSA-5669034	TNFs bind their physiological receptors	4	30	0.00198124	0.0484134	0.683243	4	13	0.000933104	0.129113	9606	Homo sapiens	ENSG00000158813;ENSG00000164761;ENSG00000131080		R-HSA-5669012;R-HSA-5669013;R-HSA-5669035;R-HSA-5675656
R-HSA-194313	VEGF ligand-receptor interactions	2	8	0.000528332	0.0513315	0.683243	3	4	0.000287109	-2.13983	9606	Homo sapiens	ENSG00000165197;ENSG00000128052		R-HSA-195378;R-HSA-194310;R-HSA-194308
R-HSA-195399	VEGF binds to VEGFR leading to receptor dimerization	2	8	0.000528332	0.0513315	0.683243	2	3	0.000215332	-2.13983	9606	Homo sapiens	ENSG00000165197;ENSG00000128052		R-HSA-194310;R-HSA-194308
R-HSA-5660668	CLEC7A/inflammasome pathway	2	8	0.000528332	0.0513315	0.683243	2	4	0.000287109	-1.54609	9606	Homo sapiens	ENSG00000125538		R-HSA-5660663;R-HSA-5660622
R-HSA-416700	Other semaphorin interactions	3	19	0.00125479	0.0558559	0.683243	4	9	0.000645995	-0.793658	9606	Homo sapiens	ENSG00000112902;ENSG00000187764;ENSG00000221866		R-HSA-373748;R-HSA-416723;R-HSA-373746;R-HSA-416698
R-HSA-114608	Platelet degranulation	11	141	0.00931185	0.058445	0.683243	4	11	0.000789549	-0.446792	9606	Homo sapiens	ENSG00000119699;ENSG00000250722;ENSG00000163737;ENSG00000041353;ENSG00000165197;ENSG00000129009;ENSG00000100234;ENSG00000259207;ENSG00000106366;ENSG00000171557;ENSG00000092969		R-HSA-481044;R-HSA-481010;R-HSA-481009;R-HSA-481007
R-HSA-525793	Myogenesis	4	32	0.00211333	0.0585462	0.683243	11	14	0.00100488	-0.859319	9606	Homo sapiens	ENSG00000196628;ENSG00000067141;ENSG00000129910;ENSG00000108984		R-HSA-376117;R-HSA-375141;R-HSA-448951;R-HSA-375140;R-HSA-376119;R-HSA-448962;R-HSA-448963;R-HSA-449200;R-HSA-448958;R-HSA-448957;R-HSA-376121
R-HSA-6794362	Protein-protein interactions at synapses	8	93	0.00614186	0.0630029	0.683243	17	33	0.00236865	-1.42137	9606	Homo sapiens	ENSG00000139220;ENSG00000011347;ENSG00000166387;ENSG00000153707;ENSG00000142949;ENSG00000107282;ENSG00000183454;ENSG00000146006		R-HSA-8855648;R-HSA-6794336;R-HSA-6794349;R-HSA-6794348;R-HSA-6797803;R-HSA-6797974;R-HSA-8849878;R-HSA-6794356;R-HSA-6798258;R-HSA-6797810;R-HSA-8849906;R-HSA-6794354;R-HSA-6794353;R-HSA-6794352;R-HSA-6800380;R-HSA-388824;R-HSA-8849881
R-HSA-354194	GRB2:SOS provides linkage to MAPK signaling for Integrins	3	20	0.00132083	0.0630877	0.683243	2	2	0.000143554	1.41193	9606	Homo sapiens	ENSG00000077420;ENSG00000259207;ENSG00000171557		R-HSA-354165;R-HSA-354087
R-HSA-397014	Muscle contraction	16	232	0.0153216	0.0652939	0.683243	21	53	0.00380419	-0.2201	9606	Homo sapiens	ENSG00000105048;ENSG00000151067;ENSG00000070961;ENSG00000175084;ENSG00000061918;ENSG00000142408;ENSG00000135750;ENSG00000136531;ENSG00000114279;ENSG00000136842;ENSG00000152402;ENSG00000152049;ENSG00000100678;ENSG00000095637;ENSG00000164116;ENSG00000163017		R-HSA-390597;R-HSA-5577237;R-HSA-445700;R-HSA-9613264;R-HSA-390598;R-HSA-418309;R-HSA-390593;R-HSA-445699;R-HSA-390595;R-HSA-5577213;R-HSA-9621179;R-HSA-392143;R-HSA-5576895;R-HSA-5578910;R-HSA-445704;R-HSA-445705;R-HSA-5577050;R-HSA-9620456;R-HSA-425661;R-HSA-392152;R-HSA-9614031
R-HSA-381426	Regulation of Insulin-like Growth Factor (IGF) transport and uptake by Insulin-like Growth Factor Binding Proteins (IGFBPs)	10	127	0.00838727	0.065681	0.683243	2	14	0.00100488	-0.220857	9606	Homo sapiens	ENSG00000038427;ENSG00000128564;ENSG00000115718;ENSG00000087245;ENSG00000196611;ENSG00000125378;ENSG00000162576;ENSG00000171557;ENSG00000118785;ENSG00000118972		R-HSA-8952289;R-HSA-381435
R-HSA-446728	Cell junction organization	8	95	0.00627394	0.0693273	0.683243	10	37	0.00265576	0.544403	9606	Homo sapiens	ENSG00000181885;ENSG00000158769;ENSG00000145526;ENSG00000140937;ENSG00000162706;ENSG00000128591;ENSG00000129910;ENSG00000214274		R-HSA-420582;R-HSA-5692437;R-HSA-420019;R-HSA-420592;R-HSA-419981;R-HSA-419002;R-HSA-420586;R-HSA-430347;R-HSA-420584;R-HSA-419001
R-HSA-5576892	Phase 0 - rapid depolarisation	4	34	0.00224541	0.0697183	0.683243	2	2	0.000143554	-1.34201	9606	Homo sapiens	ENSG00000151067;ENSG00000142408;ENSG00000136531;ENSG00000114279		R-HSA-5577213;R-HSA-5576895
R-HSA-5576893	Phase 2 - plateau phase	3	21	0.00138687	0.0707288	0.683243	3	3	0.000215332	-0.346006	9606	Homo sapiens	ENSG00000151067;ENSG00000142408;ENSG00000152049		R-HSA-5577213;R-HSA-9614031;R-HSA-5577050
R-HSA-8949275	RUNX3 Regulates Immune Response and Cell Migration	2	10	0.000660415	0.0756923	0.683243	1	5	0.000358886	1.95507	9606	Homo sapiens	ENSG00000118785		R-HSA-8952442
R-HSA-76005	Response to elevated platelet cytosolic Ca2+	11	148	0.00977414	0.0761101	0.683243	4	14	0.00100488	-0.446792	9606	Homo sapiens	ENSG00000119699;ENSG00000250722;ENSG00000163737;ENSG00000041353;ENSG00000165197;ENSG00000129009;ENSG00000100234;ENSG00000259207;ENSG00000106366;ENSG00000171557;ENSG00000092969		R-HSA-481044;R-HSA-481010;R-HSA-481009;R-HSA-481007
R-HSA-2173789	TGF-beta receptor signaling activates SMADs	5	50	0.00330207	0.0782875	0.683243	5	44	0.0031582	-0.989381	9606	Homo sapiens	ENSG00000119699;ENSG00000105855;ENSG00000124225;ENSG00000259207;ENSG00000092969		R-HSA-2395328;R-HSA-2396029;R-HSA-2187355;R-HSA-2395320;R-HSA-2187358
R-HSA-372708	p130Cas linkage to MAPK signaling for integrins	3	22	0.00145291	0.0787639	0.683243	3	3	0.000215332	1.41193	9606	Homo sapiens	ENSG00000077420;ENSG00000259207;ENSG00000171557		R-HSA-372693;R-HSA-372705;R-HSA-372697
R-HSA-373080	Class B/2 (Secretin family receptors)	8	99	0.00653811	0.0831026	0.683243	8	24	0.00172265	-0.0667486	9606	Homo sapiens	ENSG00000148926;ENSG00000128165;ENSG00000188064;ENSG00000132329;ENSG00000157240;ENSG00000145708;ENSG00000128602;ENSG00000087494		R-HSA-420214;R-HSA-445124;R-HSA-8937613;R-HSA-9733292;R-HSA-420127;R-HSA-420265;R-HSA-201708;R-HSA-420489
R-HSA-5602566	TICAM1 deficiency - HSE	1	2	0.000132083	0.0862686	0.683243	1	1	7.17772e-05	1.07404	9606	Homo sapiens	ENSG00000127666		R-HSA-5602712
R-HSA-8849932	Synaptic adhesion-like molecules	3	23	0.00151895	0.0871768	0.683243	4	8	0.000574218	-0.80104	9606	Homo sapiens	ENSG00000153707;ENSG00000142949;ENSG00000183454		R-HSA-8849878;R-HSA-8849906;R-HSA-8855648;R-HSA-8849881
R-HSA-2682334	EPH-Ephrin signaling	8	102	0.00673623	0.094419	0.683243	49	56	0.00401952	-0.829099	9606	Homo sapiens	ENSG00000182580;ENSG00000106976;ENSG00000100985;ENSG00000145242;ENSG00000160145;ENSG00000066248;ENSG00000087245;ENSG00000106123		R-HSA-3928633;R-HSA-3928632;R-HSA-3928639;R-HSA-3928627;R-HSA-3928625;R-HSA-3928624;R-HSA-3928631;R-HSA-3928628;R-HSA-3928617;R-HSA-3928623;R-HSA-3928610;R-HSA-3928615;R-HSA-3928614;R-HSA-3928612;R-HSA-3928602;R-HSA-3928601;R-HSA-3928600;R-HSA-3928607;R-HSA-4093339;R-HSA-4093336;R-HSA-3928604;R-HSA-3928595;R-HSA-3928594;R-HSA-4093332;R-HSA-3928592;R-HSA-4093330;R-HSA-4093331;R-HSA-3928598;R-HSA-3…
R-HSA-2243919	Crosslinking of collagen fibrils	3	24	0.001585	0.0959506	0.683243	3	13	0.000933104	1.53623	9606	Homo sapiens	ENSG00000115318;ENSG00000113083;ENSG00000134013		R-HSA-2022141;R-HSA-2395340;R-HSA-2002466
R-HSA-445144	Signal transduction by L1	3	25	0.00165104	0.105068	0.683243	6	11	0.000789549	0.160563	9606	Homo sapiens	ENSG00000149294;ENSG00000198910;ENSG00000259207		R-HSA-392752;R-HSA-374669;R-HSA-437230;R-HSA-374686;R-HSA-445069;R-HSA-374681
R-HSA-140875	Common Pathway of Fibrin Clot Formation	3	25	0.00165104	0.105068	0.683243	15	29	0.00208154	0.458803	9606	Homo sapiens	ENSG00000115718;ENSG00000163737;ENSG00000171557		R-HSA-141026;R-HSA-5606996;R-HSA-5607058;R-HSA-140842;R-HSA-140840;R-HSA-5607002;R-HSA-140851;R-HSA-141040;R-HSA-5604929;R-HSA-140599;R-HSA-5591040;R-HSA-5591052;R-HSA-140696;R-HSA-5591086;R-HSA-5603467
R-HSA-400253	Circadian Clock	8	105	0.00693435	0.106571	0.683243	14	59	0.00423486	1.39541	9606	Homo sapiens	ENSG00000134107;ENSG00000105835;ENSG00000179094;ENSG00000106366		R-HSA-549385;R-HSA-5663124;R-HSA-5663122;R-HSA-400256;R-HSA-1856948;R-HSA-400267;R-HSA-1368889;R-HSA-5663174;R-HSA-5663170;R-HSA-549533;R-HSA-400382;R-HSA-879798;R-HSA-549364;R-HSA-400219
R-HSA-936837	Ion transport by P-type ATPases	6	72	0.00475499	0.110423	0.683243	4	17	0.00122021	-0.86228	9606	Homo sapiens	ENSG00000067141;ENSG00000132932;ENSG00000070961;ENSG00000124406;ENSG00000130270;ENSG00000119929		R-HSA-418309;R-HSA-5334788;R-HSA-947591;R-HSA-939763
R-HSA-170834	Signaling by TGF-beta Receptor Complex	8	107	0.00706644	0.115129	0.683243	14	100	0.00717772	-0.0156914	9606	Homo sapiens	ENSG00000119699;ENSG00000158769;ENSG00000105855;ENSG00000124225;ENSG00000259207;ENSG00000106366;ENSG00000092969		R-HSA-2160931;R-HSA-2160932;R-HSA-2134532;R-HSA-2395328;R-HSA-2160935;R-HSA-2134506;R-HSA-9736959;R-HSA-9736966;R-HSA-2134519;R-HSA-2396029;R-HSA-2106586;R-HSA-2187355;R-HSA-2395320;R-HSA-2187358
R-HSA-8957275	Post-translational protein phosphorylation	8	109	0.00719852	0.124046	0.683243	1	1	7.17772e-05	-0.265773	9606	Homo sapiens	ENSG00000038427;ENSG00000128564;ENSG00000115718;ENSG00000125378;ENSG00000162576;ENSG00000171557;ENSG00000118785;ENSG00000118972		R-HSA-8952289
R-HSA-5602571	TRAF3 deficiency - HSE	1	3	0.000198124	0.126574	0.683243	1	1	7.17772e-05	1.07404	9606	Homo sapiens	ENSG00000127666		R-HSA-5602624
R-HSA-190827	Transport of connexins along the secretory pathway	1	3	0.000198124	0.126574	0.683243	1	2	0.000143554	2.18789	9606	Homo sapiens	ENSG00000165474		R-HSA-190698
R-HSA-190704	Oligomerization of connexins into connexons	1	3	0.000198124	0.126574	0.683243	1	3	0.000215332	2.18789	9606	Homo sapiens	ENSG00000165474		R-HSA-190687
R-HSA-140877	Formation of Fibrin Clot (Clotting Cascade)	4	43	0.00283978	0.131877	0.683243	24	61	0.00437841	0.780208	9606	Homo sapiens	ENSG00000115718;ENSG00000163737;ENSG00000117525;ENSG00000171557		R-HSA-141026;R-HSA-5606996;R-HSA-140736;R-HSA-5607058;R-HSA-140842;R-HSA-140840;R-HSA-140777;R-HSA-140783;R-HSA-140748;R-HSA-5607002;R-HSA-158419;R-HSA-140851;R-HSA-141040;R-HSA-5604929;R-HSA-140823;R-HSA-5591040;R-HSA-140599;R-HSA-5591052;R-HSA-140696;R-HSA-140825;R-HSA-140761;R-HSA-158137;R-HSA-5591086;R-HSA-5603467
R-HSA-933543	NF-kB activation through FADD/RIP-1 pathway mediated by caspase-8 and -10	2	14	0.000924581	0.132318	0.683243	5	5	0.000358886	-1.42356	9606	Homo sapiens	ENSG00000107201;ENSG00000115267		R-HSA-933532;R-HSA-168934;R-HSA-933526;R-HSA-933539;R-HSA-933523
R-HSA-8941332	RUNX2 regulates genes involved in cell migration	2	14	0.000924581	0.132318	0.683243	2	7	0.00050244	-3.12461	9606	Homo sapiens	ENSG00000137745		R-HSA-8940001;R-HSA-8940007
R-HSA-1650814	Collagen biosynthesis and modifying enzymes	6	76	0.00501915	0.132522	0.683243	23	51	0.00366064	-1.59907	9606	Homo sapiens	ENSG00000149380;ENSG00000156140;ENSG00000138316;ENSG00000060718;ENSG00000187955;ENSG00000171502		R-HSA-8948232;R-HSA-1650808;R-HSA-8944266;R-HSA-2002428;R-HSA-2002460;R-HSA-8948234;R-HSA-8944236;R-HSA-2022073;R-HSA-8948224;R-HSA-8944257;R-HSA-8948226;R-HSA-2089971;R-HSA-8948228;R-HSA-1981104;R-HSA-8948230;R-HSA-8948231;R-HSA-8948219;R-HSA-8948222;R-HSA-1981128;R-HSA-2002440;R-HSA-1980233;R-HSA-1981157;R-HSA-1981120
R-HSA-879518	Transport of organic anions	3	28	0.00184916	0.134294	0.683243	2	9	0.000645995	0.39237	9606	Homo sapiens	ENSG00000174640;ENSG00000147100;ENSG00000101187		R-HSA-879528;R-HSA-879575
R-HSA-3906995	Diseases associated with O-glycosylation of proteins	6	78	0.00515123	0.144303	0.683243	1	9	0.000645995	-1.29629	9606	Homo sapiens	ENSG00000112902;ENSG00000158859;ENSG00000156140;ENSG00000138316;ENSG00000154736;ENSG00000005108		R-HSA-6785565
R-HSA-445355	Smooth Muscle Contraction	5	61	0.00402853	0.144463	0.683243	8	16	0.00114844	-0.514314	9606	Homo sapiens	ENSG00000061918;ENSG00000095637;ENSG00000164116;ENSG00000152402;ENSG00000163017		R-HSA-445700;R-HSA-445699;R-HSA-9621179;R-HSA-9620456;R-HSA-392143;R-HSA-392152;R-HSA-445704;R-HSA-445705
R-HSA-416550	Sema4D mediated inhibition of cell attachment and migration	2	15	0.000990622	0.147656	0.683243	6	6	0.000430663	1.1814	9606	Homo sapiens	ENSG00000126458;ENSG00000187764		R-HSA-400677;R-HSA-416562;R-HSA-416546;R-HSA-419646;R-HSA-416559;R-HSA-400682
R-HSA-418359	Reduction of cytosolic Ca++ levels	2	15	0.000990622	0.147656	0.683243	2	3	0.000215332	1.55763	9606	Homo sapiens	ENSG00000070961;ENSG00000100678		R-HSA-418309;R-HSA-425661
R-HSA-8983711	OAS antiviral response	2	15	0.000990622	0.147656	0.683243	4	15	0.00107666	-1.38628	9606	Homo sapiens	ENSG00000089127;ENSG00000107201		R-HSA-8983688;R-HSA-8985153;R-HSA-8983680;R-HSA-8983671
R-HSA-428930	Thromboxane signalling through TP receptor	3	30	0.00198124	0.155155	0.683243	8	8	0.000574218	1.42087	9606	Homo sapiens	ENSG00000006638		R-HSA-428918;R-HSA-9674529;R-HSA-428917;R-HSA-428752;R-HSA-391939;R-HSA-428750;R-HSA-428909;R-HSA-428749
R-HSA-933542	TRAF6 mediated NF-kB activation	3	30	0.00198124	0.155155	0.683243	3	4	0.000287109	-0.383442	9606	Homo sapiens	ENSG00000173432;ENSG00000115267;ENSG00000107201		R-HSA-168166;R-HSA-933530;R-HSA-933528
R-HSA-198725	Nuclear Events (kinase and transcription factor activation)	6	80	0.00528332	0.156545	0.683243	8	48	0.00344531	-1.29148	9606	Homo sapiens	ENSG00000128564;ENSG00000172201;ENSG00000117525		R-HSA-9621042;R-HSA-9620723;R-HSA-9612534;R-HSA-9620663;R-HSA-9613476;R-HSA-9621035;R-HSA-9621054;R-HSA-9620717
R-HSA-1358803	Downregulation of ERBB2:ERBB3 signaling	2	16	0.00105666	0.163331	0.683243	2	8	0.000574218	-1.327	9606	Homo sapiens	ENSG00000157168		R-HSA-1358798;R-HSA-1358792
R-HSA-2473224	Antagonism of Activin by Follistatin	1	4	0.000264166	0.165105	0.683243	2	2	0.000143554	2.9013	9606	Homo sapiens	ENSG00000163083		R-HSA-2473184;R-HSA-2473186
R-HSA-5678771	Defective ABCB4 causes PFIC3, ICP3 and GBD1	1	4	0.000264166	0.165105	0.683243	1	1	7.17772e-05	-1.19183	9606	Homo sapiens	ENSG00000005471		R-HSA-5678749
R-HSA-1299308	Tandem of pore domain in a weak inwardly rectifying K+ channels (TWIK)	1	4	0.000264166	0.165105	0.683243	1	1	7.17772e-05	-2.10523	9606	Homo sapiens	ENSG00000135750		R-HSA-1299304
R-HSA-194306	Neurophilin interactions with VEGF and VEGFR	1	4	0.000264166	0.165105	0.683243	1	2	0.000143554	-1.71856	9606	Homo sapiens	ENSG00000128052		R-HSA-195408
R-HSA-9708296	tRNA-derived small RNA (tsRNA or tRNA-related fragment, tRF) biogenesis	1	4	0.000264166	0.165105	0.683243	1	4	0.000287109	1.46094	9606	Homo sapiens	ENSG00000214274		R-HSA-9708327
R-HSA-1971475	A tetrasaccharide linker sequence is required for GAG synthesis	3	31	0.00204729	0.165942	0.683243	5	5	0.000358886	-1.25846	9606	Homo sapiens	ENSG00000038427;ENSG00000213420;ENSG00000103489		R-HSA-1889981;R-HSA-9638064;R-HSA-1889978;R-HSA-1878002;R-HSA-1889955
R-HSA-1280215	Cytokine Signaling in Immune system	57	1107	0.0731079	0.166693	0.683243	80	725	0.0520385	-0.444593	9606	Homo sapiens	ENSG00000109339;ENSG00000182636;ENSG00000149294;ENSG00000108688;ENSG00000187608;ENSG00000163739;ENSG00000008517;ENSG00000006016;ENSG00000119922;ENSG00000131080;ENSG00000120833;ENSG00000100985;ENSG00000089127;ENSG00000087245;ENSG00000167207;ENSG00000169429;ENSG00000108984;ENSG00000158813;ENSG00000115602;ENSG00000134321;ENSG00000115009;ENSG00000196611;ENSG00000173432;ENSG00000172349;ENSG00000157601…		R-HSA-936462;R-HSA-727819;R-HSA-8983688;R-HSA-6789615;R-HSA-446862;R-HSA-8983680;R-HSA-1169307;R-HSA-6793975;R-HSA-446868;R-HSA-1015702;R-HSA-450333;R-HSA-1015699;R-HSA-6783556;R-HSA-449058;R-HSA-450337;R-HSA-446894;R-HSA-450348;R-HSA-6789325;R-HSA-1031716;R-HSA-450346;R-HSA-446634;R-HSA-1031713;R-HSA-6789960;R-HSA-5340385;R-HSA-449077;R-HSA-446130;R-HSA-9012671;R-HSA-449073;R-HSA-1168809;R-HSA-4…
R-HSA-112314	Neurotransmitter receptors and postsynaptic signal transmission	14	232	0.0153216	0.170094	0.683243	52	110	0.00789549	-1.36319	9606	Homo sapiens	ENSG00000152495;ENSG00000174343;ENSG00000136928;ENSG00000142408;ENSG00000157168;ENSG00000155974;ENSG00000011677;ENSG00000137285;ENSG00000107282;ENSG00000186297;ENSG00000183454;ENSG00000164418;ENSG00000182621;ENSG00000164742		R-HSA-9609746;R-HSA-9611030;R-HSA-421007;R-HSA-392206;R-HSA-9610270;R-HSA-9610653;R-HSA-9610627;R-HSA-1013020;R-HSA-9609738;R-HSA-1013013;R-HSA-1013012;R-HSA-112282;R-HSA-9609742;R-HSA-9610802;R-HSA-432164;R-HSA-432162;R-HSA-9619127;R-HSA-9612085;R-HSA-9619125;R-HSA-111913;R-HSA-170666;R-HSA-111912;R-HSA-432172;R-HSA-111915;R-HSA-170671;R-HSA-170674;R-HSA-9610408;R-HSA-9617326;R-HSA-170686;R-HSA-…
R-HSA-8874081	MET activates PTK2 signaling	3	32	0.00211333	0.176941	0.683243	1	5	0.000358886	-1.97697	9606	Homo sapiens	ENSG00000060718;ENSG00000196569;ENSG00000171502		R-HSA-8874079
R-HSA-1502540	Signaling by Activin	2	17	0.00112271	0.179283	0.683243	7	10	0.000717772	0.909319	9606	Homo sapiens	ENSG00000163083;ENSG00000121989		R-HSA-1549526;R-HSA-1181153;R-HSA-2473184;R-HSA-2470483;R-HSA-2473186;R-HSA-2470508;R-HSA-1181149
R-HSA-5674135	MAP2K and MAPK activation	4	49	0.00323603	0.182406	0.683243	10	12	0.000861326	0.793118	9606	Homo sapiens	ENSG00000077420;ENSG00000259207;ENSG00000144730;ENSG00000171557		R-HSA-9657603;R-HSA-5672980;R-HSA-5674373;R-HSA-5672978;R-HSA-9657606;R-HSA-5674366;R-HSA-5672972;R-HSA-5672973;R-HSA-9657608;R-HSA-9657599
R-HSA-8847993	ERBB2 Activates PTK6 Signaling	2	18	0.00118875	0.195456	0.683243	2	2	0.000143554	-1.327	9606	Homo sapiens	ENSG00000157168		R-HSA-8848005;R-HSA-8847995
R-HSA-418457	cGMP effects	2	18	0.00118875	0.195456	0.683243	1	4	0.000287109	0.975435	9606	Homo sapiens	ENSG00000115252;ENSG00000186642		R-HSA-418456
R-HSA-380994	ATF4 activates genes in response to endoplasmic reticulum stress	3	34	0.00224541	0.199504	0.683243	2	7	0.00050244	0.592035	9606	Homo sapiens	ENSG00000108688;ENSG00000169429		R-HSA-517731;R-HSA-1791056
R-HSA-451307	Activation of Na-permeable kainate receptors	1	5	0.000330207	0.201938	0.683243	2	2	0.000143554	-1.24345	9606	Homo sapiens	ENSG00000164418		R-HSA-451310;R-HSA-451309
R-HSA-5619095	Defective SLCO2A1 causes primary, autosomal recessive hypertrophic osteoarthropathy 2 (PHOAR2)	1	5	0.000330207	0.201938	0.683243	1	1	7.17772e-05	1.49989	9606	Homo sapiens	ENSG00000174640		R-HSA-5661188
R-HSA-5579000	Defective CYP1B1 causes Glaucoma	1	5	0.000330207	0.201938	0.683243	1	1	7.17772e-05	1.13451	9606	Homo sapiens	ENSG00000138061		R-HSA-5605147
R-HSA-9036866	Expression and Processing of Neurotrophins	1	5	0.000330207	0.201938	0.683243	1	5	0.000358886	-4.14698	9606	Homo sapiens	ENSG00000099139		R-HSA-187020
R-HSA-167060	NGF processing	1	5	0.000330207	0.201938	0.683243	1	5	0.000358886	-4.14698	9606	Homo sapiens	ENSG00000099139		R-HSA-187020
R-HSA-6785631	ERBB2 Regulates Cell Motility	2	19	0.00125479	0.211802	0.683243	2	2	0.000143554	-1.327	9606	Homo sapiens	ENSG00000157168		R-HSA-6785636;R-HSA-6785648
R-HSA-193807	Synthesis of bile acids and bile salts via 27-hydroxycholesterol	3	36	0.00237749	0.222701	0.683243	4	12	0.000861326	0.791118	9606	Homo sapiens	ENSG00000099377;ENSG00000151632;ENSG00000124212		R-HSA-193841;R-HSA-193845;R-HSA-193816;R-HSA-193800
R-HSA-112316	Neuronal System	26	490	0.0323603	0.226439	0.683243	86	221	0.0158628	-1.37359	9606	Homo sapiens	ENSG00000155974;ENSG00000139220;ENSG00000170745;ENSG00000011677;ENSG00000137285;ENSG00000153707;ENSG00000121361;ENSG00000183454;ENSG00000164418;ENSG00000182621;ENSG00000146006;ENSG00000152495;ENSG00000174343;ENSG00000142949;ENSG00000136928;ENSG00000142408;ENSG00000135750;ENSG00000157168;ENSG00000111262;ENSG00000011347;ENSG00000166387;ENSG00000116396;ENSG00000186297;ENSG00000107282;ENSG00000079215…		R-HSA-9609746;R-HSA-210439;R-HSA-9611030;R-HSA-6794336;R-HSA-421007;R-HSA-6794349;R-HSA-6794348;R-HSA-1296024;R-HSA-392206;R-HSA-6797803;R-HSA-9610270;R-HSA-374922;R-HSA-9610653;R-HSA-9610627;R-HSA-1013020;R-HSA-6794356;R-HSA-6797810;R-HSA-6794354;R-HSA-6794353;R-HSA-6794352;R-HSA-9609738;R-HSA-1013013;R-HSA-1013012;R-HSA-6800380;R-HSA-380574;R-HSA-112282;R-HSA-372505;R-HSA-9609742;R-HSA-9610802;…
R-HSA-399955	SEMA3A-Plexin repulsion signaling by inhibiting Integrin adhesion	2	20	0.00132083	0.228272	0.683243	6	8	0.000574218	-0.354358	9606	Homo sapiens	ENSG00000126458;ENSG00000221866		R-HSA-399942;R-HSA-399941;R-HSA-399934;R-HSA-399935;R-HSA-399933;R-HSA-399928
R-HSA-140534	Caspase activation via Death Receptors in the presence of ligand	2	20	0.00132083	0.228272	0.683243	5	9	0.000645995	-0.0620179	9606	Homo sapiens	ENSG00000121858;ENSG00000127666		R-HSA-139952;R-HSA-2562564;R-HSA-141156;R-HSA-3465448;R-HSA-3371359
R-HSA-918233	TRAF3-dependent IRF activation pathway	2	20	0.00132083	0.228272	0.683243	6	11	0.000789549	-1.42356	9606	Homo sapiens	ENSG00000107201;ENSG00000115267		R-HSA-9705137;R-HSA-918232;R-HSA-918229;R-HSA-9705320;R-HSA-918227;R-HSA-918225
R-HSA-936440	Negative regulators of DDX58/IFIH1 signaling	3	37	0.00244353	0.234493	0.683243	10	13	0.000933104	-1.42959	9606	Homo sapiens	ENSG00000187608;ENSG00000115267;ENSG00000107201		R-HSA-936462;R-HSA-990526;R-HSA-937343;R-HSA-936412;R-HSA-936381;R-HSA-936378;R-HSA-936475;R-HSA-936390;R-HSA-936563;R-HSA-990528
R-HSA-373760	L1CAM interactions	8	130	0.00858539	0.236834	0.683243	33	54	0.00387597	-0.752579	9606	Homo sapiens	ENSG00000137285;ENSG00000149294;ENSG00000106976;ENSG00000172020;ENSG00000136531;ENSG00000198910;ENSG00000259207;ENSG00000143341;ENSG00000272398		R-HSA-443783;R-HSA-443780;R-HSA-443778;R-HSA-443779;R-HSA-374669;R-HSA-445071;R-HSA-445069;R-HSA-443784;R-HSA-374677;R-HSA-445079;R-HSA-445076;R-HSA-445077;R-HSA-374673;R-HSA-374672;R-HSA-374675;R-HSA-8933328;R-HSA-445084;R-HSA-374686;R-HSA-374681;R-HSA-374680;R-HSA-374683;R-HSA-445089;R-HSA-392749;R-HSA-437230;R-HSA-392748;R-HSA-392751;R-HSA-374696;R-HSA-373736;R-HSA-373739;R-HSA-443817;R-HSA-55…
R-HSA-9013957	TLR3-mediated TICAM1-dependent programmed cell death	1	6	0.000396249	0.237148	0.683243	3	3	0.000215332	1.07404	9606	Homo sapiens	ENSG00000127666		R-HSA-9013963;R-HSA-9013889;R-HSA-9013895
R-HSA-9754119	Drug-mediated inhibition of CDK4/CDK6 activity	1	6	0.000396249	0.237148	0.683243	2	2	0.000143554	1.069	9606	Homo sapiens	ENSG00000118971		R-HSA-9754129;R-HSA-9754130
R-HSA-1296025	ATP sensitive Potassium channels	1	6	0.000396249	0.237148	0.683243	2	2	0.000143554	-2.24847	9606	Homo sapiens	ENSG00000121361		R-HSA-1296024;R-HSA-1369017
R-HSA-5339717	Signaling by LRP5 mutants	1	6	0.000396249	0.237148	0.683243	1	1	7.17772e-05	-4.93076	9606	Homo sapiens	ENSG00000155011		R-HSA-5339711
R-HSA-140834	Extrinsic Pathway of Fibrin Clot Formation	1	6	0.000396249	0.237148	0.683243	7	8	0.000574218	1.74442	9606	Homo sapiens	ENSG00000117525		R-HSA-140736;R-HSA-140823;R-HSA-140825;R-HSA-140777;R-HSA-140761;R-HSA-140783;R-HSA-140748
R-HSA-4420332	Defective B3GALT6 causes EDSP2 and SEMDJL1	2	21	0.00138687	0.244825	0.683243	1	1	7.17772e-05	-1.29009	9606	Homo sapiens	ENSG00000038427;ENSG00000213420		R-HSA-4420365
R-HSA-3560783	Defective B4GALT7 causes EDS, progeroid type	2	21	0.00138687	0.244825	0.683243	1	1	7.17772e-05	-1.29009	9606	Homo sapiens	ENSG00000038427;ENSG00000213420		R-HSA-3560804
R-HSA-9702518	STAT5 activation downstream of FLT3 ITD mutants	2	21	0.00138687	0.244825	0.683243	3	14	0.00100488	-1.38514	9606	Homo sapiens	ENSG00000086991		R-HSA-9698754;R-HSA-9698758;R-HSA-9698762
R-HSA-1169410	Antiviral mechanism by IFN-stimulated genes	6	94	0.0062079	0.253023	0.683243	20	31	0.00222509	-1.5129	9606	Homo sapiens	ENSG00000187608;ENSG00000089127;ENSG00000183486;ENSG00000185745;ENSG00000107201;ENSG00000157601		R-HSA-1678841;R-HSA-936462;R-HSA-8983688;R-HSA-1169395;R-HSA-1678843;R-HSA-1169394;R-HSA-1678842;R-HSA-1169397;R-HSA-1169399;R-HSA-1169398;R-HSA-8985153;R-HSA-8983680;R-HSA-1169307;R-HSA-1176059;R-HSA-1169403;R-HSA-1169402;R-HSA-1169405;R-HSA-1169404;R-HSA-1169406;R-HSA-8983671
R-HSA-76002	Platelet activation, signaling and aggregation	16	293	0.0193502	0.254225	0.683243	35	117	0.00839793	-0.0207664	9606	Homo sapiens	ENSG00000006638;ENSG00000163737;ENSG00000041353;ENSG00000077420;ENSG00000171557;ENSG00000119699;ENSG00000250722;ENSG00000157680;ENSG00000165197;ENSG00000129009;ENSG00000100234;ENSG00000259207;ENSG00000106366;ENSG00000092969		R-HSA-443910;R-HSA-391939;R-HSA-426240;R-HSA-429441;R-HSA-443905;R-HSA-428750;R-HSA-354124;R-HSA-354060;R-HSA-428749;R-HSA-372693;R-HSA-481044;R-HSA-428752;R-HSA-354066;R-HSA-354077;R-HSA-372697;R-HSA-354073;R-HSA-354149;R-HSA-429415;R-HSA-354087;R-HSA-372705;R-HSA-432096;R-HSA-481007;R-HSA-432110;R-HSA-377644;R-HSA-428909;R-HSA-377641;R-HSA-377640;R-HSA-377643;R-HSA-354165;R-HSA-428918;R-HSA-967…
R-HSA-5173105	O-linked glycosylation	8	133	0.00878352	0.255292	0.683243	4	27	0.00193798	-0.675272	9606	Homo sapiens	ENSG00000112902;ENSG00000158859;ENSG00000187210;ENSG00000156140;ENSG00000138316;ENSG00000182870;ENSG00000154736;ENSG00000005108		R-HSA-914012;R-HSA-5173005;R-HSA-5173192;R-HSA-913675
R-HSA-354192	Integrin signaling	3	39	0.00257562	0.258383	0.683243	22	24	0.00172265	1.41193	9606	Homo sapiens	ENSG00000077420;ENSG00000259207;ENSG00000171557		R-HSA-354149;R-HSA-443910;R-HSA-429415;R-HSA-354087;R-HSA-372705;R-HSA-432096;R-HSA-429441;R-HSA-443905;R-HSA-432110;R-HSA-377644;R-HSA-354124;R-HSA-354060;R-HSA-377641;R-HSA-377640;R-HSA-377643;R-HSA-372693;R-HSA-354165;R-HSA-354097;R-HSA-354066;R-HSA-354077;R-HSA-372697;R-HSA-354073
R-HSA-913531	Interferon Signaling	21	397	0.0262185	0.259702	0.683243	24	74	0.00531151	-1.62233	9606	Homo sapiens	ENSG00000149294;ENSG00000119922;ENSG00000187608;ENSG00000126709;ENSG00000089127;ENSG00000134321;ENSG00000119917;ENSG00000183486;ENSG00000185745;ENSG00000107201;ENSG00000157601		R-HSA-1678841;R-HSA-936462;R-HSA-8983688;R-HSA-1169395;R-HSA-1678843;R-HSA-1169394;R-HSA-1678842;R-HSA-1169397;R-HSA-1169399;R-HSA-1169398;R-HSA-8985153;R-HSA-8983680;R-HSA-1169307;R-HSA-1176059;R-HSA-1169403;R-HSA-1031716;R-HSA-1169402;R-HSA-1169405;R-HSA-1169404;R-HSA-1031713;R-HSA-1169406;R-HSA-1015702;R-HSA-1015699;R-HSA-8983671
R-HSA-3560801	Defective B3GAT3 causes JDSSDHD	2	22	0.00145291	0.261421	0.683243	1	1	7.17772e-05	-1.29009	9606	Homo sapiens	ENSG00000038427;ENSG00000213420		R-HSA-3560802
R-HSA-1963642	PI3K events in ERBB2 signaling	2	22	0.00145291	0.261421	0.683243	4	7	0.00050244	-1.327	9606	Homo sapiens	ENSG00000157168		R-HSA-1306979;R-HSA-1250346;R-HSA-1250462;R-HSA-1250189
R-HSA-1500931	Cell-Cell communication	8	134	0.00884956	0.261543	0.683243	10	60	0.00430663	0.544403	9606	Homo sapiens	ENSG00000181885;ENSG00000158769;ENSG00000145526;ENSG00000140937;ENSG00000162706;ENSG00000128591;ENSG00000129910;ENSG00000214274		R-HSA-420582;R-HSA-5692437;R-HSA-420019;R-HSA-420592;R-HSA-419981;R-HSA-419002;R-HSA-420586;R-HSA-430347;R-HSA-420584;R-HSA-419001
R-HSA-390522	Striated Muscle Contraction	3	40	0.00264166	0.270449	0.683243	4	4	0.000287109	0.749802	9606	Homo sapiens	ENSG00000105048;ENSG00000175084;ENSG00000136842		R-HSA-390597;R-HSA-390598;R-HSA-390593;R-HSA-390595
R-HSA-190374	FGFR1c and Klotho ligand binding and activation	1	7	0.00046229	0.270807	0.683243	2	2	0.000143554	2.61292	9606	Homo sapiens	ENSG00000118972		R-HSA-191062;R-HSA-190268
R-HSA-9673768	Signaling by membrane-tethered fusions of PDGFRA or PDGFRB	1	7	0.00046229	0.270807	0.683243	2	2	0.000143554	-1.71856	9606	Homo sapiens	ENSG00000128052		R-HSA-9673761;R-HSA-9673760
R-HSA-9022535	Loss of phosphorylation of MECP2 at T308	1	7	0.00046229	0.270807	0.683243	1	1	7.17772e-05	-2.07682	9606	Homo sapiens	ENSG00000152495		R-HSA-9005561
R-HSA-5619062	Defective SLC1A3 causes episodic ataxia 6 (EA6)	1	7	0.00046229	0.270807	0.683243	1	1	7.17772e-05	-1.42651	9606	Homo sapiens	ENSG00000079215		R-HSA-5625015
R-HSA-420597	Nectin/Necl trans heterodimerization	1	7	0.00046229	0.270807	0.683243	3	8	0.000574218	1.09757	9606	Homo sapiens	ENSG00000162706		R-HSA-420582;R-HSA-420586;R-HSA-420584
R-HSA-8849468	PTK6 Regulates Proteins Involved in RNA Processing	1	7	0.00046229	0.270807	0.683243	1	7	0.00050244	-1.55235	9606	Homo sapiens	ENSG00000131773		R-HSA-8849042
R-HSA-3928664	Ephrin signaling	2	23	0.00151895	0.278024	0.683243	11	11	0.000789549	-1.77528	9606	Homo sapiens	ENSG00000182580;ENSG00000106123		R-HSA-3928633;R-HSA-3928639;R-HSA-3928594;R-HSA-3928625;R-HSA-3928641;R-HSA-3928640;R-HSA-3928631;R-HSA-3928615;R-HSA-3928614;R-HSA-4093329;R-HSA-3928580
R-HSA-210993	Tie2 Signaling	2	23	0.00151895	0.278024	0.683243	13	14	0.00100488	-1.62745	9606	Homo sapiens	ENSG00000154188;ENSG00000091879		R-HSA-210977;R-HSA-210881;R-HSA-204871;R-HSA-204773;R-HSA-204779;R-HSA-204873;R-HSA-204813;R-HSA-204850;R-HSA-210872;R-HSA-204863;R-HSA-210974;R-HSA-204798;R-HSA-204861
R-HSA-190872	Transport of connexons to the plasma membrane	2	23	0.00151895	0.278024	0.683243	2	3	0.000215332	0.573081	9606	Homo sapiens	ENSG00000137285;ENSG00000165474		R-HSA-451056;R-HSA-190520
R-HSA-392518	Signal amplification	3	41	0.0027077	0.282574	0.683243	8	19	0.00136377	1.42087	9606	Homo sapiens	ENSG00000006638		R-HSA-428918;R-HSA-9674529;R-HSA-428917;R-HSA-428752;R-HSA-391939;R-HSA-428750;R-HSA-428909;R-HSA-428749
R-HSA-418346	Platelet homeostasis	7	118	0.00779289	0.285926	0.683243	5	31	0.00222509	-0.190068	9606	Homo sapiens	ENSG00000070961;ENSG00000115252;ENSG00000061918;ENSG00000100678;ENSG00000186642;ENSG00000164116;ENSG00000152402		R-HSA-418309;R-HSA-392143;R-HSA-425661;R-HSA-392152;R-HSA-418456
R-HSA-6794361	Neurexins and neuroligins	4	60	0.00396249	0.287186	0.683243	8	19	0.00136377	-1.59759	9606	Homo sapiens	ENSG00000011347;ENSG00000107282;ENSG00000183454;ENSG00000146006		R-HSA-6797974;R-HSA-6794356;R-HSA-6794354;R-HSA-6794353;R-HSA-6794352;R-HSA-6794336;R-HSA-6794349;R-HSA-6794348
R-HSA-449836	Other interleukin signaling	2	24	0.001585	0.294601	0.683243	4	17	0.00122021	-0.548441	9606	Homo sapiens	ENSG00000008517;ENSG00000172349		R-HSA-449077;R-HSA-449073;R-HSA-448591;R-HSA-449087
R-HSA-5260271	Diseases of Immune System	3	42	0.00277374	0.294746	0.683243	6	15	0.00107666	1.65579	9606	Homo sapiens	ENSG00000137462;ENSG00000127666;ENSG00000171557		R-HSA-5602353;R-HSA-5602672;R-HSA-5602624;R-HSA-5602383;R-HSA-5602606;R-HSA-5602712
R-HSA-5602358	Diseases associated with the TLR signaling cascade	3	42	0.00277374	0.294746	0.683243	6	15	0.00107666	1.65579	9606	Homo sapiens	ENSG00000137462;ENSG00000127666;ENSG00000171557		R-HSA-5602353;R-HSA-5602672;R-HSA-5602624;R-HSA-5602383;R-HSA-5602606;R-HSA-5602712
R-HSA-381042	PERK regulates gene expression	3	42	0.00277374	0.294746	0.683243	2	11	0.000789549	0.592035	9606	Homo sapiens	ENSG00000108688;ENSG00000169429		R-HSA-517731;R-HSA-1791056
R-HSA-111957	Cam-PDE 1 activation	1	8	0.000528332	0.302983	0.683243	2	2	0.000143554	-1.09954	9606	Homo sapiens	ENSG00000115252		R-HSA-111955;R-HSA-111956
R-HSA-75158	TRAIL signaling	1	8	0.000528332	0.302983	0.683243	5	6	0.000430663	-1.19808	9606	Homo sapiens	ENSG00000121858		R-HSA-141139;R-HSA-75187;R-HSA-141316;R-HSA-75238;R-HSA-75146
R-HSA-5250992	Toxicity of botulinum toxin type E (botE)	1	8	0.000528332	0.302983	0.683243	3	5	0.000358886	-1.10711	9606	Homo sapiens	ENSG00000159164		R-HSA-5244500;R-HSA-5244503;R-HSA-5244506
R-HSA-9667769	Acetylcholine inhibits contraction of outer hair cells	1	8	0.000528332	0.302983	0.683243	2	4	0.000287109	1.48108	9606	Homo sapiens	ENSG00000174343		R-HSA-9663785;R-HSA-9663736
R-HSA-5635851	GLI proteins bind promoters of Hh responsive genes to promote transcription	1	8	0.000528332	0.302983	0.683243	1	4	0.000287109	-1.64451	9606	Homo sapiens	ENSG00000164161		R-HSA-5635850
R-HSA-5632681	Ligand-receptor interactions	1	8	0.000528332	0.302983	0.683243	1	4	0.000287109	-1.64451	9606	Homo sapiens	ENSG00000164161		R-HSA-445448
R-HSA-8852405	Signaling by MST1	1	8	0.000528332	0.302983	0.683243	1	4	0.000287109	1.31556	9606	Homo sapiens	ENSG00000167642		R-HSA-6800198
R-HSA-168898	Toll-like Receptor Cascades	11	202	0.0133404	0.30659	0.683243	75	198	0.0142119	0.44421	9606	Homo sapiens	ENSG00000109339;ENSG00000137462;ENSG00000106976;ENSG00000173432;ENSG00000167207;ENSG00000136943;ENSG00000143387;ENSG00000108984;ENSG00000127666;ENSG00000171557		R-HSA-9013889;R-HSA-166286;R-HSA-166284;R-HSA-9013895;R-HSA-9628444;R-HSA-2559414;R-HSA-8870678;R-HSA-5362500;R-HSA-936985;R-HSA-177690;R-HSA-450333;R-HSA-1678981;R-HSA-177694;R-HSA-166175;R-HSA-177692;R-HSA-2562564;R-HSA-450337;R-HSA-450348;R-HSA-450346;R-HSA-937022;R-HSA-450358;R-HSA-2213017;R-HSA-9014320;R-HSA-166072;R-HSA-5432814;R-HSA-166082;R-HSA-9013963;R-HSA-2201316;R-HSA-2569057;R-HSA-16…
R-HSA-9696264	RND3 GTPase cycle	3	43	0.00283978	0.306949	0.683243	2	2	0.000143554	-0.161878	9606	Homo sapiens	ENSG00000096696;ENSG00000166165;ENSG00000115963		R-HSA-9696267;R-HSA-9696268
R-HSA-111933	Calmodulin induced events	3	43	0.00283978	0.306949	0.683243	9	23	0.00165088	-2.06265	9606	Homo sapiens	ENSG00000152495;ENSG00000115252;ENSG00000164742		R-HSA-111955;R-HSA-111956;R-HSA-9619127;R-HSA-9619125;R-HSA-111913;R-HSA-111912;R-HSA-111915;R-HSA-112282;R-HSA-111930
R-HSA-111997	CaM pathway	3	43	0.00283978	0.306949	0.683243	9	24	0.00172265	-2.06265	9606	Homo sapiens	ENSG00000152495;ENSG00000115252;ENSG00000164742		R-HSA-111955;R-HSA-111956;R-HSA-9619127;R-HSA-9619125;R-HSA-111913;R-HSA-111912;R-HSA-111915;R-HSA-112282;R-HSA-111930
R-HSA-8941326	RUNX2 regulates bone development	3	43	0.00283978	0.306949	0.683243	6	32	0.00229687	-1.30331	9606	Homo sapiens	ENSG00000198795;ENSG00000119042;ENSG00000170365		R-HSA-8878023;R-HSA-9008137;R-HSA-8985275;R-HSA-8877941;R-HSA-8877922;R-HSA-8878013
R-HSA-2022870	Chondroitin sulfate biosynthesis	2	25	0.00165104	0.311123	0.683243	9	9	0.000645995	-1.30294	9606	Homo sapiens	ENSG00000038427;ENSG00000198108		R-HSA-9632034;R-HSA-1971487;R-HSA-2022911;R-HSA-9632033;R-HSA-1971482;R-HSA-2018682;R-HSA-1971483;R-HSA-1971491;R-HSA-2018659
R-HSA-9754189	Germ layer formation at gastrulation	2	25	0.00165104	0.311123	0.683243	2	11	0.000789549	-1.42848	9606	Homo sapiens	ENSG00000081059;ENSG00000125378		R-HSA-9754191;R-HSA-452331
R-HSA-9758941	Gastrulation	2	25	0.00165104	0.311123	0.683243	2	11	0.000789549	-1.42848	9606	Homo sapiens	ENSG00000081059;ENSG00000125378		R-HSA-9754191;R-HSA-452331
R-HSA-419037	NCAM1 interactions	3	44	0.00290582	0.31917	0.683243	10	10	0.000717772	-1.65509	9606	Homo sapiens	ENSG00000149294;ENSG00000151067;ENSG00000113532		R-HSA-422454;R-HSA-375157;R-HSA-525833;R-HSA-375155;R-HSA-375154;R-HSA-375149;R-HSA-375148;R-HSA-375151;R-HSA-375160;R-HSA-375144
R-HSA-1296072	Voltage gated Potassium channels	3	44	0.00290582	0.31917	0.683243	1	1	7.17772e-05	-1.11717	9606	Homo sapiens	ENSG00000170745;ENSG00000116396;ENSG00000111262		R-HSA-1296127
R-HSA-6802948	Signaling by high-kinase activity BRAF mutants	3	44	0.00290582	0.31917	0.683243	4	6	0.000430663	1.41193	9606	Homo sapiens	ENSG00000077420;ENSG00000259207;ENSG00000171557		R-HSA-6802912;R-HSA-6802911;R-HSA-6802910;R-HSA-6803227
R-HSA-5689896	Ovarian tumor domain proteases	3	44	0.00290582	0.31917	0.683243	2	14	0.00100488	-0.442809	9606	Homo sapiens	ENSG00000167207;ENSG00000115267;ENSG00000107201		R-HSA-688136;R-HSA-936381
R-HSA-8948216	Collagen chain trimerization	3	44	0.00290582	0.31917	0.683243	3	28	0.00200976	-2.20449	9606	Homo sapiens	ENSG00000060718;ENSG00000187955;ENSG00000171502		R-HSA-8944266;R-HSA-8944236;R-HSA-8944257
R-HSA-1169408	ISG15 antiviral mechanism	5	83	0.00548144	0.321119	0.683243	16	16	0.00114844	-1.54543	9606	Homo sapiens	ENSG00000187608;ENSG00000183486;ENSG00000185745;ENSG00000107201;ENSG00000157601		R-HSA-1678841;R-HSA-936462;R-HSA-1169395;R-HSA-1678843;R-HSA-1169394;R-HSA-1678842;R-HSA-1169397;R-HSA-1169399;R-HSA-1169398;R-HSA-1169307;R-HSA-1176059;R-HSA-1169403;R-HSA-1169402;R-HSA-1169405;R-HSA-1169404;R-HSA-1169406
R-HSA-9662361	Sensory processing of sound by outer hair cells of the cochlea	4	64	0.00422665	0.327372	0.683243	3	8	0.000574218	0.409762	9606	Homo sapiens	ENSG00000111913;ENSG00000107736;ENSG00000174343;ENSG00000120756		R-HSA-9663363;R-HSA-9663785;R-HSA-9663736
R-HSA-450321	JNK (c-Jun kinases) phosphorylation and activation mediated by activated human TAK1	2	26	0.00171708	0.327561	0.683243	3	3	0.000215332	0.117165	9606	Homo sapiens	ENSG00000109339;ENSG00000167207		R-HSA-168162;R-HSA-450337;R-HSA-450348
R-HSA-5602498	MyD88 deficiency (TLR2/4)	2	26	0.00171708	0.327561	0.683243	2	2	0.000143554	1.94666	9606	Homo sapiens	ENSG00000137462;ENSG00000171557		R-HSA-5602383;R-HSA-5602606
R-HSA-210991	Basigin interactions	2	26	0.00171708	0.327561	0.683243	2	10	0.000717772	1.74652	9606	Homo sapiens	ENSG00000198910;ENSG00000196611		R-HSA-375133;R-HSA-375135
R-HSA-193775	Synthesis of bile acids and bile salts via 24-hydroxycholesterol	3	45	0.00297187	0.331397	0.683243	4	28	0.00200976	0.791118	9606	Homo sapiens	ENSG00000099377;ENSG00000151632;ENSG00000124212		R-HSA-193781;R-HSA-193758;R-HSA-193709;R-HSA-193789
R-HSA-8875878	MET promotes cell motility	3	45	0.00297187	0.331397	0.683243	1	12	0.000861326	-1.97697	9606	Homo sapiens	ENSG00000060718;ENSG00000196569;ENSG00000171502		R-HSA-8874079
R-HSA-8857538	PTK6 promotes HIF1A stabilization	1	9	0.000594373	0.333742	0.683243	6	6	0.000430663	-1.39043	9606	Homo sapiens	ENSG00000136235		R-HSA-8857555;R-HSA-8857583;R-HSA-8857565;R-HSA-8857549;R-HSA-9634702;R-HSA-8857577
R-HSA-3656244	Defective B4GALT1 causes B4GALT1-CDG (CDG-2d)	1	9	0.000594373	0.333742	0.683243	3	3	0.000215332	-1.25582	9606	Homo sapiens	ENSG00000139329		R-HSA-3656230;R-HSA-9035949;R-HSA-9035950
R-HSA-140180	COX reactions	1	9	0.000594373	0.333742	0.683243	2	2	0.000143554	1.58215	9606	Homo sapiens	ENSG00000095303		R-HSA-140355;R-HSA-140359
R-HSA-3595174	Defective CHST14 causes EDS, musculocontractural type	1	9	0.000594373	0.333742	0.683243	1	1	7.17772e-05	-1.31775	9606	Homo sapiens	ENSG00000038427		R-HSA-3636919
R-HSA-3595172	Defective CHST3 causes SEDCJD	1	9	0.000594373	0.333742	0.683243	1	1	7.17772e-05	-1.31775	9606	Homo sapiens	ENSG00000038427		R-HSA-3595175
R-HSA-3656225	Defective CHST6 causes MCDC1	1	9	0.000594373	0.333742	0.683243	1	1	7.17772e-05	-1.25582	9606	Homo sapiens	ENSG00000139329		R-HSA-3656269
R-HSA-3656243	Defective ST3GAL3 causes MCT12 and EIEE15	1	9	0.000594373	0.333742	0.683243	1	1	7.17772e-05	-1.25582	9606	Homo sapiens	ENSG00000139329		R-HSA-3656258
R-HSA-5250981	Toxicity of botulinum toxin type F (botF)	1	9	0.000594373	0.333742	0.683243	3	5	0.000358886	-1.10711	9606	Homo sapiens	ENSG00000159164		R-HSA-5250880;R-HSA-5250884;R-HSA-5250875
R-HSA-5250955	Toxicity of botulinum toxin type D (botD)	1	9	0.000594373	0.333742	0.683243	3	5	0.000358886	-1.10711	9606	Homo sapiens	ENSG00000159164		R-HSA-5250600;R-HSA-5250616;R-HSA-5250607
R-HSA-350864	Regulation of thyroid hormone activity	1	9	0.000594373	0.333742	0.683243	1	2	0.000143554	-2.07467	9606	Homo sapiens	ENSG00000211448		R-HSA-209772
R-HSA-8964572	Lipid particle organization	1	9	0.000594373	0.333742	0.683243	1	4	0.000287109	1.29436	9606	Homo sapiens	ENSG00000135245		R-HSA-8858270
R-HSA-6806942	MET Receptor Activation	1	9	0.000594373	0.333742	0.683243	1	5	0.000358886	1.31556	9606	Homo sapiens	ENSG00000167642		R-HSA-6800200
R-HSA-159763	Transport of gamma-carboxylated protein precursors from the endoplasmic reticulum to the Golgi apparatus	1	9	0.000594373	0.333742	0.683243	1	9	0.000645995	-3.4934	9606	Homo sapiens	ENSG00000115718		R-HSA-159762
R-HSA-5603041	IRAK4 deficiency (TLR2/4)	2	27	0.00178312	0.343892	0.683243	2	2	0.000143554	1.94666	9606	Homo sapiens	ENSG00000137462;ENSG00000171557		R-HSA-5602353;R-HSA-5602672
R-HSA-9694614	Attachment and Entry	2	27	0.00178312	0.343892	0.683243	7	11	0.000789549	0.0360533	9606	Homo sapiens	ENSG00000213420;ENSG00000136943		R-HSA-9694579;R-HSA-9685655;R-HSA-9694661;R-HSA-9694287;R-HSA-9699007;R-HSA-9697423;R-HSA-9698988
R-HSA-450302	activated TAK1 mediates p38 MAPK activation	2	27	0.00178312	0.343892	0.683243	3	5	0.000358886	-0.318508	9606	Homo sapiens	ENSG00000167207;ENSG00000108984		R-HSA-450333;R-HSA-450346;R-HSA-450296
R-HSA-9617324	Negative regulation of NMDA receptor-mediated neuronal transmission	2	27	0.00178312	0.343892	0.683243	2	4	0.000287109	-2.04941	9606	Homo sapiens	ENSG00000152495;ENSG00000183454		R-HSA-9619430;R-HSA-9617326
R-HSA-983712	Ion channel transport	11	209	0.0138027	0.345208	0.683243	10	51	0.00366064	-0.621746	9606	Homo sapiens	ENSG00000104321;ENSG00000157514;ENSG00000067141;ENSG00000070961;ENSG00000213760;ENSG00000132932;ENSG00000151572;ENSG00000124406;ENSG00000130270;ENSG00000196632;ENSG00000119929		R-HSA-418309;R-HSA-2682349;R-HSA-5334788;R-HSA-5252133;R-HSA-947591;R-HSA-3295579;R-HSA-9701055;R-HSA-939763;R-HSA-2684901;R-HSA-9701211
R-HSA-5576891	Cardiac conduction	8	147	0.0097081	0.346164	0.683243	9	33	0.00236865	-0.39993	9606	Homo sapiens	ENSG00000070961;ENSG00000151067;ENSG00000100678;ENSG00000142408;ENSG00000135750;ENSG00000136531;ENSG00000114279;ENSG00000152049		R-HSA-5577237;R-HSA-9613264;R-HSA-418309;R-HSA-5577213;R-HSA-5576895;R-HSA-425661;R-HSA-5578910;R-HSA-9614031;R-HSA-5577050
R-HSA-1234174	Cellular response to hypoxia	5	86	0.00567957	0.347499	0.683243	19	20	0.00143554	1.4725	9606	Homo sapiens	ENSG00000107159;ENSG00000129521;ENSG00000124440		R-HSA-1234163;R-HSA-1234161;R-HSA-1234166;R-HSA-1234167;R-HSA-1234165;R-HSA-1235035;R-HSA-1234171;R-HSA-1234169;R-HSA-1235070;R-HSA-1234175;R-HSA-1234172;R-HSA-1234173;R-HSA-1235037;R-HSA-8932184;R-HSA-1234179;R-HSA-1234177;R-HSA-1234183;R-HSA-1234181;R-HSA-1234159
R-HSA-1296071	Potassium Channels	6	107	0.00706644	0.353497	0.683243	7	20	0.00143554	-1.05287	9606	Homo sapiens	ENSG00000170745;ENSG00000116396;ENSG00000136928;ENSG00000135750;ENSG00000121361;ENSG00000111262		R-HSA-1013020;R-HSA-1013013;R-HSA-1013012;R-HSA-1299304;R-HSA-1296024;R-HSA-1296127;R-HSA-1369017
R-HSA-9659379	Sensory processing of sound	5	87	0.00574561	0.356324	0.683243	5	13	0.000933104	0.106564	9606	Homo sapiens	ENSG00000111913;ENSG00000070961;ENSG00000107736;ENSG00000174343;ENSG00000120756		R-HSA-9663363;R-HSA-9664214;R-HSA-9659380;R-HSA-9663785;R-HSA-9663736
R-HSA-449147	Signaling by Interleukins	32	658	0.0434553	0.356925	0.683243	48	505	0.0362475	0.256581	9606	Homo sapiens	ENSG00000109339;ENSG00000182636;ENSG00000108688;ENSG00000163739;ENSG00000115602;ENSG00000115009;ENSG00000173432;ENSG00000196611;ENSG00000008517;ENSG00000172349;ENSG00000006016;ENSG00000168961;ENSG00000125538;ENSG00000120833;ENSG00000100985;ENSG00000163734;ENSG00000087245;ENSG00000167207;ENSG00000169429;ENSG00000107485;ENSG00000108984		R-HSA-507719;R-HSA-727819;R-HSA-8950731;R-HSA-6784160;R-HSA-6789615;R-HSA-446862;R-HSA-448591;R-HSA-168136;R-HSA-6783530;R-HSA-6793975;R-HSA-6783670;R-HSA-446868;R-HSA-450133;R-HSA-446684;R-HSA-450333;R-HSA-448603;R-HSA-8950504;R-HSA-168162;R-HSA-446694;R-HSA-446692;R-HSA-6783556;R-HSA-168166;R-HSA-449058;R-HSA-450337;R-HSA-446894;R-HSA-8983011;R-HSA-450348;R-HSA-6789325;R-HSA-446701;R-HSA-450346…
R-HSA-201722	Formation of the beta-catenin:TCF transactivating complex	4	67	0.00442478	0.357735	0.683243	11	13	0.000933104	0.112149	9606	Homo sapiens	ENSG00000196628;ENSG00000276966;ENSG00000081059;ENSG00000273802		R-HSA-201712;R-HSA-3299569;R-HSA-4411351;R-HSA-3322422;R-HSA-3451153;R-HSA-3364026;R-HSA-3322427;R-HSA-3322424;R-HSA-3364014;R-HSA-3451147;R-HSA-4411372
R-HSA-112043	PLC beta mediated events	4	67	0.00442478	0.357735	0.683243	12	32	0.00229687	-1.81892	9606	Homo sapiens	ENSG00000152495;ENSG00000115252;ENSG00000164742;ENSG00000182621		R-HSA-111955;R-HSA-112037;R-HSA-9619127;R-HSA-111956;R-HSA-111879;R-HSA-9619125;R-HSA-111913;R-HSA-111912;R-HSA-111915;R-HSA-112282;R-HSA-111930;R-HSA-111870
R-HSA-212676	Dopamine Neurotransmitter Release Cycle	2	28	0.00184916	0.360092	0.683243	3	5	0.000358886	-1.77277	9606	Homo sapiens	ENSG00000139220;ENSG00000107282		R-HSA-380869;R-HSA-5336443;R-HSA-380574
R-HSA-6804115	TP53 regulates transcription of additional cell cycle genes whose exact role in the p53 pathway remain uncertain	2	28	0.00184916	0.360092	0.683243	4	14	0.00100488	-1.52978	9606	Homo sapiens	ENSG00000145632		R-HSA-6801637;R-HSA-6801666;R-HSA-6801675;R-HSA-6801641
R-HSA-2562578	TRIF-mediated programmed cell death	1	10	0.000660415	0.363144	0.683243	3	3	0.000215332	1.07404	9606	Homo sapiens	ENSG00000127666		R-HSA-2562564;R-HSA-2569057;R-HSA-2562541
R-HSA-3595177	Defective CHSY1 causes TPBS	1	10	0.000660415	0.363144	0.683243	2	2	0.000143554	-1.31775	9606	Homo sapiens	ENSG00000038427		R-HSA-3595178;R-HSA-3595176
R-HSA-5576890	Phase 3 - rapid repolarisation	1	10	0.000660415	0.363144	0.683243	3	4	0.000287109	1.1586	9606	Homo sapiens	ENSG00000152049		R-HSA-5577237;R-HSA-9613264;R-HSA-5577050
R-HSA-4411364	Binding of TCF/LEF:CTNNB1 to target gene promoters	1	10	0.000660415	0.363144	0.683243	2	4	0.000287109	-1.51045	9606	Homo sapiens	ENSG00000081059		R-HSA-4411351;R-HSA-4411372
R-HSA-210455	Astrocytic Glutamate-Glutamine Uptake And Metabolism	1	10	0.000660415	0.363144	0.683243	1	3	0.000215332	-1.42651	9606	Homo sapiens	ENSG00000079215		R-HSA-210439
R-HSA-112313	Neurotransmitter uptake and metabolism In glial cells	1	10	0.000660415	0.363144	0.683243	1	3	0.000215332	-1.42651	9606	Homo sapiens	ENSG00000079215		R-HSA-210439
R-HSA-209822	Glycoprotein hormones	1	10	0.000660415	0.363144	0.683243	1	4	0.000287109	2.9013	9606	Homo sapiens	ENSG00000163083		R-HSA-378975
R-HSA-8951430	RUNX3 regulates WNT signaling	1	10	0.000660415	0.363144	0.683243	1	5	0.000358886	-1.51045	9606	Homo sapiens	ENSG00000081059		R-HSA-8951428
R-HSA-159782	Removal of aminoterminal propeptides from gamma-carboxylated proteins	1	10	0.000660415	0.363144	0.683243	1	9	0.000645995	-3.4934	9606	Homo sapiens	ENSG00000115718		R-HSA-159771
R-HSA-977443	GABA receptor activation	4	68	0.00449082	0.36786	0.683243	11	12	0.000861326	-1.77603	9606	Homo sapiens	ENSG00000011677;ENSG00000136928;ENSG00000186297;ENSG00000164742		R-HSA-170674;R-HSA-975340;R-HSA-1013020;R-HSA-420688;R-HSA-170666;R-HSA-8856398;R-HSA-1013013;R-HSA-1013012;R-HSA-392206;R-HSA-170686;R-HSA-170671
R-HSA-111996	Ca-dependent events	3	48	0.00316999	0.367985	0.683243	9	27	0.00193798	-2.06265	9606	Homo sapiens	ENSG00000152495;ENSG00000115252;ENSG00000164742		R-HSA-111955;R-HSA-111956;R-HSA-9619127;R-HSA-9619125;R-HSA-111913;R-HSA-111912;R-HSA-111915;R-HSA-112282;R-HSA-111930
R-HSA-977225	Amyloid fiber formation	5	89	0.00587769	0.373996	0.683243	8	33	0.00236865	0.415587	9606	Homo sapiens	ENSG00000276966;ENSG00000064692;ENSG00000273802;ENSG00000173432		R-HSA-976734;R-HSA-5667111;R-HSA-5667107;R-HSA-977224;R-HSA-5658574;R-HSA-5658092;R-HSA-977136;R-HSA-5658104
R-HSA-9609736	Assembly and cell surface presentation of NMDA receptors	3	49	0.00323603	0.380114	0.683243	14	23	0.00165088	-1.63858	9606	Homo sapiens	ENSG00000137285;ENSG00000107282;ENSG00000183454		R-HSA-9609746;R-HSA-9610802;R-HSA-9610195;R-HSA-9611030;R-HSA-9610327;R-HSA-9610270;R-HSA-9610750;R-HSA-9610879;R-HSA-9610653;R-HSA-9610627;R-HSA-9609738;R-HSA-9610408;R-HSA-9611368;R-HSA-9609742
R-HSA-9656223	Signaling by RAF1 mutants	3	49	0.00323603	0.380114	0.683243	4	7	0.00050244	1.41193	9606	Homo sapiens	ENSG00000077420;ENSG00000259207;ENSG00000171557		R-HSA-9656211;R-HSA-9656209;R-HSA-9656215;R-HSA-9656214
R-HSA-442729	CREB1 phosphorylation through the activation of CaMKII/CaMKK/CaMKIV cascasde	1	11	0.000726456	0.391251	0.683243	6	10	0.000717772	-2.07682	9606	Homo sapiens	ENSG00000152495		R-HSA-9619127;R-HSA-9619125;R-HSA-111913;R-HSA-111912;R-HSA-111915;R-HSA-112282
R-HSA-3371378	Regulation by c-FLIP	1	11	0.000726456	0.391251	0.683243	2	4	0.000287109	-1.19808	9606	Homo sapiens	ENSG00000121858		R-HSA-3465448;R-HSA-3371359
R-HSA-196025	Formation of annular gap junctions	1	11	0.000726456	0.391251	0.683243	1	2	0.000143554	-1.2834	9606	Homo sapiens	ENSG00000106976		R-HSA-196017
R-HSA-9637628	Modulation by Mtb of host immune system	1	11	0.000726456	0.391251	0.683243	2	6	0.000430663	2.15373	9606	Homo sapiens	ENSG00000137462		R-HSA-9637638;R-HSA-9637641
R-HSA-444473	Formyl peptide receptors bind formyl peptides and many other ligands	1	11	0.000726456	0.391251	0.683243	1	3	0.000215332	1.69679	9606	Homo sapiens	ENSG00000173432		R-HSA-391913
R-HSA-69416	Dimerization of procaspase-8	1	11	0.000726456	0.391251	0.683243	1	3	0.000215332	-1.19808	9606	Homo sapiens	ENSG00000121858		R-HSA-141156
R-HSA-351906	Apoptotic cleavage of cell adhesion proteins	1	11	0.000726456	0.391251	0.683243	1	10	0.000717772	-1.19653	9606	Homo sapiens	ENSG00000096696		R-HSA-201636
R-HSA-9665686	Signaling by ERBB2 TMD/JMD mutants	2	30	0.00198124	0.392024	0.683243	6	13	0.000933104	-1.327	9606	Homo sapiens	ENSG00000157168		R-HSA-9665699;R-HSA-9665697;R-HSA-9665701;R-HSA-9665700;R-HSA-9665705;R-HSA-9665709
R-HSA-8963889	Assembly of active LPL and LIPC lipase complexes	2	30	0.00198124	0.392024	0.683243	2	12	0.000861326	-1.5317	9606	Homo sapiens	ENSG00000167772;ENSG00000099139		R-HSA-6784676;R-HSA-6784628
R-HSA-9703648	Signaling by FLT3 ITD and TKD mutants	2	30	0.00198124	0.392024	0.683243	3	24	0.00172265	-1.38514	9606	Homo sapiens	ENSG00000086991		R-HSA-9698754;R-HSA-9698758;R-HSA-9698762
R-HSA-373755	Semaphorin interactions	4	71	0.00468894	0.398153	0.683243	27	41	0.00294287	-0.321497	9606	Homo sapiens	ENSG00000112902;ENSG00000126458;ENSG00000187764;ENSG00000221866		R-HSA-399942;R-HSA-399941;R-HSA-399939;R-HSA-399951;R-HSA-416588;R-HSA-399946;R-HSA-399947;R-HSA-399944;R-HSA-416594;R-HSA-416723;R-HSA-399952;R-HSA-400677;R-HSA-416546;R-HSA-416559;R-HSA-400682;R-HSA-373748;R-HSA-373750;R-HSA-416562;R-HSA-373746;R-HSA-419646;R-HSA-399934;R-HSA-399935;R-HSA-399933;R-HSA-399930;R-HSA-416698;R-HSA-399931;R-HSA-399928
R-HSA-8848021	Signaling by PTK6	4	71	0.00468894	0.398153	0.683243	9	53	0.00380419	-1.39919	9606	Homo sapiens	ENSG00000136235;ENSG00000157168;ENSG00000131773		R-HSA-8848005;R-HSA-8857555;R-HSA-8849042;R-HSA-8857583;R-HSA-8857565;R-HSA-8857549;R-HSA-8847995;R-HSA-9634702;R-HSA-8857577
R-HSA-9006927	Signaling by Non-Receptor Tyrosine Kinases	4	71	0.00468894	0.398153	0.683243	9	53	0.00380419	-1.39919	9606	Homo sapiens	ENSG00000136235;ENSG00000157168;ENSG00000131773		R-HSA-8848005;R-HSA-8857555;R-HSA-8849042;R-HSA-8857583;R-HSA-8857565;R-HSA-8857549;R-HSA-8847995;R-HSA-9634702;R-HSA-8857577
R-HSA-442755	Activation of NMDA receptors and postsynaptic events	6	113	0.00746269	0.40112	0.683243	30	71	0.00509618	-1.88853	9606	Homo sapiens	ENSG00000152495;ENSG00000137285;ENSG00000107282;ENSG00000183454;ENSG00000157168;ENSG00000164742		R-HSA-9609746;R-HSA-9610195;R-HSA-9619542;R-HSA-9611030;R-HSA-9610327;R-HSA-9610270;R-HSA-9610653;R-HSA-9610627;R-HSA-9609738;R-HSA-112282;R-HSA-9609742;R-HSA-442715;R-HSA-9610802;R-HSA-432164;R-HSA-432162;R-HSA-9619127;R-HSA-9612085;R-HSA-9619125;R-HSA-111913;R-HSA-111912;R-HSA-432172;R-HSA-111915;R-HSA-9610750;R-HSA-9610879;R-HSA-9617535;R-HSA-9619430;R-HSA-9610408;R-HSA-9611368;R-HSA-9614185;R…
R-HSA-400685	Sema4D in semaphorin signaling	2	31	0.00204729	0.40772	0.683243	9	13	0.000933104	1.1814	9606	Homo sapiens	ENSG00000126458;ENSG00000187764		R-HSA-400677;R-HSA-373750;R-HSA-416562;R-HSA-416546;R-HSA-416594;R-HSA-419646;R-HSA-416559;R-HSA-416588;R-HSA-400682
R-HSA-420029	Tight junction interactions	2	31	0.00204729	0.40772	0.683243	2	3	0.000215332	1.34943	9606	Homo sapiens	ENSG00000181885;ENSG00000158769		R-HSA-420019;R-HSA-419981
R-HSA-9620244	Long-term potentiation	2	31	0.00204729	0.40772	0.683243	1	7	0.00050244	-1.6745	9606	Homo sapiens	ENSG00000183454;ENSG00000157168		R-HSA-9612085
R-HSA-1266695	Interleukin-7 signaling	2	31	0.00204729	0.40772	0.683243	2	26	0.00186621	1.05363	9606	Homo sapiens	ENSG00000120833		R-HSA-9012671;R-HSA-8983011
R-HSA-3928662	EPHB-mediated forward signaling	3	52	0.00343416	0.416154	0.683243	20	26	0.00186621	-1.64532	9606	Homo sapiens	ENSG00000182580;ENSG00000160145;ENSG00000106123		R-HSA-3928601;R-HSA-3928600;R-HSA-3928632;R-HSA-4093339;R-HSA-4093336;R-HSA-3928595;R-HSA-3928627;R-HSA-4093332;R-HSA-3928592;R-HSA-4093330;R-HSA-4093331;R-HSA-3928598;R-HSA-3928617;R-HSA-3928623;R-HSA-3928588;R-HSA-3928610;R-HSA-3928583;R-HSA-3928645;R-HSA-3928612;R-HSA-3928644
R-HSA-190828	Gap junction trafficking	3	52	0.00343416	0.416154	0.683243	10	20	0.00143554	-0.0457454	9606	Homo sapiens	ENSG00000137285;ENSG00000165474;ENSG00000106976		R-HSA-1629787;R-HSA-196017;R-HSA-190519;R-HSA-451056;R-HSA-190698;R-HSA-190520;R-HSA-191737;R-HSA-190687;R-HSA-190877;R-HSA-190829
R-HSA-9700645	ALK mutants bind TKIs	1	12	0.000792498	0.41812	0.683243	1	1	7.17772e-05	-1.94188	9606	Homo sapiens	ENSG00000119866		R-HSA-9700131
R-HSA-190873	Gap junction degradation	1	12	0.000792498	0.41812	0.683243	3	4	0.000287109	-1.2834	9606	Homo sapiens	ENSG00000106976		R-HSA-196017;R-HSA-190519;R-HSA-190829
R-HSA-5250968	Toxicity of botulinum toxin type A (botA)	1	12	0.000792498	0.41812	0.683243	3	5	0.000358886	-1.10711	9606	Homo sapiens	ENSG00000159164		R-HSA-5244424;R-HSA-5244428;R-HSA-5244415
R-HSA-2534343	Interaction With Cumulus Cells And The Zona Pellucida	1	12	0.000792498	0.41812	0.683243	1	2	0.000143554	1.25761	9606	Homo sapiens	ENSG00000149506		R-HSA-1297338
R-HSA-450341	Activation of the AP-1 family of transcription factors	1	12	0.000792498	0.41812	0.683243	2	5	0.000358886	-1.28435	9606	Homo sapiens	ENSG00000109339		R-HSA-168053;R-HSA-168136
R-HSA-448706	Interleukin-1 processing	1	12	0.000792498	0.41812	0.683243	2	5	0.000358886	-1.54609	9606	Homo sapiens	ENSG00000125538		R-HSA-449058;R-HSA-448703
R-HSA-1433617	Regulation of signaling by NODAL	1	12	0.000792498	0.41812	0.683243	1	3	0.000215332	-1.08266	9606	Homo sapiens	ENSG00000121989		R-HSA-1181351
R-HSA-6802952	Signaling by BRAF and RAF1 fusions	4	73	0.00482103	0.418218	0.683243	5	5	0.000358886	0.774415	9606	Homo sapiens	ENSG00000122778;ENSG00000077420;ENSG00000259207;ENSG00000171557		R-HSA-6802935;R-HSA-6802934;R-HSA-6802933;R-HSA-6802932;R-HSA-6802927
R-HSA-1793185	Chondroitin sulfate/dermatan sulfate metabolism	4	73	0.00482103	0.418218	0.683243	21	28	0.00200976	-1.26587	9606	Homo sapiens	ENSG00000038427;ENSG00000213420;ENSG00000103489;ENSG00000198108		R-HSA-1889981;R-HSA-1971487;R-HSA-2022911;R-HSA-9638064;R-HSA-1793176;R-HSA-1971482;R-HSA-2018682;R-HSA-1971483;R-HSA-1889978;R-HSA-1878002;R-HSA-2065233;R-HSA-2022065;R-HSA-9632034;R-HSA-2022063;R-HSA-2022061;R-HSA-9632033;R-HSA-2022056;R-HSA-2022052;R-HSA-1971491;R-HSA-2018659;R-HSA-1889955
R-HSA-112040	G-protein mediated events	4	73	0.00482103	0.418218	0.683243	21	41	0.00294287	-1.81892	9606	Homo sapiens	ENSG00000152495;ENSG00000115252;ENSG00000164742;ENSG00000182621		R-HSA-112037;R-HSA-9619127;R-HSA-111879;R-HSA-9619125;R-HSA-111913;R-HSA-170666;R-HSA-111912;R-HSA-111915;R-HSA-392206;R-HSA-170671;R-HSA-170674;R-HSA-111955;R-HSA-170672;R-HSA-111956;R-HSA-170676;R-HSA-170677;R-HSA-112282;R-HSA-111930;R-HSA-170686;R-HSA-111870;R-HSA-170685
R-HSA-210500	Glutamate Neurotransmitter Release Cycle	2	32	0.00211333	0.423216	0.683243	3	8	0.000574218	-1.56002	9606	Homo sapiens	ENSG00000139220;ENSG00000079215		R-HSA-210404;R-HSA-210426;R-HSA-210430
R-HSA-5357769	Caspase activation via extrinsic apoptotic signalling pathway	2	32	0.00211333	0.423216	0.683243	5	17	0.00122021	-0.0620179	9606	Homo sapiens	ENSG00000121858;ENSG00000127666		R-HSA-139952;R-HSA-2562564;R-HSA-141156;R-HSA-3465448;R-HSA-3371359
R-HSA-70635	Urea cycle	2	32	0.00211333	0.423216	0.683243	2	8	0.000574218	1.48917	9606	Homo sapiens	ENSG00000161653;ENSG00000081181		R-HSA-452036;R-HSA-70542
R-HSA-9703465	Signaling by FLT3 fusion proteins	2	32	0.00211333	0.423216	0.683243	3	18	0.00129199	-1.38514	9606	Homo sapiens	ENSG00000086991		R-HSA-9698754;R-HSA-9698758;R-HSA-9698762
R-HSA-2122948	Activated NOTCH1 Transmits Signal to the Nucleus	2	32	0.00211333	0.423216	0.683243	3	21	0.00150732	-0.619035	9606	Homo sapiens	ENSG00000187957;ENSG00000185559		R-HSA-1912398;R-HSA-1980130;R-HSA-1980112
R-HSA-9022699	MECP2 regulates neuronal receptors and channels	2	32	0.00211333	0.423216	0.683243	2	26	0.00186621	-2.022	9606	Homo sapiens	ENSG00000183454		R-HSA-9006507;R-HSA-9006490
R-HSA-76009	Platelet Aggregation (Plug Formation)	3	53	0.0035002	0.428022	0.683243	22	27	0.00193798	1.41193	9606	Homo sapiens	ENSG00000077420;ENSG00000259207;ENSG00000171557		R-HSA-354149;R-HSA-443910;R-HSA-429415;R-HSA-354087;R-HSA-372705;R-HSA-432096;R-HSA-429441;R-HSA-443905;R-HSA-432110;R-HSA-377644;R-HSA-354124;R-HSA-354060;R-HSA-377641;R-HSA-377640;R-HSA-377643;R-HSA-372693;R-HSA-354165;R-HSA-354097;R-HSA-354066;R-HSA-354077;R-HSA-372697;R-HSA-354073
R-HSA-1489509	DAG and IP3 signaling	3	53	0.0035002	0.428022	0.683243	9	28	0.00200976	-2.06265	9606	Homo sapiens	ENSG00000152495;ENSG00000115252;ENSG00000164742		R-HSA-111955;R-HSA-111956;R-HSA-9619127;R-HSA-9619125;R-HSA-111913;R-HSA-111912;R-HSA-111915;R-HSA-112282;R-HSA-111930
R-HSA-438064	Post NMDA receptor activation events	5	96	0.00633998	0.435596	0.683243	10	39	0.00279931	-1.89583	9606	Homo sapiens	ENSG00000152495;ENSG00000137285;ENSG00000183454;ENSG00000157168;ENSG00000164742		R-HSA-9619542;R-HSA-9619127;R-HSA-9612085;R-HSA-9619125;R-HSA-111913;R-HSA-111912;R-HSA-111915;R-HSA-112282;R-HSA-442715;R-HSA-9617535
R-HSA-445095	Interaction between L1 and Ankyrins	2	33	0.00217937	0.4385	0.683243	4	4	0.000287109	0.311639	9606	Homo sapiens	ENSG00000136531;ENSG00000198910		R-HSA-445076;R-HSA-374675;R-HSA-392751;R-HSA-373739
R-HSA-3928663	EPHA-mediated growth cone collapse	2	33	0.00217937	0.4385	0.683243	3	4	0.000287109	-0.273155	9606	Homo sapiens	ENSG00000145242;ENSG00000066248		R-HSA-3928651;R-HSA-3928602;R-HSA-3928648
R-HSA-6803204	TP53 Regulates Transcription of Genes Involved in Cytochrome C Release	2	33	0.00217937	0.4385	0.683243	2	25	0.00179443	-1.00057	9606	Homo sapiens	ENSG00000164938		R-HSA-6799418;R-HSA-6799416
R-HSA-9649948	Signaling downstream of RAS mutants	3	54	0.00356624	0.439803	0.683243	4	7	0.00050244	1.41193	9606	Homo sapiens	ENSG00000077420;ENSG00000259207;ENSG00000171557		R-HSA-6803233;R-HSA-6802926;R-HSA-6802925;R-HSA-6802922
R-HSA-6802946	Signaling by moderate kinase activity BRAF mutants	3	54	0.00356624	0.439803	0.683243	4	7	0.00050244	1.41193	9606	Homo sapiens	ENSG00000077420;ENSG00000259207;ENSG00000171557		R-HSA-6802919;R-HSA-6802914;R-HSA-6803230;R-HSA-6802921
R-HSA-6802955	Paradoxical activation of RAF signaling by kinase inactive BRAF	3	54	0.00356624	0.439803	0.683243	4	7	0.00050244	1.41193	9606	Homo sapiens	ENSG00000077420;ENSG00000259207;ENSG00000171557		R-HSA-6802918;R-HSA-6803234;R-HSA-6802943;R-HSA-6802942
R-HSA-6802949	Signaling by RAS mutants	3	54	0.00356624	0.439803	0.683243	4	9	0.000645995	1.41193	9606	Homo sapiens	ENSG00000077420;ENSG00000259207;ENSG00000171557		R-HSA-6803233;R-HSA-6802926;R-HSA-6802925;R-HSA-6802922
R-HSA-75153	Apoptotic execution phase	3	54	0.00356624	0.439803	0.683243	3	57	0.0040913	-1.22243	9606	Homo sapiens	ENSG00000096696;ENSG00000106976;ENSG00000182568		R-HSA-201636;R-HSA-352268;R-HSA-351948
R-HSA-9014325	TICAM1,TRAF6-dependent induction of TAK1 complex	1	13	0.000858539	0.443804	0.683243	6	6	0.000430663	1.07404	9606	Homo sapiens	ENSG00000127666		R-HSA-847070;R-HSA-450259;R-HSA-177690;R-HSA-177694;R-HSA-177692;R-HSA-9628444
R-HSA-2022923	Dermatan sulfate biosynthesis	1	13	0.000858539	0.443804	0.683243	4	4	0.000287109	-1.31775	9606	Homo sapiens	ENSG00000038427		R-HSA-2022063;R-HSA-2022061;R-HSA-2022052;R-HSA-2022065
R-HSA-211994	Sterols are 12-hydroxylated by CYP8B1	1	13	0.000858539	0.443804	0.683243	3	3	0.000215332	2.74318	9606	Homo sapiens	ENSG00000124212		R-HSA-193845;R-HSA-192157;R-HSA-193709
R-HSA-629594	Highly calcium permeable postsynaptic nicotinic acetylcholine receptors	1	13	0.000858539	0.443804	0.683243	2	2	0.000143554	1.48108	9606	Homo sapiens	ENSG00000174343		R-HSA-629595;R-HSA-629596
R-HSA-451308	Activation of Ca-permeable Kainate Receptor	1	13	0.000858539	0.443804	0.683243	2	2	0.000143554	-1.24345	9606	Homo sapiens	ENSG00000164418		R-HSA-451283;R-HSA-451311
R-HSA-2586552	Signaling by Leptin	1	13	0.000858539	0.443804	0.683243	15	19	0.00136377	2.79598	9606	Homo sapiens	ENSG00000174697		R-HSA-2671850;R-HSA-2672302;R-HSA-2671855;R-HSA-2671872;R-HSA-2671873;R-HSA-2671747;R-HSA-2671876;R-HSA-2671868;R-HSA-2671742;R-HSA-2671839;R-HSA-2586559;R-HSA-2586555;R-HSA-2671829;R-HSA-2586553;R-HSA-2671862
R-HSA-111932	CaMK IV-mediated phosphorylation of CREB	1	13	0.000858539	0.443804	0.683243	6	13	0.000933104	-2.07682	9606	Homo sapiens	ENSG00000152495		R-HSA-9619127;R-HSA-9619125;R-HSA-111913;R-HSA-111912;R-HSA-111915;R-HSA-112282
R-HSA-209952	Peptide hormone biosynthesis	1	13	0.000858539	0.443804	0.683243	1	5	0.000358886	2.9013	9606	Homo sapiens	ENSG00000163083		R-HSA-378975
R-HSA-1296346	Tandem pore domain potassium channels	1	13	0.000858539	0.443804	0.683243	1	6	0.000430663	-2.10523	9606	Homo sapiens	ENSG00000135750		R-HSA-1299304
R-HSA-9020956	Interleukin-27 signaling	1	13	0.000858539	0.443804	0.683243	2	20	0.00143554	1.12576	9606	Homo sapiens	ENSG00000006016		R-HSA-8950504;R-HSA-8950731
R-HSA-9662360	Sensory processing of sound by inner hair cells of the cochlea	4	76	0.00501915	0.448006	0.683243	2	7	0.00050244	-0.237065	9606	Homo sapiens	ENSG00000111913;ENSG00000070961;ENSG00000107736;ENSG00000120756		R-HSA-9664214;R-HSA-9659380
R-HSA-437239	Recycling pathway of L1	3	55	0.00363228	0.45149	0.683243	14	14	0.00100488	-0.100342	9606	Homo sapiens	ENSG00000137285;ENSG00000106976;ENSG00000198910		R-HSA-443783;R-HSA-443779;R-HSA-445089;R-HSA-392749;R-HSA-445071;R-HSA-392748;R-HSA-374696;R-HSA-373736;R-HSA-374677;R-HSA-445079;R-HSA-555065;R-HSA-445077;R-HSA-445084;R-HSA-374680
R-HSA-3560782	Diseases associated with glycosaminoglycan metabolism	3	55	0.00363228	0.45149	0.683243	20	29	0.00208154	-1.27867	9606	Homo sapiens	ENSG00000038427;ENSG00000213420;ENSG00000139329		R-HSA-3636919;R-HSA-9035949;R-HSA-9035950;R-HSA-9036289;R-HSA-3656254;R-HSA-9036290;R-HSA-4420365;R-HSA-3656230;R-HSA-3595175;R-HSA-3560804;R-HSA-9036283;R-HSA-3656261;R-HSA-3560802;R-HSA-9036285;R-HSA-3656258;R-HSA-3656257;R-HSA-3656269;R-HSA-3656267;R-HSA-3595178;R-HSA-3595176
R-HSA-171306	Packaging Of Telomere Ends	2	34	0.00224541	0.45356	0.683243	2	2	0.000143554	1.64258	9606	Homo sapiens	ENSG00000276966;ENSG00000273802		R-HSA-181450;R-HSA-176700
R-HSA-451326	Activation of kainate receptors upon glutamate binding	2	34	0.00224541	0.45356	0.683243	5	6	0.000430663	-1.16558	9606	Homo sapiens	ENSG00000164418;ENSG00000182621		R-HSA-451283;R-HSA-451310;R-HSA-451311;R-HSA-500717;R-HSA-451309
R-HSA-73728	RNA Polymerase I Promoter Opening	2	34	0.00224541	0.45356	0.683243	1	2	0.000143554	1.64258	9606	Homo sapiens	ENSG00000276966;ENSG00000273802		R-HSA-73718
R-HSA-8940973	RUNX2 regulates osteoblast differentiation	2	34	0.00224541	0.45356	0.683243	3	24	0.00172265	-1.37154	9606	Homo sapiens	ENSG00000198795;ENSG00000119042		R-HSA-9008137;R-HSA-8985275;R-HSA-8877922
R-HSA-187037	Signaling by NTRK1 (TRKA)	7	143	0.00944393	0.465957	0.683243	9	102	0.00732127	-1.29032	9606	Homo sapiens	ENSG00000128564;ENSG00000106976;ENSG00000172201;ENSG00000117525		R-HSA-9621042;R-HSA-9620723;R-HSA-9612534;R-HSA-9620663;R-HSA-9613476;R-HSA-9621035;R-HSA-9621054;R-HSA-177501;R-HSA-9620717
R-HSA-166016	Toll Like Receptor 4 (TLR4) Cascade	8	165	0.0108968	0.467286	0.683243	48	107	0.00768016	0.432423	9606	Homo sapiens	ENSG00000109339;ENSG00000137462;ENSG00000106976;ENSG00000173432;ENSG00000167207;ENSG00000108984;ENSG00000127666;ENSG00000171557		R-HSA-166082;R-HSA-2201316;R-HSA-2569057;R-HSA-166091;R-HSA-2562541;R-HSA-168136;R-HSA-2201322;R-HSA-937029;R-HSA-166286;R-HSA-166284;R-HSA-2559414;R-HSA-168915;R-HSA-5362500;R-HSA-2262775;R-HSA-936985;R-HSA-166362;R-HSA-166363;R-HSA-450333;R-HSA-2262777;R-HSA-2201338;R-HSA-168921;R-HSA-166175;R-HSA-168162;R-HSA-2562564;R-HSA-936941;R-HSA-168166;R-HSA-166119;R-HSA-450337;R-HSA-166245;R-HSA-536248…
R-HSA-8936459	RUNX1 regulates genes involved in megakaryocyte differentiation and platelet function	4	78	0.00515123	0.467598	0.683243	22	33	0.00236865	2.3864	9606	Homo sapiens	ENSG00000276966;ENSG00000163737;ENSG00000273802		R-HSA-8936584;R-HSA-8936616;R-HSA-8937097;R-HSA-8937037;R-HSA-8936621;R-HSA-8936608;R-HSA-8938176;R-HSA-8936481;R-HSA-8936995;R-HSA-8937016;R-HSA-8937113;R-HSA-8937050;R-HSA-8935740;R-HSA-8936989;R-HSA-8938174;R-HSA-8937118;R-HSA-8937022;R-HSA-8935730;R-HSA-8936979;R-HSA-8935731;R-HSA-8936628;R-HSA-8936599
R-HSA-451306	Ionotropic activity of kainate receptors	1	14	0.000924581	0.468356	0.683243	4	4	0.000287109	-1.24345	9606	Homo sapiens	ENSG00000164418		R-HSA-451283;R-HSA-451310;R-HSA-451311;R-HSA-451309
R-HSA-9013973	TICAM1-dependent activation of IRF3/IRF7	1	14	0.000924581	0.468356	0.683243	7	9	0.000645995	1.07404	9606	Homo sapiens	ENSG00000127666		R-HSA-9013992;R-HSA-9013979;R-HSA-9013978;R-HSA-9013985;R-HSA-9013986;R-HSA-9013990;R-HSA-9013974
R-HSA-5218900	CASP8 activity is inhibited	1	14	0.000924581	0.468356	0.683243	2	3	0.000215332	-1.19808	9606	Homo sapiens	ENSG00000121858		R-HSA-3465429;R-HSA-5675456
R-HSA-5658623	FGFRL1 modulation of FGFR1 signaling	1	14	0.000924581	0.468356	0.683243	1	2	0.000143554	2.61292	9606	Homo sapiens	ENSG00000118972		R-HSA-5654511
R-HSA-433692	Proton-coupled monocarboxylate transport	1	14	0.000924581	0.468356	0.683243	1	2	0.000143554	-1.53846	9606	Homo sapiens	ENSG00000170571		R-HSA-433698
R-HSA-5682910	LGI-ADAM interactions	1	14	0.000924581	0.468356	0.683243	1	5	0.000358886	-1.14258	9606	Homo sapiens	ENSG00000142408		R-HSA-5682794
R-HSA-75205	Dissolution of Fibrin Clot	1	14	0.000924581	0.468356	0.683243	3	21	0.00150732	1.70011	9606	Homo sapiens	ENSG00000106366		R-HSA-158800;R-HSA-158795;R-HSA-159005
R-HSA-210990	PECAM1 interactions	1	14	0.000924581	0.468356	0.683243	1	7	0.00050244	1.06584	9606	Homo sapiens	ENSG00000259207		R-HSA-210304
R-HSA-391908	Prostanoid ligand receptors	1	14	0.000924581	0.468356	0.683243	1	9	0.000645995	1.42087	9606	Homo sapiens	ENSG00000006638		R-HSA-391939
R-HSA-9662834	CD163 mediating an anti-inflammatory response	1	14	0.000924581	0.468356	0.683243	1	9	0.000645995	-1.52978	9606	Homo sapiens	ENSG00000145632		R-HSA-9662823
R-HSA-9664565	Signaling by ERBB2 KD Mutants	2	35	0.00231145	0.468386	0.683243	8	17	0.00122021	-1.327	9606	Homo sapiens	ENSG00000157168		R-HSA-9664976;R-HSA-9664567;R-HSA-9664983;R-HSA-9664950;R-HSA-9664646;R-HSA-9664664;R-HSA-9664991;R-HSA-9664588
R-HSA-418360	Platelet calcium homeostasis	2	35	0.00231145	0.468386	0.683243	2	8	0.000574218	1.55763	9606	Homo sapiens	ENSG00000070961;ENSG00000100678		R-HSA-418309;R-HSA-425661
R-HSA-199220	Vitamin B5 (pantothenate) metabolism	2	35	0.00231145	0.468386	0.683243	1	12	0.000861326	-1.41728	9606	Homo sapiens	ENSG00000197594;ENSG00000136960		R-HSA-8938314
R-HSA-166520	Signaling by NTRKs	8	166	0.0109629	0.473945	0.683243	10	164	0.0117715	-1.6474	9606	Homo sapiens	ENSG00000128564;ENSG00000106976;ENSG00000099139;ENSG00000172201;ENSG00000117525		R-HSA-9621042;R-HSA-9620723;R-HSA-9612534;R-HSA-9620663;R-HSA-9613476;R-HSA-9621035;R-HSA-9621054;R-HSA-187020;R-HSA-177501;R-HSA-9620717
R-HSA-157858	Gap junction trafficking and regulation	3	57	0.00376436	0.474553	0.683243	10	24	0.00172265	-0.0457454	9606	Homo sapiens	ENSG00000137285;ENSG00000165474;ENSG00000106976		R-HSA-1629787;R-HSA-196017;R-HSA-190519;R-HSA-451056;R-HSA-190698;R-HSA-190520;R-HSA-191737;R-HSA-190687;R-HSA-190877;R-HSA-190829
R-HSA-418555	G alpha (s) signalling events	9	189	0.0124818	0.480796	0.683243	6	28	0.00200976	0.0217129	9606	Homo sapiens	ENSG00000148926;ENSG00000128165;ENSG00000115252;ENSG00000132329;ENSG00000171408;ENSG00000186642;ENSG00000164742;ENSG00000087494;ENSG00000105650		R-HSA-379044;R-HSA-163617;R-HSA-392129;R-HSA-744887;R-HSA-744886;R-HSA-418553
R-HSA-5334118	DNA methylation	2	36	0.00237749	0.482969	0.683243	7	7	0.00050244	1.64258	9606	Homo sapiens	ENSG00000276966;ENSG00000273802		R-HSA-5334097;R-HSA-5334160;R-HSA-5334099;R-HSA-5334179;R-HSA-5334164;R-HSA-5334151;R-HSA-5334152
R-HSA-1250196	SHC1 events in ERBB2 signaling	2	36	0.00237749	0.482969	0.683243	4	6	0.000430663	-1.327	9606	Homo sapiens	ENSG00000157168		R-HSA-1250195;R-HSA-1250486;R-HSA-1963578;R-HSA-1250463
R-HSA-8863795	Downregulation of ERBB2 signaling	2	36	0.00237749	0.482969	0.683243	4	14	0.00100488	-1.327	9606	Homo sapiens	ENSG00000157168		R-HSA-1963563;R-HSA-1358798;R-HSA-8863804;R-HSA-1358792
R-HSA-1227990	Signaling by ERBB2 in Cancer	2	36	0.00237749	0.482969	0.683243	14	62	0.00445019	-1.327	9606	Homo sapiens	ENSG00000157168		R-HSA-9664976;R-HSA-9664567;R-HSA-9664983;R-HSA-9664950;R-HSA-9664664;R-HSA-9664991;R-HSA-9665699;R-HSA-9665697;R-HSA-9664646;R-HSA-9665701;R-HSA-9665700;R-HSA-9665705;R-HSA-9665709;R-HSA-9664588
R-HSA-5686938	Regulation of TLR by endogenous ligand	2	36	0.00237749	0.482969	0.683243	2	12	0.000861326	1.94666	9606	Homo sapiens	ENSG00000137462;ENSG00000171557		R-HSA-8870678;R-HSA-5432814
R-HSA-5223345	Miscellaneous transport and binding events	2	36	0.00237749	0.482969	0.683243	2	13	0.000933104	-3.23994	9606	Homo sapiens	ENSG00000154122;ENSG00000075340		R-HSA-5226964;R-HSA-5226979
R-HSA-9013508	NOTCH3 Intracellular Domain Regulates Transcription	2	36	0.00237749	0.482969	0.683243	2	22	0.0015791	1.28556	9606	Homo sapiens	ENSG00000163909		R-HSA-9013488;R-HSA-9017398
R-HSA-112315	Transmission across Chemical Synapses	16	344	0.0227183	0.485274	0.683243	65	167	0.0119868	-1.3878	9606	Homo sapiens	ENSG00000152495;ENSG00000174343;ENSG00000136928;ENSG00000142408;ENSG00000157168;ENSG00000155974;ENSG00000139220;ENSG00000011677;ENSG00000137285;ENSG00000107282;ENSG00000186297;ENSG00000079215;ENSG00000183454;ENSG00000164418;ENSG00000182621;ENSG00000164742		R-HSA-9609746;R-HSA-210439;R-HSA-9611030;R-HSA-421007;R-HSA-392206;R-HSA-9610270;R-HSA-374922;R-HSA-9610653;R-HSA-9610627;R-HSA-1013020;R-HSA-9609738;R-HSA-1013013;R-HSA-1013012;R-HSA-380574;R-HSA-112282;R-HSA-372505;R-HSA-9609742;R-HSA-9610802;R-HSA-432164;R-HSA-432162;R-HSA-9619127;R-HSA-9612085;R-HSA-9619125;R-HSA-111913;R-HSA-170666;R-HSA-111912;R-HSA-5336443;R-HSA-432172;R-HSA-111915;R-HSA-1…
R-HSA-2162123	Synthesis of Prostaglandins (PG) and Thromboxanes (TX)	3	58	0.00383041	0.485917	0.683243	6	33	0.00236865	1.04301	9606	Homo sapiens	ENSG00000095303;ENSG00000148344;ENSG00000124212		R-HSA-76496;R-HSA-140355;R-HSA-2314678;R-HSA-140359;R-HSA-9677320;R-HSA-2161660
R-HSA-1250342	PI3K events in ERBB4 signaling	1	15	0.000990622	0.491825	0.683243	2	2	0.000143554	-1.327	9606	Homo sapiens	ENSG00000157168		R-HSA-1250370;R-HSA-1250353
R-HSA-190373	FGFR1c ligand binding and activation	1	15	0.000990622	0.491825	0.683243	2	3	0.000215332	2.61292	9606	Homo sapiens	ENSG00000118972		R-HSA-190256;R-HSA-190429
R-HSA-1839122	Signaling by activated point mutants of FGFR1	1	15	0.000990622	0.491825	0.683243	2	4	0.000287109	2.61292	9606	Homo sapiens	ENSG00000118972		R-HSA-2023455;R-HSA-2023451
R-HSA-3772470	Negative regulation of TCF-dependent signaling by WNT ligand antagonists	1	15	0.000990622	0.491825	0.683243	2	5	0.000358886	-4.93076	9606	Homo sapiens	ENSG00000155011		R-HSA-3769401;R-HSA-5368586
R-HSA-425561	Sodium/Calcium exchangers	1	15	0.000990622	0.491825	0.683243	1	4	0.000287109	4.22149	9606	Homo sapiens	ENSG00000100678		R-HSA-425661
R-HSA-159740	Gamma-carboxylation of protein precursors	1	15	0.000990622	0.491825	0.683243	1	9	0.000645995	-3.4934	9606	Homo sapiens	ENSG00000115718		R-HSA-159795
R-HSA-399719	Trafficking of AMPA receptors	2	37	0.00244353	0.497303	0.683243	4	4	0.000287109	-1.40547	9606	Homo sapiens	ENSG00000142408;ENSG00000155974		R-HSA-416320;R-HSA-421007;R-HSA-416639;R-HSA-416985
R-HSA-2022854	Keratan sulfate biosynthesis	2	37	0.00244353	0.497303	0.683243	8	9	0.000645995	0.306543	9606	Homo sapiens	ENSG00000175040;ENSG00000139329		R-HSA-2046175;R-HSA-2046222;R-HSA-2025724;R-HSA-2046285;R-HSA-2046298;R-HSA-2025723;R-HSA-2046265;R-HSA-2046180
R-HSA-1296065	Inwardly rectifying K+ channels	2	38	0.00250958	0.511379	0.683243	5	7	0.00050244	-0.430238	9606	Homo sapiens	ENSG00000136928;ENSG00000121361		R-HSA-1013020;R-HSA-1013013;R-HSA-1013012;R-HSA-1296024;R-HSA-1369017
R-HSA-111465	Apoptotic cleavage of cellular proteins	2	38	0.00250958	0.511379	0.683243	2	38	0.00272753	-1.19195	9606	Homo sapiens	ENSG00000096696;ENSG00000182568		R-HSA-201636;R-HSA-352268
R-HSA-3656253	Defective EXT1 causes exostoses 1, TRPS2 and CHDS	1	16	0.00105666	0.51426	0.683243	4	4	0.000287109	-1.26243	9606	Homo sapiens	ENSG00000213420		R-HSA-9036283;R-HSA-3656261;R-HSA-9036285;R-HSA-3656257
R-HSA-3656237	Defective EXT2 causes exostoses 2	1	16	0.00105666	0.51426	0.683243	4	4	0.000287109	-1.26243	9606	Homo sapiens	ENSG00000213420		R-HSA-9036289;R-HSA-3656254;R-HSA-9036290;R-HSA-3656267
R-HSA-4641265	Repression of WNT target genes	1	16	0.00105666	0.51426	0.683243	4	7	0.00050244	-1.51045	9606	Homo sapiens	ENSG00000081059		R-HSA-8944349;R-HSA-8944352;R-HSA-4641231;R-HSA-5229348
R-HSA-879415	Advanced glycosylation endproduct receptor signaling	1	16	0.00105666	0.51426	0.683243	2	4	0.000287109	1.69679	9606	Homo sapiens	ENSG00000173432		R-HSA-879411;R-HSA-879362
R-HSA-9675151	Disorders of Developmental Biology	1	16	0.00105666	0.51426	0.683243	1	5	0.000358886	-2.07682	9606	Homo sapiens	ENSG00000152495		R-HSA-9005561
R-HSA-9005895	Pervasive developmental disorders	1	16	0.00105666	0.51426	0.683243	1	5	0.000358886	-2.07682	9606	Homo sapiens	ENSG00000152495		R-HSA-9005561
R-HSA-9005891	Loss of function of MECP2 in Rett syndrome	1	16	0.00105666	0.51426	0.683243	1	5	0.000358886	-2.07682	9606	Homo sapiens	ENSG00000152495		R-HSA-9005561
R-HSA-9697154	Disorders of Nervous System Development	1	16	0.00105666	0.51426	0.683243	1	5	0.000358886	-2.07682	9606	Homo sapiens	ENSG00000152495		R-HSA-9005561
R-HSA-159854	Gamma-carboxylation, transport, and amino-terminal cleavage of proteins	1	16	0.00105666	0.51426	0.683243	3	27	0.00193798	-3.4934	9606	Homo sapiens	ENSG00000115718		R-HSA-159762;R-HSA-159795;R-HSA-159771
R-HSA-3000171	Non-integrin membrane-ECM interactions	3	61	0.00402853	0.519269	0.683243	5	22	0.0015791	-0.501222	9606	Homo sapiens	ENSG00000060718;ENSG00000259207;ENSG00000196569		R-HSA-2328129;R-HSA-2426355;R-HSA-2327738;R-HSA-2731123;R-HSA-2731074
R-HSA-1980143	Signaling by NOTCH1	4	84	0.00554748	0.524698	0.683243	5	39	0.00279931	0.333261	9606	Homo sapiens	ENSG00000163909;ENSG00000187957;ENSG00000185559		R-HSA-1912398;R-HSA-1980130;R-HSA-4396382;R-HSA-1980112;R-HSA-1980065
R-HSA-399721	Glutamate binding, activation of AMPA receptors and synaptic plasticity	2	39	0.00257562	0.525194	0.683243	4	9	0.000645995	-1.40547	9606	Homo sapiens	ENSG00000142408;ENSG00000155974		R-HSA-416320;R-HSA-421007;R-HSA-416639;R-HSA-416985
R-HSA-9022692	Regulation of MECP2 expression and activity	2	39	0.00257562	0.525194	0.683243	4	14	0.00100488	-3.61503	9606	Homo sapiens	ENSG00000176165;ENSG00000152495		R-HSA-8986937;R-HSA-8986939;R-HSA-9022625;R-HSA-9006992
R-HSA-110330	Recognition and association of DNA glycosylase with site containing an affected purine	2	39	0.00257562	0.525194	0.683243	2	10	0.000717772	1.64258	9606	Homo sapiens	ENSG00000276966;ENSG00000273802		R-HSA-9629195;R-HSA-9629373
R-HSA-1855204	Synthesis of IP3 and IP4 in the cytosol	2	39	0.00257562	0.525194	0.683243	2	12	0.000861326	-1.07904	9606	Homo sapiens	ENSG00000182621;ENSG00000143772		R-HSA-1855177;R-HSA-1855153
R-HSA-4551638	SUMOylation of chromatin organization proteins	3	62	0.00409457	0.530124	0.683243	5	15	0.00107666	-0.242053	9606	Homo sapiens	ENSG00000276966;ENSG00000119042;ENSG00000182568		R-HSA-4570485;R-HSA-4570496;R-HSA-4615905;R-HSA-4615839;R-HSA-4615900
R-HSA-170660	Adenylate cyclase activating pathway	1	17	0.00112271	0.535706	0.683243	4	4	0.000287109	-3.0116	9606	Homo sapiens	ENSG00000164742		R-HSA-170672;R-HSA-170676;R-HSA-170677;R-HSA-170685
R-HSA-190375	FGFR2c ligand binding and activation	1	17	0.00112271	0.535706	0.683243	2	2	0.000143554	2.61292	9606	Homo sapiens	ENSG00000118972		R-HSA-190258;R-HSA-190413
R-HSA-9661069	Defective binding of RB1 mutants to E2F1,(E2F2, E2F3)	1	17	0.00112271	0.535706	0.683243	1	1	7.17772e-05	1.069	9606	Homo sapiens	ENSG00000118971		R-HSA-9659782
R-HSA-622327	Postsynaptic nicotinic acetylcholine receptors	1	17	0.00112271	0.535706	0.683243	2	4	0.000287109	1.48108	9606	Homo sapiens	ENSG00000174343		R-HSA-629595;R-HSA-629596
R-HSA-190322	FGFR4 ligand binding and activation	1	17	0.00112271	0.535706	0.683243	2	4	0.000287109	2.61292	9606	Homo sapiens	ENSG00000118972		R-HSA-190326;R-HSA-190265
R-HSA-9659787	Aberrant regulation of mitotic G1/S transition in cancer due to RB1 defects	1	17	0.00112271	0.535706	0.683243	1	2	0.000143554	1.069	9606	Homo sapiens	ENSG00000118971		R-HSA-9659782
R-HSA-442720	CREB1 phosphorylation through the activation of Adenylate Cyclase	1	17	0.00112271	0.535706	0.683243	2	6	0.000430663	-3.0116	9606	Homo sapiens	ENSG00000164742		R-HSA-442715;R-HSA-9617535
R-HSA-1839130	Signaling by activated point mutants of FGFR3	1	17	0.00112271	0.535706	0.683243	2	6	0.000430663	2.61292	9606	Homo sapiens	ENSG00000118972		R-HSA-2012074;R-HSA-2012073
R-HSA-181431	Acetylcholine binding and downstream events	1	17	0.00112271	0.535706	0.683243	2	6	0.000430663	1.48108	9606	Homo sapiens	ENSG00000174343		R-HSA-629595;R-HSA-629596
R-HSA-6788467	IL-6-type cytokine receptor ligand interactions	1	17	0.00112271	0.535706	0.683243	4	14	0.00100488	1.12576	9606	Homo sapiens	ENSG00000006016		R-HSA-6783670;R-HSA-6783556;R-HSA-5696490;R-HSA-6783530
R-HSA-1475029	Reversible hydration of carbon dioxide	1	17	0.00112271	0.535706	0.683243	2	8	0.000574218	1.85387	9606	Homo sapiens	ENSG00000107159		R-HSA-1475025;R-HSA-1475017
R-HSA-2033514	FGFR3 mutant receptor activation	1	17	0.00112271	0.535706	0.683243	2	10	0.000717772	2.61292	9606	Homo sapiens	ENSG00000118972		R-HSA-2012074;R-HSA-2012073
R-HSA-196843	Vitamin B2 (riboflavin) metabolism	1	17	0.00112271	0.535706	0.683243	1	5	0.000358886	-1.33356	9606	Homo sapiens	ENSG00000197594		R-HSA-196955
R-HSA-6811555	PI5P Regulates TP53 Acetylation	1	17	0.00112271	0.535706	0.683243	1	8	0.000574218	-2.1557	9606	Homo sapiens	ENSG00000108984		R-HSA-8877691
R-HSA-1482883	Acyl chain remodeling of DAG and TAG	1	17	0.00112271	0.535706	0.683243	1	8	0.000574218	1.49787	9606	Homo sapiens	ENSG00000062282		R-HSA-1482889
R-HSA-68616	Assembly of the ORC complex at the origin of replication	2	40	0.00264166	0.538743	0.683243	2	11	0.000789549	1.64258	9606	Homo sapiens	ENSG00000276966;ENSG00000273802		R-HSA-9749197;R-HSA-9749098
R-HSA-109582	Hemostasis	36	803	0.0530313	0.538942	0.683243	91	338	0.0242607	-0.236079	9606	Homo sapiens	ENSG00000158769;ENSG00000115718;ENSG00000154188;ENSG00000070961;ENSG00000006638;ENSG00000163737;ENSG00000162849;ENSG00000152402;ENSG00000137285;ENSG00000115252;ENSG00000124731;ENSG00000129009;ENSG00000186642;ENSG00000259207;ENSG00000091879;ENSG00000106366;ENSG00000164116;ENSG00000092969;ENSG00000173391;ENSG00000041353;ENSG00000061918;ENSG00000153208;ENSG00000198910;ENSG00000077420;ENSG00000196611…		R-HSA-443910;R-HSA-5606996;R-HSA-210304;R-HSA-418309;R-HSA-391939;R-HSA-426240;R-HSA-429441;R-HSA-443905;R-HSA-354060;R-HSA-204813;R-HSA-5607002;R-HSA-481044;R-HSA-5604929;R-HSA-140823;R-HSA-354066;R-HSA-203156;R-HSA-354077;R-HSA-140696;R-HSA-140825;R-HSA-354073;R-HSA-996755;R-HSA-210974;R-HSA-418456;R-HSA-159005;R-HSA-354087;R-HSA-210977;R-HSA-140842;R-HSA-377644;R-HSA-140840;R-HSA-377641;R-HSA-…
R-HSA-168638	NOD1/2 Signaling Pathway	2	41	0.0027077	0.552023	0.683243	15	18	0.00129199	-0.318508	9606	Homo sapiens	ENSG00000167207;ENSG00000108984		R-HSA-727819;R-HSA-741386;R-HSA-688136;R-HSA-688137;R-HSA-706479;R-HSA-622415;R-HSA-741411;R-HSA-1247960;R-HSA-9676160;R-HSA-688985;R-HSA-168405;R-HSA-708349;R-HSA-741395;R-HSA-168184;R-HSA-168412
R-HSA-190861	Gap junction assembly	2	41	0.0027077	0.552023	0.683243	7	16	0.00114844	0.573081	9606	Homo sapiens	ENSG00000137285;ENSG00000165474		R-HSA-1629787;R-HSA-451056;R-HSA-190698;R-HSA-190520;R-HSA-191737;R-HSA-190687;R-HSA-190877
R-HSA-168188	Toll Like Receptor TLR6:TLR2 Cascade	6	133	0.00878352	0.554891	0.683243	27	78	0.00559862	0.611457	9606	Homo sapiens	ENSG00000109339;ENSG00000137462;ENSG00000173432;ENSG00000167207;ENSG00000108984;ENSG00000171557		R-HSA-166082;R-HSA-2201316;R-HSA-166091;R-HSA-168136;R-HSA-2201322;R-HSA-166286;R-HSA-166284;R-HSA-2559414;R-HSA-2262775;R-HSA-166362;R-HSA-166363;R-HSA-2262777;R-HSA-450333;R-HSA-168162;R-HSA-168166;R-HSA-166119;R-HSA-450337;R-HSA-450348;R-HSA-450346;R-HSA-937059;R-HSA-937022;R-HSA-168950;R-HSA-168053;R-HSA-937079;R-HSA-166072;R-HSA-168184;R-HSA-450296
R-HSA-166058	MyD88:MAL(TIRAP) cascade initiated on plasma membrane	6	133	0.00878352	0.554891	0.683243	26	76	0.00545507	0.611457	9606	Homo sapiens	ENSG00000109339;ENSG00000137462;ENSG00000173432;ENSG00000167207;ENSG00000108984;ENSG00000171557		R-HSA-166082;R-HSA-2201316;R-HSA-166091;R-HSA-168136;R-HSA-2201322;R-HSA-166286;R-HSA-166284;R-HSA-2559414;R-HSA-2262775;R-HSA-166362;R-HSA-166363;R-HSA-2262777;R-HSA-450333;R-HSA-168162;R-HSA-168166;R-HSA-166119;R-HSA-450337;R-HSA-450348;R-HSA-450346;R-HSA-937059;R-HSA-937022;R-HSA-168053;R-HSA-937079;R-HSA-166072;R-HSA-168184;R-HSA-450296
R-HSA-399956	CRMPs in Sema3A signaling	1	18	0.00118875	0.556207	0.683243	5	5	0.000358886	-1.8037	9606	Homo sapiens	ENSG00000221866		R-HSA-399951;R-HSA-399946;R-HSA-399947;R-HSA-399931;R-HSA-399944
R-HSA-190372	FGFR3c ligand binding and activation	1	18	0.00118875	0.556207	0.683243	4	4	0.000287109	2.61292	9606	Homo sapiens	ENSG00000118972		R-HSA-8851619;R-HSA-190388;R-HSA-190261;R-HSA-8851632
R-HSA-5654227	Phospholipase C-mediated cascade; FGFR3	1	18	0.00118875	0.556207	0.683243	3	3	0.000215332	2.61292	9606	Homo sapiens	ENSG00000118972		R-HSA-5654148;R-HSA-5654224;R-HSA-5654222
R-HSA-1483115	Hydrolysis of LPC	1	18	0.00118875	0.556207	0.683243	2	6	0.000430663	4.04425	9606	Homo sapiens	ENSG00000159337		R-HSA-1482612;R-HSA-1482685
R-HSA-177504	Retrograde neurotrophin signalling	1	18	0.00118875	0.556207	0.683243	1	3	0.000215332	-1.2834	9606	Homo sapiens	ENSG00000106976		R-HSA-177501
R-HSA-9634600	Regulation of glycolysis by fructose 2,6-bisphosphate metabolism	1	18	0.00118875	0.556207	0.683243	1	4	0.000287109	-1.24477	9606	Homo sapiens	ENSG00000123836		R-HSA-71802
R-HSA-975163	IRAK2 mediated activation of TAK1 complex upon TLR7/8 or 9 stimulation	1	18	0.00118875	0.556207	0.683243	1	5	0.000358886	1.07404	9606	Homo sapiens	ENSG00000127666		R-HSA-450358
R-HSA-3781865	Diseases of glycosylation	9	202	0.0133404	0.559913	0.683243	21	77	0.00552684	-1.29042	9606	Homo sapiens	ENSG00000038427;ENSG00000112902;ENSG00000213420;ENSG00000158859;ENSG00000156140;ENSG00000138316;ENSG00000139329;ENSG00000154736;ENSG00000005108		R-HSA-3636919;R-HSA-9035949;R-HSA-9035950;R-HSA-9036289;R-HSA-3656254;R-HSA-9036290;R-HSA-4420365;R-HSA-3656230;R-HSA-3595175;R-HSA-3560804;R-HSA-9036283;R-HSA-3656261;R-HSA-3560802;R-HSA-9036285;R-HSA-3656258;R-HSA-3656257;R-HSA-6785565;R-HSA-3656269;R-HSA-3656267;R-HSA-3595178;R-HSA-3595176
R-HSA-6806834	Signaling by MET	4	88	0.00581165	0.561077	0.683243	2	51	0.00366064	-1.15384	9606	Homo sapiens	ENSG00000167642;ENSG00000060718;ENSG00000196569;ENSG00000171502		R-HSA-8874079;R-HSA-6800200
R-HSA-110328	Recognition and association of DNA glycosylase with site containing an affected pyrimidine	2	42	0.00277374	0.56503	0.683243	1	21	0.00150732	1.64258	9606	Homo sapiens	ENSG00000276966;ENSG00000273802		R-HSA-9629372
R-HSA-937072	TRAF6-mediated induction of TAK1 complex within TLR4 complex	1	19	0.00125479	0.575803	0.683243	6	6	0.000430663	1.07404	9606	Homo sapiens	ENSG00000127666		R-HSA-450358;R-HSA-936952;R-HSA-936985;R-HSA-936951;R-HSA-937075;R-HSA-936947
R-HSA-2173791	TGF-beta receptor signaling in EMT (epithelial to mesenchymal transition)	1	19	0.00125479	0.575803	0.683243	6	6	0.000430663	1.42116	9606	Homo sapiens	ENSG00000158769		R-HSA-2160931;R-HSA-2160932;R-HSA-2134532;R-HSA-2160935;R-HSA-2134519;R-HSA-2134506
R-HSA-170670	Adenylate cyclase inhibitory pathway	1	19	0.00125479	0.575803	0.683243	5	5	0.000358886	-3.0116	9606	Homo sapiens	ENSG00000164742		R-HSA-170674;R-HSA-170666;R-HSA-392206;R-HSA-170686;R-HSA-170671
R-HSA-168927	TICAM1, RIP1-mediated IKK complex recruitment	1	19	0.00125479	0.575803	0.683243	3	3	0.000215332	1.07404	9606	Homo sapiens	ENSG00000127666		R-HSA-168930;R-HSA-9014343;R-HSA-9014342
R-HSA-5654228	Phospholipase C-mediated cascade; FGFR4	1	19	0.00125479	0.575803	0.683243	3	3	0.000215332	2.61292	9606	Homo sapiens	ENSG00000118972		R-HSA-5654151;R-HSA-5654163;R-HSA-5654169
R-HSA-190239	FGFR3 ligand binding and activation	1	19	0.00125479	0.575803	0.683243	4	6	0.000430663	2.61292	9606	Homo sapiens	ENSG00000118972		R-HSA-8851619;R-HSA-190388;R-HSA-190261;R-HSA-8851632
R-HSA-399954	Sema3A PAK dependent Axon repulsion	1	19	0.00125479	0.575803	0.683243	3	6	0.000430663	-1.8037	9606	Homo sapiens	ENSG00000221866		R-HSA-399939;R-HSA-399952;R-HSA-399930
R-HSA-1810476	RIP-mediated NFkB activation via ZBP1	1	19	0.00125479	0.575803	0.683243	1	4	0.000287109	1.07404	9606	Homo sapiens	ENSG00000127666		R-HSA-168910
R-HSA-419408	Lysosphingolipid and LPA receptors	1	19	0.00125479	0.575803	0.683243	1	5	0.000358886	-3.55829	9606	Homo sapiens	ENSG00000171517		R-HSA-419389
R-HSA-2142712	Synthesis of 12-eicosatetraenoic acid derivatives	1	19	0.00125479	0.575803	0.683243	1	6	0.000430663	3.62458	9606	Homo sapiens	ENSG00000179148		R-HSA-8942208
R-HSA-446353	Cell-extracellular matrix interactions	1	19	0.00125479	0.575803	0.683243	1	10	0.000717772	1.14061	9606	Homo sapiens	ENSG00000128591		R-HSA-430347
R-HSA-8941413	Events associated with phagocytolytic activity of PMN cells	1	19	0.00125479	0.575803	0.683243	1	14	0.00100488	3.89956	9606	Homo sapiens	ENSG00000167419		R-HSA-8855490
R-HSA-181438	Toll Like Receptor 2 (TLR2) Cascade	6	136	0.00898164	0.576472	0.683243	28	80	0.00574218	0.611457	9606	Homo sapiens	ENSG00000109339;ENSG00000137462;ENSG00000173432;ENSG00000167207;ENSG00000108984;ENSG00000171557		R-HSA-166082;R-HSA-2201316;R-HSA-166091;R-HSA-168136;R-HSA-2201322;R-HSA-166286;R-HSA-166284;R-HSA-2559414;R-HSA-2262775;R-HSA-166362;R-HSA-166363;R-HSA-2262777;R-HSA-450333;R-HSA-168162;R-HSA-168166;R-HSA-166119;R-HSA-450337;R-HSA-450348;R-HSA-450346;R-HSA-937059;R-HSA-937022;R-HSA-168950;R-HSA-168951;R-HSA-168053;R-HSA-937079;R-HSA-166072;R-HSA-168184;R-HSA-450296
R-HSA-168179	Toll Like Receptor TLR1:TLR2 Cascade	6	136	0.00898164	0.576472	0.683243	27	78	0.00559862	0.611457	9606	Homo sapiens	ENSG00000109339;ENSG00000137462;ENSG00000173432;ENSG00000167207;ENSG00000108984;ENSG00000171557		R-HSA-166082;R-HSA-2201316;R-HSA-166091;R-HSA-168136;R-HSA-2201322;R-HSA-166286;R-HSA-166284;R-HSA-2559414;R-HSA-2262775;R-HSA-166362;R-HSA-166363;R-HSA-2262777;R-HSA-450333;R-HSA-168162;R-HSA-168166;R-HSA-166119;R-HSA-450337;R-HSA-450348;R-HSA-450346;R-HSA-937059;R-HSA-937022;R-HSA-168951;R-HSA-168053;R-HSA-937079;R-HSA-166072;R-HSA-168184;R-HSA-450296
R-HSA-111885	Opioid Signalling	5	113	0.00746269	0.577068	0.683243	22	59	0.00423486	-1.20772	9606	Homo sapiens	ENSG00000152495;ENSG00000115252;ENSG00000164742;ENSG00000182621;ENSG00000105650		R-HSA-112037;R-HSA-9619127;R-HSA-111879;R-HSA-9619125;R-HSA-111913;R-HSA-170666;R-HSA-111912;R-HSA-111915;R-HSA-392206;R-HSA-170671;R-HSA-170674;R-HSA-111955;R-HSA-170672;R-HSA-111956;R-HSA-170676;R-HSA-170677;R-HSA-111962;R-HSA-112282;R-HSA-111930;R-HSA-170686;R-HSA-111870;R-HSA-170685
R-HSA-9696273	RND1 GTPase cycle	2	43	0.00283978	0.577764	0.683243	1	2	0.000143554	-0.0507717	9606	Homo sapiens	ENSG00000096696;ENSG00000126458		R-HSA-9696271
R-HSA-9682385	FLT3 signaling in disease	2	43	0.00283978	0.577764	0.683243	3	52	0.00373241	-1.38514	9606	Homo sapiens	ENSG00000086991		R-HSA-9698754;R-HSA-9698758;R-HSA-9698762
R-HSA-5693565	Recruitment and ATM-mediated phosphorylation of repair and signaling proteins at DNA double strand breaks	3	67	0.00442478	0.582252	0.683243	29	39	0.00279931	-0.0257836	9606	Homo sapiens	ENSG00000104313;ENSG00000276966;ENSG00000273802		R-HSA-5682967;R-HSA-5683735;R-HSA-69891;R-HSA-5682965;R-HSA-5683986;R-HSA-5682588;R-HSA-5683930;R-HSA-5682586;R-HSA-5683801;R-HSA-5682629;R-HSA-5683077;R-HSA-5693583;R-HSA-5683405;R-HSA-5682992;R-HSA-5693566;R-HSA-5683967;R-HSA-5683964;R-HSA-5683384;R-HSA-5683385;R-HSA-5682598;R-HSA-5682983;R-HSA-5693602;R-HSA-5693536;R-HSA-5683425;R-HSA-5682607;R-HSA-5682863;R-HSA-5693551;R-HSA-5693549;R-HSA-568…
R-HSA-2559582	Senescence-Associated Secretory Phenotype (SASP)	4	91	0.00600977	0.587341	0.683243	4	22	0.0015791	1.52437	9606	Homo sapiens	ENSG00000276966;ENSG00000273802;ENSG00000169429		R-HSA-3788745;R-HSA-3790137;R-HSA-3788748;R-HSA-3857308
R-HSA-212300	PRC2 methylates histones and DNA	2	44	0.00290582	0.590222	0.683243	4	4	0.000287109	1.64258	9606	Homo sapiens	ENSG00000276966;ENSG00000273802		R-HSA-212263;R-HSA-212222;R-HSA-212269;R-HSA-212252
R-HSA-933541	TRAF6 mediated IRF7 activation	2	44	0.00290582	0.590222	0.683243	7	13	0.000933104	-1.42356	9606	Homo sapiens	ENSG00000107201;ENSG00000115267		R-HSA-918230;R-HSA-933527;R-HSA-933525;R-HSA-933538;R-HSA-9705145;R-HSA-9705323;R-HSA-933537
R-HSA-3769402	Deactivation of the beta-catenin transactivating complex	2	44	0.00290582	0.590222	0.683243	4	14	0.00100488	-1.30465	9606	Homo sapiens	ENSG00000081059;ENSG00000124766		R-HSA-3361751;R-HSA-3364042;R-HSA-5665608;R-HSA-5626938
R-HSA-2173796	SMAD2/SMAD3:SMAD4 heterotrimer regulates transcription	2	44	0.00290582	0.590222	0.683243	2	24	0.00172265	1.70011	9606	Homo sapiens	ENSG00000106366		R-HSA-2106586;R-HSA-9736959
R-HSA-2142816	Synthesis of (16-20)-hydroxyeicosatetraenoic acids (HETE)	1	20	0.00132083	0.594536	0.683243	3	3	0.000215332	1.13451	9606	Homo sapiens	ENSG00000138061		R-HSA-2161795;R-HSA-2161940;R-HSA-2161814
R-HSA-5635838	Activation of SMO	1	20	0.00132083	0.594536	0.683243	8	9	0.000645995	-1.3363	9606	Homo sapiens	ENSG00000128602		R-HSA-5632679;R-HSA-5632672;R-HSA-5633040;R-HSA-5632674;R-HSA-5632668;R-HSA-5632671;R-HSA-5632670;R-HSA-5632667
R-HSA-936964	Activation of IRF3/IRF7 mediated by TBK1/IKK epsilon	1	20	0.00132083	0.594536	0.683243	7	9	0.000645995	1.07404	9606	Homo sapiens	ENSG00000127666		R-HSA-936941;R-HSA-5362500;R-HSA-166245;R-HSA-5362486;R-HSA-2213017;R-HSA-2201338;R-HSA-166271
R-HSA-5576886	Phase 4 - resting membrane potential	1	20	0.00132083	0.594536	0.683243	1	2	0.000143554	-2.10523	9606	Homo sapiens	ENSG00000135750		R-HSA-5578910
R-HSA-434316	Fatty Acids bound to GPR40 (FFAR1) regulate insulin secretion	1	20	0.00132083	0.594536	0.683243	2	6	0.000430663	-1.08771	9606	Homo sapiens	ENSG00000182621		R-HSA-400023;R-HSA-399998
R-HSA-399997	Acetylcholine regulates insulin secretion	1	20	0.00132083	0.594536	0.683243	2	7	0.00050244	-1.08771	9606	Homo sapiens	ENSG00000182621		R-HSA-400023;R-HSA-399998
R-HSA-9678110	Attachment and Entry	1	20	0.00132083	0.594536	0.683243	2	10	0.000717772	1.33454	9606	Homo sapiens	ENSG00000136943		R-HSA-9685655;R-HSA-9686710
R-HSA-9706369	Negative regulation of FLT3	1	20	0.00132083	0.594536	0.683243	2	12	0.000861326	1.05363	9606	Homo sapiens	ENSG00000120833		R-HSA-9706354;R-HSA-9706328
R-HSA-168164	Toll Like Receptor 3 (TLR3) Cascade	5	116	0.00766081	0.600076	0.683243	31	73	0.00523974	0.169892	9606	Homo sapiens	ENSG00000109339;ENSG00000173432;ENSG00000167207;ENSG00000108984;ENSG00000127666		R-HSA-9013963;R-HSA-9013889;R-HSA-168136;R-HSA-9013895;R-HSA-9628444;R-HSA-9014343;R-HSA-9014342;R-HSA-9013979;R-HSA-847070;R-HSA-9013978;R-HSA-450259;R-HSA-177690;R-HSA-450333;R-HSA-177694;R-HSA-177692;R-HSA-9013974;R-HSA-168930;R-HSA-168162;R-HSA-9013992;R-HSA-168929;R-HSA-168166;R-HSA-450337;R-HSA-9013985;R-HSA-450348;R-HSA-9013986;R-HSA-450346;R-HSA-9013990;R-HSA-168053;R-HSA-9014320;R-HSA-16…
R-HSA-975138	TRAF6 mediated induction of NFkB and MAP kinases upon TLR7/8 or 9 activation	5	116	0.00766081	0.600076	0.683243	11	60	0.00430663	0.169892	9606	Homo sapiens	ENSG00000109339;ENSG00000173432;ENSG00000167207;ENSG00000108984;ENSG00000127666		R-HSA-450358;R-HSA-168162;R-HSA-168166;R-HSA-450337;R-HSA-168053;R-HSA-168184;R-HSA-168136;R-HSA-450348;R-HSA-450333;R-HSA-450346;R-HSA-450296
R-HSA-450294	MAP kinase activation	3	69	0.00455686	0.602049	0.683243	8	32	0.00229687	-0.640457	9606	Homo sapiens	ENSG00000109339;ENSG00000167207;ENSG00000108984		R-HSA-168162;R-HSA-450337;R-HSA-168053;R-HSA-168136;R-HSA-450348;R-HSA-450333;R-HSA-450346;R-HSA-450296
R-HSA-427359	SIRT1 negatively regulates rRNA expression	2	45	0.00297187	0.602405	0.683243	3	5	0.000358886	1.64258	9606	Homo sapiens	ENSG00000276966;ENSG00000273802		R-HSA-427527;R-HSA-427514;R-HSA-427528
R-HSA-110331	Cleavage of the damaged purine	2	45	0.00297187	0.602405	0.683243	2	9	0.000645995	1.64258	9606	Homo sapiens	ENSG00000276966;ENSG00000273802		R-HSA-9629216;R-HSA-9629483
R-HSA-6802957	Oncogenic MAPK signaling	4	93	0.00614186	0.604332	0.683243	25	46	0.00330175	0.774415	9606	Homo sapiens	ENSG00000122778;ENSG00000077420;ENSG00000259207;ENSG00000171557		R-HSA-6802919;R-HSA-9656211;R-HSA-6802918;R-HSA-9656209;R-HSA-9656215;R-HSA-6802914;R-HSA-6803234;R-HSA-9656214;R-HSA-6803233;R-HSA-6802912;R-HSA-6802927;R-HSA-6802926;R-HSA-6802925;R-HSA-6802922;R-HSA-6802921;R-HSA-6802935;R-HSA-6802934;R-HSA-6802933;R-HSA-6802932;R-HSA-6802943;R-HSA-6802942;R-HSA-6802911;R-HSA-6802910;R-HSA-6803230;R-HSA-6803227
R-HSA-975155	MyD88 dependent cascade initiated on endosome	5	117	0.00772685	0.607587	0.683243	11	75	0.00538329	0.169892	9606	Homo sapiens	ENSG00000109339;ENSG00000173432;ENSG00000167207;ENSG00000108984;ENSG00000127666		R-HSA-450358;R-HSA-168162;R-HSA-168166;R-HSA-450337;R-HSA-168053;R-HSA-168184;R-HSA-168136;R-HSA-450348;R-HSA-450333;R-HSA-450346;R-HSA-450296
R-HSA-202733	Cell surface interactions at the vascular wall	11	257	0.0169727	0.610156	0.683243	22	65	0.00466552	-0.0312198	9606	Homo sapiens	ENSG00000158769;ENSG00000115718;ENSG00000154188;ENSG00000173391;ENSG00000163737;ENSG00000153208;ENSG00000124731;ENSG00000198910;ENSG00000196611;ENSG00000259207;ENSG00000091879		R-HSA-210977;R-HSA-210881;R-HSA-210304;R-HSA-204871;R-HSA-202726;R-HSA-204773;R-HSA-204779;R-HSA-204873;R-HSA-204813;R-HSA-204850;R-HSA-141040;R-HSA-202710;R-HSA-203156;R-HSA-375133;R-HSA-203130;R-HSA-375135;R-HSA-210872;R-HSA-204863;R-HSA-202718;R-HSA-210974;R-HSA-204798;R-HSA-204861
R-HSA-375165	NCAM signaling for neurite out-growth	3	70	0.0046229	0.611712	0.683243	21	23	0.00165088	-1.65509	9606	Homo sapiens	ENSG00000149294;ENSG00000151067;ENSG00000113532		R-HSA-525833;R-HSA-391872;R-HSA-375149;R-HSA-375148;R-HSA-375151;R-HSA-375144;R-HSA-422454;R-HSA-392053;R-HSA-375157;R-HSA-392054;R-HSA-392051;R-HSA-375155;R-HSA-375154;R-HSA-391868;R-HSA-391871;R-HSA-391865;R-HSA-375161;R-HSA-375160;R-HSA-391867;R-HSA-391866;R-HSA-419033
R-HSA-1250347	SHC1 events in ERBB4 signaling	1	21	0.00138687	0.612442	0.683243	4	4	0.000287109	-1.327	9606	Homo sapiens	ENSG00000157168		R-HSA-1250357;R-HSA-1250383;R-HSA-1250380;R-HSA-1250348
R-HSA-190242	FGFR1 ligand binding and activation	1	21	0.00138687	0.612442	0.683243	4	7	0.00050244	2.61292	9606	Homo sapiens	ENSG00000118972		R-HSA-190256;R-HSA-191062;R-HSA-190268;R-HSA-190429
R-HSA-1963640	GRB2 events in ERBB2 signaling	1	21	0.00138687	0.612442	0.683243	2	4	0.000287109	-1.327	9606	Homo sapiens	ENSG00000157168		R-HSA-1306969;R-HSA-1306972
R-HSA-3000471	Scavenging by Class B Receptors	1	21	0.00138687	0.612442	0.683243	2	5	0.000358886	1.69679	9606	Homo sapiens	ENSG00000173432		R-HSA-2512800;R-HSA-2197646
R-HSA-964975	Vitamins B6 activation to pyridoxal phosphate	1	21	0.00138687	0.612442	0.683243	1	6	0.000430663	1.06843	9606	Homo sapiens	ENSG00000138356		R-HSA-3204311
R-HSA-73927	Depurination	2	46	0.00303791	0.614312	0.683243	4	19	0.00136377	1.64258	9606	Homo sapiens	ENSG00000276966;ENSG00000273802		R-HSA-9629216;R-HSA-9629483;R-HSA-9629195;R-HSA-9629373
R-HSA-168181	Toll Like Receptor 7/8 (TLR7/8) Cascade	5	118	0.00779289	0.615016	0.683243	11	79	0.0056704	0.169892	9606	Homo sapiens	ENSG00000109339;ENSG00000173432;ENSG00000167207;ENSG00000108984;ENSG00000127666		R-HSA-450358;R-HSA-168162;R-HSA-168166;R-HSA-450337;R-HSA-168053;R-HSA-168184;R-HSA-168136;R-HSA-450348;R-HSA-450333;R-HSA-450346;R-HSA-450296
R-HSA-372790	Signaling by GPCR	38	875	0.0577863	0.618222	0.683243	79	392	0.0281367	0.152054	9606	Homo sapiens	ENSG00000108688;ENSG00000006638;ENSG00000163737;ENSG00000163739;ENSG00000169220;ENSG00000145708;ENSG00000066248;ENSG00000171860;ENSG00000148926;ENSG00000171517;ENSG00000188064;ENSG00000115252;ENSG00000127129;ENSG00000186642;ENSG00000169429;ENSG00000182621;ENSG00000143333;ENSG00000105650;ENSG00000152495;ENSG00000128165;ENSG00000132329;ENSG00000136928;ENSG00000006606;ENSG00000115009;ENSG00000173432…		R-HSA-8982025;R-HSA-114688;R-HSA-749448;R-HSA-8982026;R-HSA-749454;R-HSA-8937613;R-HSA-392064;R-HSA-391939;R-HSA-111879;R-HSA-426240;R-HSA-749452;R-HSA-8982017;R-HSA-8982019;R-HSA-8982018;R-HSA-392206;R-HSA-8982021;R-HSA-8982020;R-HSA-8981892;R-HSA-420489;R-HSA-392212;R-HSA-420127;R-HSA-373791;R-HSA-749456;R-HSA-112282;R-HSA-8851352;R-HSA-751019;R-HSA-379044;R-HSA-163617;R-HSA-112037;R-HSA-961912…
R-HSA-5654219	Phospholipase C-mediated cascade: FGFR1	1	22	0.00145291	0.629559	0.683243	3	3	0.000215332	2.61292	9606	Homo sapiens	ENSG00000118972		R-HSA-5654167;R-HSA-5654165;R-HSA-5654149
R-HSA-190840	Microtubule-dependent trafficking of connexons from Golgi to the plasma membrane	1	22	0.00145291	0.629559	0.683243	1	2	0.000143554	-1.04173	9606	Homo sapiens	ENSG00000137285		R-HSA-190520
R-HSA-2022857	Keratan sulfate degradation	1	22	0.00145291	0.629559	0.683243	2	7	0.00050244	-1.25582	9606	Homo sapiens	ENSG00000139329		R-HSA-2046239;R-HSA-1793217
R-HSA-2142770	Synthesis of 15-eicosatetraenoic acid derivatives	1	22	0.00145291	0.629559	0.683243	1	4	0.000287109	2.4573	9606	Homo sapiens	ENSG00000179593		R-HSA-2162002
R-HSA-5210891	Uptake and function of anthrax toxins	1	22	0.00145291	0.629559	0.683243	1	20	0.00143554	-2.1557	9606	Homo sapiens	ENSG00000108984		R-HSA-5211405
R-HSA-500792	GPCR ligand binding	26	608	0.0401532	0.636473	0.683243	24	217	0.0155757	0.477742	9606	Homo sapiens	ENSG00000108688;ENSG00000006638;ENSG00000163737;ENSG00000163739;ENSG00000145708;ENSG00000171860;ENSG00000148926;ENSG00000171517;ENSG00000188064;ENSG00000127129;ENSG00000169429;ENSG00000128165;ENSG00000132329;ENSG00000136928;ENSG00000006606;ENSG00000115009;ENSG00000173432;ENSG00000116014;ENSG00000136160;ENSG00000157240;ENSG00000151617;ENSG00000163734;ENSG00000128602;ENSG00000163735;ENSG00000087494		R-HSA-9731924;R-HSA-444647;R-HSA-445124;R-HSA-8937613;R-HSA-391939;R-HSA-391913;R-HSA-374251;R-HSA-9731931;R-HSA-420489;R-HSA-420265;R-HSA-201708;R-HSA-388981;R-HSA-373813;R-HSA-420214;R-HSA-443986;R-HSA-388560;R-HSA-9731393;R-HSA-420688;R-HSA-9733292;R-HSA-420127;R-HSA-373087;R-HSA-373791;R-HSA-419389;R-HSA-8851352
R-HSA-166166	MyD88-independent TLR4 cascade	5	121	0.00799102	0.636801	0.683243	31	72	0.00516796	0.169892	9606	Homo sapiens	ENSG00000109339;ENSG00000173432;ENSG00000167207;ENSG00000108984;ENSG00000127666		R-HSA-2569057;R-HSA-2562541;R-HSA-168136;R-HSA-937029;R-HSA-168915;R-HSA-5362500;R-HSA-936985;R-HSA-2201338;R-HSA-168921;R-HSA-450333;R-HSA-166175;R-HSA-168162;R-HSA-936941;R-HSA-2562564;R-HSA-168166;R-HSA-450337;R-HSA-166245;R-HSA-5362486;R-HSA-450348;R-HSA-450346;R-HSA-450358;R-HSA-936952;R-HSA-2559568;R-HSA-168053;R-HSA-2213017;R-HSA-936951;R-HSA-168184;R-HSA-166271;R-HSA-937075;R-HSA-936947;R…
R-HSA-937061	TRIF(TICAM1)-mediated TLR4 signaling	5	121	0.00799102	0.636801	0.683243	29	70	0.0050244	0.169892	9606	Homo sapiens	ENSG00000109339;ENSG00000173432;ENSG00000167207;ENSG00000108984;ENSG00000127666		R-HSA-2569057;R-HSA-2562541;R-HSA-168136;R-HSA-937029;R-HSA-168915;R-HSA-5362500;R-HSA-936985;R-HSA-2201338;R-HSA-168921;R-HSA-450333;R-HSA-168162;R-HSA-936941;R-HSA-2562564;R-HSA-168166;R-HSA-450337;R-HSA-166245;R-HSA-5362486;R-HSA-450348;R-HSA-450346;R-HSA-450358;R-HSA-936952;R-HSA-168053;R-HSA-2213017;R-HSA-936951;R-HSA-168184;R-HSA-166271;R-HSA-937075;R-HSA-936947;R-HSA-450296
R-HSA-168138	Toll Like Receptor 9 (TLR9) Cascade	5	121	0.00799102	0.636801	0.683243	11	80	0.00574218	0.169892	9606	Homo sapiens	ENSG00000109339;ENSG00000173432;ENSG00000167207;ENSG00000108984;ENSG00000127666		R-HSA-450358;R-HSA-168162;R-HSA-168166;R-HSA-450337;R-HSA-168053;R-HSA-168184;R-HSA-168136;R-HSA-450348;R-HSA-450333;R-HSA-450346;R-HSA-450296
R-HSA-9670095	Inhibition of DNA recombination at telomere	2	48	0.00316999	0.637302	0.683243	3	4	0.000287109	1.64258	9606	Homo sapiens	ENSG00000276966;ENSG00000273802		R-HSA-9670114;R-HSA-9670149;R-HSA-9670101
R-HSA-427389	ERCC6 (CSB) and EHMT2 (G9a) positively regulate rRNA expression	2	48	0.00316999	0.637302	0.683243	2	4	0.000287109	1.64258	9606	Homo sapiens	ENSG00000276966;ENSG00000273802		R-HSA-427383;R-HSA-427336
R-HSA-418594	G alpha (i) signalling events	18	426	0.0281337	0.642682	0.683243	30	74	0.00531151	0.227696	9606	Homo sapiens	ENSG00000152495;ENSG00000163737;ENSG00000136928;ENSG00000006606;ENSG00000163739;ENSG00000169220;ENSG00000115009;ENSG00000173432;ENSG00000171860;ENSG00000171517;ENSG00000115252;ENSG00000163734;ENSG00000163735;ENSG00000169429;ENSG00000182621;ENSG00000164742;ENSG00000143333;ENSG00000105650		R-HSA-392129;R-HSA-749454;R-HSA-111879;R-HSA-8982019;R-HSA-392206;R-HSA-8982020;R-HSA-392212;R-HSA-111955;R-HSA-111956;R-HSA-749456;R-HSA-111962;R-HSA-112282;R-HSA-112037;R-HSA-9619127;R-HSA-9619125;R-HSA-111913;R-HSA-170666;R-HSA-111912;R-HSA-111915;R-HSA-380073;R-HSA-170671;R-HSA-170674;R-HSA-170672;R-HSA-8982012;R-HSA-170676;R-HSA-170677;R-HSA-111930;R-HSA-170686;R-HSA-111870;R-HSA-170685
R-HSA-416993	Trafficking of GluR2-containing AMPA receptors	1	23	0.00151895	0.645921	0.683243	3	3	0.000215332	-1.66835	9606	Homo sapiens	ENSG00000155974		R-HSA-421007;R-HSA-416639;R-HSA-416985
R-HSA-418217	G beta:gamma signalling through PLC beta	1	23	0.00151895	0.645921	0.683243	2	2	0.000143554	-1.08771	9606	Homo sapiens	ENSG00000182621		R-HSA-398193;R-HSA-398040
R-HSA-2142670	Synthesis of epoxy (EET) and dihydroxyeicosatrienoic acids (DHET)	1	23	0.00151895	0.645921	0.683243	2	3	0.000215332	1.13451	9606	Homo sapiens	ENSG00000138061		R-HSA-2161890;R-HSA-2161899
R-HSA-181429	Serotonin Neurotransmitter Release Cycle	1	23	0.00151895	0.645921	0.683243	2	4	0.000287109	-1.69354	9606	Homo sapiens	ENSG00000139220		R-HSA-380901;R-HSA-380905
R-HSA-164378	PKA activation in glucagon signalling	1	23	0.00151895	0.645921	0.683243	1	2	0.000143554	-3.0116	9606	Homo sapiens	ENSG00000164742		R-HSA-164377
R-HSA-500657	Presynaptic function of Kainate receptors	1	23	0.00151895	0.645921	0.683243	1	2	0.000143554	-1.08771	9606	Homo sapiens	ENSG00000182621		R-HSA-500717
R-HSA-6804760	Regulation of TP53 Activity through Methylation	1	23	0.00151895	0.645921	0.683243	5	12	0.000861326	-1.1761	9606	Homo sapiens	ENSG00000152409		R-HSA-6804229;R-HSA-6804242;R-HSA-6804383;R-HSA-6804253;R-HSA-6804379
R-HSA-2033519	Activated point mutants of FGFR2	1	23	0.00151895	0.645921	0.683243	3	10	0.000717772	2.61292	9606	Homo sapiens	ENSG00000118972		R-HSA-2033486;R-HSA-2077424;R-HSA-2033472
R-HSA-163615	PKA activation	1	23	0.00151895	0.645921	0.683243	1	4	0.000287109	-3.0116	9606	Homo sapiens	ENSG00000164742		R-HSA-111930
R-HSA-1606322	ZBP1(DAI) mediated induction of type I IFNs	1	23	0.00151895	0.645921	0.683243	1	11	0.000789549	1.07404	9606	Homo sapiens	ENSG00000127666		R-HSA-168910
R-HSA-5625886	Activated PKN1 stimulates transcription of AR (androgen receptor) regulated genes KLK2 and KLK3	2	49	0.00323603	0.648387	0.683243	8	11	0.000789549	1.64258	9606	Homo sapiens	ENSG00000276966;ENSG00000273802		R-HSA-5625797;R-HSA-5625796;R-HSA-5625870;R-HSA-5625774;R-HSA-5625849;R-HSA-5625848;R-HSA-5625784;R-HSA-5625883
R-HSA-9615017	FOXO-mediated transcription of oxidative stress, metabolic and neuronal genes	2	49	0.00323603	0.648387	0.683243	2	34	0.00244042	-1.8037	9606	Homo sapiens	ENSG00000221866		R-HSA-9615015;R-HSA-9615023
R-HSA-8878166	Transcriptional regulation by RUNX2	6	147	0.0097081	0.650781	0.683243	10	84	0.00602929	-1.87001	9606	Homo sapiens	ENSG00000125845;ENSG00000198795;ENSG00000119042;ENSG00000170365;ENSG00000137745		R-HSA-8878023;R-HSA-9008137;R-HSA-9007707;R-HSA-8985275;R-HSA-8877941;R-HSA-8877922;R-HSA-9008832;R-HSA-8940001;R-HSA-8878013;R-HSA-8940007
R-HSA-5693606	DNA Double Strand Break Response	3	75	0.00495311	0.657631	0.683243	29	48	0.00344531	-0.0257836	9606	Homo sapiens	ENSG00000104313;ENSG00000276966;ENSG00000273802		R-HSA-5682967;R-HSA-5683735;R-HSA-69891;R-HSA-5682965;R-HSA-5683986;R-HSA-5682588;R-HSA-5683930;R-HSA-5682586;R-HSA-5683801;R-HSA-5682629;R-HSA-5683077;R-HSA-5693583;R-HSA-5683405;R-HSA-5682992;R-HSA-5693566;R-HSA-5683967;R-HSA-5683964;R-HSA-5683384;R-HSA-5683385;R-HSA-5682598;R-HSA-5682983;R-HSA-5693602;R-HSA-5693536;R-HSA-5683425;R-HSA-5682607;R-HSA-5682863;R-HSA-5693551;R-HSA-5693549;R-HSA-568…
R-HSA-977444	GABA B receptor activation	2	50	0.00330207	0.659202	0.683243	9	9	0.000645995	-0.811806	9606	Homo sapiens	ENSG00000136928;ENSG00000164742		R-HSA-170674;R-HSA-1013020;R-HSA-420688;R-HSA-170666;R-HSA-1013013;R-HSA-1013012;R-HSA-392206;R-HSA-170686;R-HSA-170671
R-HSA-991365	Activation of GABAB receptors	2	50	0.00330207	0.659202	0.683243	8	8	0.000574218	-0.811806	9606	Homo sapiens	ENSG00000136928;ENSG00000164742		R-HSA-170674;R-HSA-1013020;R-HSA-170666;R-HSA-1013013;R-HSA-1013012;R-HSA-392206;R-HSA-170686;R-HSA-170671
R-HSA-8986944	Transcriptional Regulation by MECP2	4	100	0.00660415	0.660336	0.683243	6	77	0.00552684	-2.81852	9606	Homo sapiens	ENSG00000152495;ENSG00000176165;ENSG00000183454		R-HSA-8986937;R-HSA-9006507;R-HSA-8986939;R-HSA-9006490;R-HSA-9022625;R-HSA-9006992
R-HSA-937041	IKK complex recruitment mediated by RIP1	1	24	0.001585	0.661561	0.683243	3	3	0.000215332	1.07404	9606	Homo sapiens	ENSG00000127666		R-HSA-168915;R-HSA-937029;R-HSA-168921
R-HSA-5654710	PI-3K cascade:FGFR3	1	24	0.001585	0.661561	0.683243	6	7	0.00050244	2.61292	9606	Homo sapiens	ENSG00000118972		R-HSA-5654709;R-HSA-5654643;R-HSA-5654640;R-HSA-5654641;R-HSA-5654705;R-HSA-5654637
[truncated: 500 more rows]

## Sheet: Neisseria _David
	Annotation cluster - Cell Adhesion
[truncated: 132 more rows]

[truncated: 1 more sheets: Borrelia_David]
